# Supplementary material for: Characterization of the Human Eccrine Sweat Proteome—A Focus on the Biological Variability of Individual Sweat Protein Profiles
Source: Int J Mol Sci. 2021 Oct 8;22(19):10871. doi: 10.3390/ijms221910871 (PMC8509809; doi:10.3390/ijms221910871)
Supplement: Supplementary file 1 [file ijms-22-10871-s001.zip]

Archive with 3 entries (3 files):
- ijms-1413383-st_1-23-proof.xlsx
- ijms-1413383-Supplementary.pdf
- ijms-1413383-uniprot-filtered-organism__Homo+sapiens+(Human)+[9606]_+AND+review--mpdsmix1.fasta
