# Supplementary material for: Characterization of the Human Eccrine Sweat Proteome—A Focus on the Biological Variability of Individual Sweat Protein Profiles
Source: Int J Mol Sci. 2021 Oct 8;22(19):10871. doi: 10.3390/ijms221910871 (PMC8509809; doi:10.3390/ijms221910871)
Supplement: Supplementary file 1 [file ijms-22-10871-s001.zip › ijms-1413383-st_1-23-proof.xlsx]

## Sheet: Clinical data
Supplementary Table S1 – Clinical data summary with data from the two discarded HV (sample IDs in red).
Sample IDs	Age (years)	Sex	BMI (kg/m²)	Collected volume (µL) (right arm)	Collected volume (µL) (left arm)	[Na+] (mM)	[Cl-] (mM)	[K+] (mM)	[Protein] (µg/µL)	Na+ (µmol)	Cl- (µmol)	K+ (µmol)	Protein (µg)
19_2792	36	M	22.7	62.1	87.8	56	26	8	0.488	3.4776	1.6146	0.4968	42.8464	HV (n = 30)
19_2796	29	M	31.6	48.1	42.4	23	4	10	0.557	1.1063	0.1924	0.481	23.6168
19_2805	28	M	30	98.9	97.5	59	24	7	0.34	5.8351	2.3736	0.6923	33.15
19_2812	40	M	25.5	89.6	96.5	39	18	8	0.432	3.4944	1.6128	0.7168	41.688
19_2866	74	M	21.3	56.9	64.2	37	12	12	0.551	2.1053	0.6828	0.6828	35.3742
19_2823	31	F	19.8	71.8	89.8	32	10	10	0.262	2.2976	0.718	0.718	23.5276
19_2830	30	F	23.1	94	77.9	32	11	8	0.462	3.008	1.034	0.752	35.9898
19_2843	24	F	18.2	63.5	64.1	65	36	10	0.472	4.1275	2.286	0.635	30.2552
19_2849	27	F	20.5	97.7	84.6	22	10	8	0.432	2.1494	0.977	0.7816	36.5472
19_2856	29	F	18.7	79.7	70.4	28	6	8	0.422	2.2316	0.4782	0.6376	29.7088
20_491	64	F	20.6	31.9	50.1	77	52	7	0.527	2.4563	1.6588	0.2233	26.4027
19_2837	22	F	24.2	43.8	52.7	27	10	15	0.81	1.1826	0.438	0.657	42.687
19_3163	32	F	19.4	44.8	30.1	30	12	9	0.785	1.344	0.5376	0.4032	23.6285
19_3166	26	F	18.9	57.2	64	44	22	10	0.494	2.5168	1.2584	0.572	31.616
20_1490	39	F	21.3	40.1	43.5	26	12	8	0.371	1.0426	0.4812	0.3208	16.1385
19_3177	28	M	23.1	35.9	27	51	30	8	0.475	1.8309	1.077	0.2872	12.825
19_3190	29	M	24.5	98.6	80.7	55	28	6	0.406	5.423	2.7608	0.5916	32.7642
19_3194	41	M	24.1	34.4	42.7	36	8	9	0.736	1.2384	0.2752	0.3096	31.4272
19_3197	36	M	22.5	27.5	82.7	91	44	8	0.504	2.5025	1.21	0.22	41.6808
19_3207	28	M	23.8	84.9	93.2	45	22	7	0.364	3.8205	1.8678	0.5943	33.9248
20_1494	29	F	20.9	61.3	64.4	54	30	12	0.441	3.3102	1.839	0.7356	28.4004
19_2869	28	F	17.7	57.1	45.9	67	10	24	0.646	3.8257	0.571	1.3704	29.6514
19_2877	33	F	22.3	102.7	83.7	35	12	7	0.35	3.5945	1.2324	0.7189	29.295
19_2882	24	F	20.6	57.2	53.6	29	10	6	0.377	1.6588	0.572	0.3432	20.2072
19_3169	57	F	19.2	35.6	29.9	58	24	8	0.661	2.0648	0.8544	0.2848	19.7639
20_1479	25	M	24.5	56.4	72.6	69	38	7	0.336	3.8916	2.1432	0.3948	24.3936
20_1484	24	M	23.6	99	93.4	49	20	8	0.622	4.851	1.98	0.792	58.0948
19_2817	26	M	20.8	47.4	40.4	73	44	9	0.314	3.4602	2.0856	0.4266	12.6856
19_3448	30	M	20.6	91.2	74	50	22	10	0.448	4.56	2.0064	0.912	33.152
19_3456	31	M	22.6	101.5	99.5	69	40	5	0.198	7.0035	4.06	0.5075	19.701
Mean	33.3333	15 F 15 M	22.22	65.6933	66.6433	47.6	21.5667	9.06667	0.4761	3.04702	1.36261	0.57529	30.0381
Median	29		21.8	59.25	67.4	47	21	8	0.455	2.7624	1.2212	0.59295	29.982
SD	11.9405		3.12249	24.6379	22.2546	18.1841	12.95	3.46344	0.146886	1.48876	0.874006	0.242383	9.84024
SEM	2.18002		0.570086	4.49825	4.06311	3.31995	2.36433	0.632334	0.0268177	0.27181	0.159571	0.0442528	1.79657

## Sheet: Identified proteins
Supplementary Table S2A - List of all identified sweat proteins (min. 2 peptides, 1 unique peptide) after data filtering. Modified from the MaxQuant ProteinGroups file.
Protein IDs	Majority protein IDs	Peptide counts (all)	Peptide counts (razor+unique)	Peptide counts (unique)	Protein names	Gene names	Fasta headers	Number of proteins	Peptides	Razor + unique peptides	Unique peptides	Peptides	Peptides 200131-MClass-19_2792-11	Peptides 200131-MClass-19_2796-11	Peptides 200131-MClass-19_2805-11	Peptides 200131-MClass-19_2812-11	Peptides 200131-MClass-19_2823-11	Peptides 200131-MClass-19_2830-11	Peptides 200131-MClass-19_2843-11	Peptides 200131-MClass-19_2849-11	Peptides 200131-MClass-19_2856-11	Peptides 200131-MClass-19_2866-11	Peptides 200922-MClass-19_3163-11	Peptides 200922-MClass-19_3166-11	Peptides 200922-MClass-19_3177-11	Peptides 200922-MClass-19_3190-11	Peptides 200922-MClass-19_3194-11	Peptides 200922-MClass-19_3197-11	Peptides 200922-MClass-19_3207-11	Peptides 200922-MClass-20_1490-11	Peptides 201007-MClass-19_2817-11	Peptides 201007-MClass-19_2869-11	Peptides 201007-MClass-19_2877-11	Peptides 201007-MClass-19_2882-11	Peptides 201007-MClass-19_3169-11	Peptides 201007-MClass-19_3448-11	Peptides 201007-MClass-19_3456-11	Peptides 201007-MClass-20_1479-11	Peptides 201007-MClass-20_1484-11	Peptides 201007-MClass-20_1494-11	Razor + unique peptides	Razor + unique peptides 200131-MClass-19_2792-11	Razor + unique peptides 200131-MClass-19_2796-11	Razor + unique peptides 200131-MClass-19_2805-11	Razor + unique peptides 200131-MClass-19_2812-11	Razor + unique peptides 200131-MClass-19_2823-11	Razor + unique peptides 200131-MClass-19_2830-11	Razor + unique peptides 200131-MClass-19_2843-11	Razor + unique peptides 200131-MClass-19_2849-11
A0A075B6P5;A0A087WW87;P01615;P01614;A2NJV5;A0A0A0MRZ7;A0A075B6S6;A0A075B6S2;P06310	A0A075B6P5;A0A087WW87;P01615;P01614;A2NJV5;A0A0A0MRZ7;A0A075B6S6;A0A075B6S2;P06310	2;2;2;2;1;1;1;1;1	2;2;2;2;1;1;1;1;1	2;2;2;2;1;1;1;1;1	Ig kappa chain V-II region FR;Ig kappa chain V-II region Cum;Ig kappa chain V-II region RPMI 6410	IGKV2D-28;IGKV2-40;IGKV A18;IGKV2D-26;IGKV2D-30;IGKV2D-29	KV228_HUMAN Immunoglobulin kappa variable 2-28 OS=Homo sapiens OX=9606 GN=IGKV2-28 PE=3 SV=1;KV240_HUMAN Immunoglobulin kappa variable 2-40 OS=Homo sapiens OX=9606 GN=IGKV2-40 PE=3 SV=2;KVD28_HUMAN Immunoglobulin kappa variable 2D-28 OS=Homo sapiens OX=960	9	2	2	2	1	0	0	0	0	0	1	1	0	0	0	0	0	0	0	0	0	0	0	0	0	0	0	0	0	0	0	0	0	1	0	0	0	0	0	1	1	0
A0MZ66	A0MZ66	2	2	2	Shootin-1	KIAA1598	SHOT1_HUMAN Shootin-1 OS=Homo sapiens OX=9606 GN=SHTN1 PE=1 SV=4	1	2	2	2	0	0	0	0	0	0	0	0	0	0	1	0	1	0	0	1	0	0	1	0	2	0	0	1	2	0	0	2	1	0	0	0	0	0	0	0	0	0
A6NGU5;P19440;P36268;Q14390;B5MD39	A6NGU5;P19440;P36268	5;5;4;1;1	5;5;4;1;1	5;5;4;1;1	Putative gamma-glutamyltranspeptidase 3;Putative gamma-glutamyltranspeptidase 3 heavy chain;Putative gamma-glutamyltranspeptidase 3 light chain;Gamma-glutamyltranspeptidase 1;Gamma-glutamyltranspeptidase 1 heavy chain;Gamma-glutamyltranspeptidase 1 light chain;Inactive gamma-glutamyltranspeptidase 2	GGT3P;GGT1;GGT2	GGT3_HUMAN Putative glutathione hydrolase 3 proenzyme OS=Homo sapiens OX=9606 GN=GGT3P PE=5 SV=2;GGT1_HUMAN Glutathione hydrolase 1 proenzyme OS=Homo sapiens OX=9606 GN=GGT1 PE=1 SV=2;GGT2_HUMAN Inactive glutathione hydrolase 2 OS=Homo sapiens OX=9606 GN=G	5	5	5	5	1	5	3	1	1	1	1	3	0	4	4	2	3	2	2	4	4	4	2	2	2	3	3	1	4	1	4	3	3	1	5	3	1	1	1	1	3	0
A8K2U0	A8K2U0	31	31	31	Alpha-2-macroglobulin-like protein 1	A2ML1	A2ML1_HUMAN Alpha-2-macroglobulin-like protein 1 OS=Homo sapiens OX=9606 GN=A2ML1 PE=1 SV=3	1	31	31	31	15	22	22	14	28	17	21	24	15	25	19	16	21	15	15	23	15	18	10	14	13	10	18	18	18	12	27	18	14	15	22	22	14	28	17	21	24	15
B2RTY4	B2RTY4	2	2	2	Unconventional myosin-IXa	MYO9A	MYO9A_HUMAN Unconventional myosin-IXa OS=Homo sapiens OX=9606 GN=MYO9A PE=1 SV=2	1	2	2	2	0	0	0	0	0	0	1	0	0	0	1	1	1	0	0	1	0	0	0	2	1	0	0	0	1	1	0	0	0	0	0	0	0	0	0	1	0	0
O00115	O00115	6	6	6	Deoxyribonuclease-2-alpha	DNASE2	DNS2A_HUMAN Deoxyribonuclease-2-alpha OS=Homo sapiens OX=9606 GN=DNASE2 PE=1 SV=2	1	6	6	6	6	6	6	5	6	5	6	6	4	6	4	5	4	4	4	6	6	5	4	6	4	6	6	6	6	6	6	5	6	6	6	6	5	6	5	6	6	4
O00159	O00159	3	3	3	Unconventional myosin-Ic	MYO1C	MYO1C_HUMAN Unconventional myosin-Ic OS=Homo sapiens OX=9606 GN=MYO1C PE=1 SV=4	1	3	3	3	2	2	1	1	0	1	2	0	0	2	1	0	1	0	0	1	2	1	0	0	2	1	1	2	1	0	1	2	2	2	2	1	1	0	1	2	0	0
O00194;P51159	O00194	3;1	3;1	3;1	Ras-related protein Rab-27B	RAB27B	RB27B_HUMAN Ras-related protein Rab-27B OS=Homo sapiens OX=9606 GN=RAB27B PE=1 SV=4	2	3	3	3	0	1	0	0	0	0	0	2	0	2	1	0	1	0	1	0	1	2	1	0	1	0	2	0	1	2	2	0	2	0	1	0	0	0	0	0	2	0
O00231	O00231	5	5	5	26S proteasome non-ATPase regulatory subunit 11	PSMD11	PSD11_HUMAN 26S proteasome non-ATPase regulatory subunit 11 OS=Homo sapiens OX=9606 GN=PSMD11 PE=1 SV=3	1	5	5	5	1	2	0	0	1	1	1	2	1	3	3	2	2	0	1	2	4	2	0	2	3	3	2	3	5	3	3	5	3	1	2	0	0	1	1	1	2	1
O00244	O00244	2	2	2	Copper transport protein ATOX1	ATOX1	ATOX1_HUMAN Copper transport protein ATOX1 OS=Homo sapiens OX=9606 GN=ATOX1 PE=1 SV=1	1	2	2	2	0	2	1	0	2	0	2	2	0	1	0	1	1	0	1	1	1	2	1	0	1	1	1	1	1	1	0	0	1	0	2	1	0	2	0	2	2	0
O00264;O15173	O00264	3;1	3;1	3;1	Membrane-associated progesterone receptor component 1	PGRMC1	PGRC1_HUMAN Membrane-associated progesterone receptor component 1 OS=Homo sapiens OX=9606 GN=PGRMC1 PE=1 SV=3	2	3	3	3	2	1	2	0	2	1	1	2	1	2	1	3	3	2	0	2	3	2	2	1	2	2	3	2	1	3	3	1	2	2	1	2	0	2	1	1	2	1
O00299	O00299	9	9	9	Chloride intracellular channel protein 1	CLIC1	CLIC1_HUMAN Chloride intracellular channel protein 1 OS=Homo sapiens OX=9606 GN=CLIC1 PE=1 SV=4	1	9	9	9	5	4	3	3	5	6	4	5	1	7	6	2	4	2	2	4	4	5	1	1	6	3	4	4	5	6	6	7	4	5	4	3	3	5	6	4	5	1
O00391	O00391	26	26	26	Sulfhydryl oxidase 1	QSOX1	QSOX1_HUMAN Sulfhydryl oxidase 1 OS=Homo sapiens OX=9606 GN=QSOX1 PE=1 SV=3	1	26	26	26	17	16	18	9	14	14	15	24	12	22	20	11	18	13	13	19	21	16	10	13	17	17	14	16	17	22	19	13	16	17	16	18	9	14	14	15	24	12
O00462	O00462	7	7	7	Beta-mannosidase	MANBA	MANBA_HUMAN Beta-mannosidase OS=Homo sapiens OX=9606 GN=MANBA PE=1 SV=3	1	7	7	7	1	4	3	3	6	2	4	5	1	4	2	4	5	1	4	3	4	5	0	2	3	1	2	3	3	4	5	2	2	1	4	3	3	6	2	4	5	1
O00468	O00468	18	18	18	Agrin;Agrin N-terminal 110 kDa subunit;Agrin C-terminal 110 kDa subunit;Agrin C-terminal 90 kDa fragment;Agrin C-terminal 22 kDa fragment	AGRN	AGRIN_HUMAN Agrin OS=Homo sapiens OX=9606 GN=AGRN PE=1 SV=6	1	18	18	18	5	3	10	2	12	4	5	9	5	8	2	3	4	5	3	8	8	9	1	15	5	7	12	4	7	4	13	4	3	5	3	10	2	12	4	5	9	5
O00533	O00533	16	16	16	Neural cell adhesion molecule L1-like protein;Processed neural cell adhesion molecule L1-like protein	CHL1	NCHL1_HUMAN Neural cell adhesion molecule L1-like protein OS=Homo sapiens OX=9606 GN=CHL1 PE=1 SV=4	1	16	16	16	7	5	3	6	1	6	9	14	3	13	5	8	7	2	4	5	3	4	5	3	5	7	9	5	6	13	4	0	7	7	5	3	6	1	6	9	14	3
O00534	O00534	11	11	11	von Willebrand factor A domain-containing protein 5A	VWA5A	VMA5A_HUMAN von Willebrand factor A domain-containing protein 5A OS=Homo sapiens OX=9606 GN=VWA5A PE=2 SV=2	1	11	11	11	5	4	6	4	5	2	5	5	2	2	2	3	2	2	2	8	2	1	1	4	2	4	7	7	5	1	8	5	3	5	4	6	4	5	2	5	5	2
O00560	O00560	5	5	5	Syntenin-1	SDCBP	SDCB1_HUMAN Syntenin-1 OS=Homo sapiens OX=9606 GN=SDCBP PE=1 SV=1	1	5	5	5	3	4	3	1	3	1	1	4	2	3	2	4	3	1	2	3	3	3	2	3	1	4	4	4	4	3	4	4	3	3	4	3	1	3	1	1	4	2
O00584	O00584	14	14	14	Ribonuclease T2	RNASET2	RNT2_HUMAN Ribonuclease T2 OS=Homo sapiens OX=9606 GN=RNASET2 PE=1 SV=2	1	14	14	14	6	7	3	3	10	4	6	12	3	7	6	7	8	5	5	5	10	8	3	8	5	8	6	7	6	12	9	5	7	6	7	3	3	10	4	6	12	3
O00592	O00592	3	3	3	Podocalyxin	PODXL	PODXL_HUMAN Podocalyxin OS=Homo sapiens OX=9606 GN=PODXL PE=1 SV=2	1	3	3	3	3	2	2	1	3	2	2	3	1	2	1	2	3	3	1	2	2	2	3	3	3	3	2	2	2	2	2	2	3	3	2	2	1	3	2	2	3	1
O00754	O00754	5	5	5	Lysosomal alpha-mannosidase;Lysosomal alpha-mannosidase A peptide;Lysosomal alpha-mannosidase B peptide;Lysosomal alpha-mannosidase C peptide;Lysosomal alpha-mannosidase D peptide;Lysosomal alpha-mannosidase E peptide	MAN2B1	MA2B1_HUMAN Lysosomal alpha-mannosidase OS=Homo sapiens OX=9606 GN=MAN2B1 PE=1 SV=3	1	5	5	5	1	3	1	1	3	0	2	4	1	4	3	1	2	1	1	4	3	3	0	0	0	0	1	1	0	2	0	2	0	1	3	1	1	3	0	2	4	1
O00764	O00764	8	8	8	Pyridoxal kinase	PDXK	PDXK_HUMAN Pyridoxal kinase OS=Homo sapiens OX=9606 GN=PDXK PE=1 SV=1	1	8	8	8	4	2	1	1	1	0	2	7	0	2	4	3	4	0	0	2	2	2	2	3	5	3	4	1	5	2	0	4	3	4	2	1	1	1	0	2	7	0
O14498	O14498	4	4	4	Immunoglobulin superfamily containing leucine-rich repeat protein	ISLR	ISLR_HUMAN Immunoglobulin superfamily containing leucine-rich repeat protein OS=Homo sapiens OX=9606 GN=ISLR PE=2 SV=1	1	4	4	4	1	1	1	1	0	0	0	3	2	3	2	2	3	2	0	2	0	0	1	2	3	3	4	3	0	0	0	0	4	1	1	1	1	0	0	0	3	2
O14618	O14618	4	4	4	Copper chaperone for superoxide dismutase	CCS	CCS_HUMAN Copper chaperone for superoxide dismutase OS=Homo sapiens OX=9606 GN=CCS PE=1 SV=1	1	4	4	4	3	1	0	3	1	1	4	3	1	2	3	3	3	2	1	2	1	0	3	1	3	0	1	1	3	0	0	2	3	3	1	0	3	1	1	4	3	1
O14657	O14657	3	3	3	Torsin-1B	TOR1B	TOR1B_HUMAN Torsin-1B OS=Homo sapiens OX=9606 GN=TOR1B PE=1 SV=2	1	3	3	3	2	0	0	0	0	0	0	2	0	1	0	2	2	0	2	1	2	1	0	1	1	1	1	0	0	0	1	0	1	2	0	0	0	0	0	0	2	0
O14672	O14672	5	5	5	Disintegrin and metalloproteinase domain-containing protein 10	ADAM10	ADA10_HUMAN Disintegrin and metalloproteinase domain-containing protein 10 OS=Homo sapiens OX=9606 GN=ADAM10 PE=1 SV=1	1	5	5	5	3	2	3	2	2	3	2	3	1	4	4	4	4	4	4	4	3	4	3	4	3	4	4	4	2	4	4	4	3	3	2	3	2	2	3	2	3	1
O14732	O14732	3	3	3	Inositol monophosphatase 2	IMPA2	IMPA2_HUMAN Inositol monophosphatase 2 OS=Homo sapiens OX=9606 GN=IMPA2 PE=1 SV=1	1	3	3	3	2	3	2	2	2	2	3	3	1	2	0	2	3	2	1	2	1	3	1	2	2	2	2	3	3	1	3	3	3	2	3	2	2	2	2	3	3	1
O14745	O14745	3	3	3	Na(+)/H(+) exchange regulatory cofactor NHE-RF1	SLC9A3R1	NHRF1_HUMAN Na(+)/H(+) exchange regulatory cofactor NHE-RF1 OS=Homo sapiens OX=9606 GN=SLC9A3R1 PE=1 SV=4	1	3	3	3	2	1	1	0	0	0	0	0	0	1	0	2	1	0	1	1	1	1	1	0	1	0	2	0	3	2	1	1	2	2	1	1	0	0	0	0	0	0
O14773	O14773	3	3	3	Tripeptidyl-peptidase 1	TPP1	TPP1_HUMAN Tripeptidyl-peptidase 1 OS=Homo sapiens OX=9606 GN=TPP1 PE=1 SV=2	1	3	3	3	1	0	1	0	2	0	1	0	0	1	2	0	2	0	1	1	1	1	0	2	1	0	2	0	0	1	2	0	0	1	0	1	0	2	0	1	0	0
O14818;Q8TAA3	O14818	8;3	8;3	8;3	Proteasome subunit alpha type-7	PSMA7	PSA7_HUMAN Proteasome subunit alpha type-7 OS=Homo sapiens OX=9606 GN=PSMA7 PE=1 SV=1	2	8	8	8	7	7	5	6	7	4	7	7	5	6	6	6	6	5	7	6	8	7	4	6	5	5	6	6	6	5	6	6	6	7	7	5	6	7	4	7	7	5
O14841	O14841	6	6	6	5-oxoprolinase	OPLAH	OPLA_HUMAN 5-oxoprolinase OS=Homo sapiens OX=9606 GN=OPLAH PE=1 SV=3	1	6	6	6	3	3	0	1	1	2	1	2	0	3	2	2	4	0	2	3	4	3	0	0	2	0	1	1	3	2	5	4	3	3	3	0	1	1	2	1	2	0
P19105;O14950;P24844	P19105;O14950;P24844	4;4;2	4;4;2	4;4;2	Myosin regulatory light chain 12A;Myosin regulatory light chain 12B;Myosin regulatory light polypeptide 9	MYL12A;MYL12B;MYL9	ML12A_HUMAN Myosin regulatory light chain 12A OS=Homo sapiens OX=9606 GN=MYL12A PE=1 SV=2;ML12B_HUMAN Myosin regulatory light chain 12B OS=Homo sapiens OX=9606 GN=MYL12B PE=1 SV=2;MYL9_HUMAN Myosin regulatory light polypeptide 9 OS=Homo sapiens OX=9606 GN=	3	4	4	4	1	2	1	1	1	1	1	1	0	2	1	2	3	0	2	2	2	2	1	3	3	3	2	3	4	2	2	4	4	1	2	1	1	1	1	1	1	0
O15118	O15118	6	6	6	Niemann-Pick C1 protein	NPC1	NPC1_HUMAN NPC intracellular cholesterol transporter 1 OS=Homo sapiens OX=9606 GN=NPC1 PE=1 SV=2	1	6	6	6	5	4	4	3	4	2	6	5	1	5	4	1	3	5	1	3	3	2	1	6	4	1	6	4	5	3	6	4	4	5	4	4	3	4	2	6	5	1
O15144	O15144	6	6	6	Actin-related protein 2/3 complex subunit 2	ARPC2	ARPC2_HUMAN Actin-related protein 2/3 complex subunit 2 OS=Homo sapiens OX=9606 GN=ARPC2 PE=1 SV=1	1	6	6	6	2	0	0	0	0	0	0	4	0	0	1	4	4	0	5	4	3	1	0	0	5	4	4	3	6	0	3	5	5	2	0	0	0	0	0	0	4	0
O15145	O15145	4	4	4	Actin-related protein 2/3 complex subunit 3	ARPC3	ARPC3_HUMAN Actin-related protein 2/3 complex subunit 3 OS=Homo sapiens OX=9606 GN=ARPC3 PE=1 SV=3	1	4	4	4	1	2	1	0	0	1	1	4	0	1	2	2	3	0	2	1	4	0	0	1	2	2	2	2	2	1	1	3	2	1	2	1	0	0	1	1	4	0
O15296	O15296	4	4	4	Arachidonate 15-lipoxygenase B	ALOX15B	LX15B_HUMAN Arachidonate 15-lipoxygenase B OS=Homo sapiens OX=9606 GN=ALOX15B PE=1 SV=3	1	4	4	4	3	0	0	0	0	0	0	0	0	1	1	0	4	0	3	3	3	3	0	0	1	0	0	0	3	2	2	3	1	3	0	0	0	0	0	0	0	0
O15335	O15335	4	4	4	Chondroadherin	CHAD	CHAD_HUMAN Chondroadherin OS=Homo sapiens OX=9606 GN=CHAD PE=1 SV=2	1	4	4	4	1	1	1	0	0	1	0	0	0	3	1	1	1	1	1	2	1	2	1	0	0	0	2	1	1	3	1	4	2	1	1	1	0	0	1	0	0	0
O43175	O43175	11	11	11	D-3-phosphoglycerate dehydrogenase	PHGDH	SERA_HUMAN D-3-phosphoglycerate dehydrogenase OS=Homo sapiens OX=9606 GN=PHGDH PE=1 SV=4	1	11	11	11	7	8	2	2	1	3	5	7	1	8	8	8	8	0	4	7	7	5	2	3	11	6	6	5	9	7	8	9	9	7	8	2	2	1	3	5	7	1
O43240	O43240	7	7	7	Kallikrein-10	KLK10	KLK10_HUMAN Kallikrein-10 OS=Homo sapiens OX=9606 GN=KLK10 PE=1 SV=3	1	7	7	7	4	0	1	1	0	2	4	5	1	2	1	4	4	3	4	4	1	1	2	2	5	5	5	2	1	3	1	4	4	4	0	1	1	0	2	4	5	1
O43242	O43242	4	4	4	26S proteasome non-ATPase regulatory subunit 3	PSMD3	PSMD3_HUMAN 26S proteasome non-ATPase regulatory subunit 3 OS=Homo sapiens OX=9606 GN=PSMD3 PE=1 SV=2	1	4	4	4	1	1	0	0	0	1	1	1	0	1	1	2	1	0	0	2	2	1	0	0	1	0	1	1	4	2	2	2	2	1	1	0	0	0	1	1	1	0
O43278	O43278	8	8	8	Kunitz-type protease inhibitor 1	SPINT1	SPIT1_HUMAN Kunitz-type protease inhibitor 1 OS=Homo sapiens OX=9606 GN=SPINT1 PE=1 SV=2	1	8	8	8	5	2	5	4	5	2	2	4	1	6	4	7	3	3	2	4	2	3	4	6	7	7	4	5	4	5	5	3	4	5	2	5	4	5	2	2	4	1
O43396	O43396	7	7	7	Thioredoxin-like protein 1	TXNL1	TXNL1_HUMAN Thioredoxin-like protein 1 OS=Homo sapiens OX=9606 GN=TXNL1 PE=1 SV=3	1	7	7	7	3	3	1	2	0	1	1	4	0	1	3	3	4	0	2	4	4	3	0	1	6	2	5	3	4	2	2	5	4	3	3	1	2	0	1	1	4	0
O43399	O43399	3	3	3	Tumor protein D54	TPD52L2	TPD54_HUMAN Tumor protein D54 OS=Homo sapiens OX=9606 GN=TPD52L2 PE=1 SV=2	1	3	3	3	3	2	2	1	0	2	0	2	2	2	0	1	1	0	0	1	3	1	0	0	2	0	2	2	2	1	0	2	2	3	2	2	1	0	2	0	2	2
O43488;Q8NHP1	O43488	5;2	5;2	4;1	Aflatoxin B1 aldehyde reductase member 2	AKR7A2	ARK72_HUMAN Aflatoxin B1 aldehyde reductase member 2 OS=Homo sapiens OX=9606 GN=AKR7A2 PE=1 SV=3	2	5	5	4	3	2	2	1	2	2	2	4	1	3	2	3	4	0	2	3	3	1	0	0	3	3	3	3	5	3	3	4	4	3	2	2	1	2	2	2	4	1
O43490	O43490	12	12	12	Prominin-1	PROM1	PROM1_HUMAN Prominin-1 OS=Homo sapiens OX=9606 GN=PROM1 PE=1 SV=1	1	12	12	12	3	8	5	3	3	1	5	8	1	11	5	4	6	1	1	6	8	6	3	1	3	3	6	2	5	7	5	4	4	3	8	5	3	3	1	5	8	1
O43505	O43505	4	4	4	Beta-1,4-glucuronyltransferase 1	B4GAT1	B4GA1_HUMAN Beta-1,4-glucuronyltransferase 1 OS=Homo sapiens OX=9606 GN=B4GAT1 PE=1 SV=1	1	4	4	4	3	3	4	2	2	2	3	2	1	3	3	3	4	1	3	2	3	3	2	1	1	4	4	2	2	2	3	1	3	3	3	4	2	2	2	3	2	1
O43548	O43548	2	2	2	Protein-glutamine gamma-glutamyltransferase 5	TGM5	TGM5_HUMAN Protein-glutamine gamma-glutamyltransferase 5 OS=Homo sapiens OX=9606 GN=TGM5 PE=1 SV=4	1	2	2	2	1	1	1	1	1	1	2	2	1	1	0	2	2	0	1	2	2	1	1	2	1	2	2	2	2	2	2	1	2	1	1	1	1	1	1	2	2	1
O43567	O43567	5	5	5	E3 ubiquitin-protein ligase RNF13	RNF13	RNF13_HUMAN E3 ubiquitin-protein ligase RNF13 OS=Homo sapiens OX=9606 GN=RNF13 PE=1 SV=1	1	5	5	5	1	5	3	2	5	1	3	5	2	3	1	2	1	1	1	2	2	3	1	2	2	3	1	2	1	3	1	2	3	1	5	3	2	5	1	3	5	2
O43598	O43598	2	2	2	2-deoxynucleoside 5-phosphate N-hydrolase 1	DNPH1	DNPH1_HUMAN 2-deoxynucleoside 5-phosphate N-hydrolase 1 OS=Homo sapiens OX=9606 GN=DNPH1 PE=1 SV=1	1	2	2	2	1	2	1	0	1	1	2	2	0	1	1	0	1	0	1	1	1	0	0	0	0	0	1	0	2	1	1	2	1	1	2	1	0	1	1	2	2	0
O43653	O43653	2	2	2	Prostate stem cell antigen	PSCA	PSCA_HUMAN Prostate stem cell antigen OS=Homo sapiens OX=9606 GN=PSCA PE=1 SV=2	1	2	2	2	2	0	2	1	0	1	1	0	0	0	2	1	0	1	1	2	1	1	0	1	2	1	2	2	0	1	0	0	2	2	0	2	1	0	1	1	0	0
O43657	O43657	4	4	4	Tetraspanin-6	TSPAN6	TSN6_HUMAN Tetraspanin-6 OS=Homo sapiens OX=9606 GN=TSPAN6 PE=1 SV=1	1	4	4	4	2	3	1	1	1	0	2	3	0	3	2	3	2	3	3	3	4	3	3	2	3	3	3	3	3	4	2	2	3	2	3	1	1	1	0	2	3	0
O43707	O43707	25	25	14	Alpha-actinin-4	ACTN4	ACTN4_HUMAN Alpha-actinin-4 OS=Homo sapiens OX=9606 GN=ACTN4 PE=1 SV=2	1	25	25	14	14	13	6	6	11	7	7	17	8	13	13	11	15	2	11	17	17	17	8	9	16	11	19	11	25	14	14	16	15	14	13	6	6	11	7	7	17	8
O43708	O43708	4	4	4	Maleylacetoacetate isomerase	GSTZ1	MAAI_HUMAN Maleylacetoacetate isomerase OS=Homo sapiens OX=9606 GN=GSTZ1 PE=1 SV=3	1	4	4	4	0	1	1	0	0	0	0	2	0	1	0	2	3	0	0	2	2	1	0	1	3	0	1	1	3	1	3	1	2	0	1	1	0	0	0	0	2	0
O43759	O43759	2	2	2	Synaptogyrin-1	SYNGR1	SNG1_HUMAN Synaptogyrin-1 OS=Homo sapiens OX=9606 GN=SYNGR1 PE=1 SV=2	1	2	2	2	1	1	1	0	0	0	1	1	1	1	0	1	0	1	1	0	0	0	0	1	2	0	1	0	1	0	1	0	1	1	1	1	0	0	0	1	1	1
O43760	O43760	2	2	2	Synaptogyrin-2	SYNGR2	SNG2_HUMAN Synaptogyrin-2 OS=Homo sapiens OX=9606 GN=SYNGR2 PE=1 SV=1	1	2	2	2	1	1	1	1	1	1	1	1	0	1	1	1	1	1	1	1	1	1	1	1	1	1	2	1	2	1	2	1	2	1	1	1	1	1	1	1	1	0
O43776	O43776	3	3	3	Asparagine--tRNA ligase, cytoplasmic	NARS	SYNC_HUMAN Asparagine--tRNA ligase, cytoplasmic OS=Homo sapiens OX=9606 GN=NARS PE=1 SV=1	1	3	3	3	0	2	1	0	1	1	0	3	0	2	1	1	3	0	0	2	2	2	0	0	3	0	2	2	3	2	2	3	2	0	2	1	0	1	1	0	3	0
O43813	O43813	3	3	3	LanC-like protein 1	LANCL1	LANC1_HUMAN Glutathione S-transferase LANCL1 OS=Homo sapiens OX=9606 GN=LANCL1 PE=1 SV=1	1	3	3	3	0	0	0	0	0	0	0	1	0	0	0	1	1	0	1	1	2	0	0	0	1	0	1	1	3	3	0	1	0	0	0	0	0	0	0	0	1	0
O43852	O43852	5	5	5	Calumenin	CALU	CALU_HUMAN Calumenin OS=Homo sapiens OX=9606 GN=CALU PE=1 SV=2	1	5	5	5	1	3	2	1	1	1	1	2	1	2	2	1	2	3	0	1	1	2	1	1	2	2	2	1	2	1	0	1	1	1	3	2	1	1	1	1	2	1
O43865;Q96HN2	O43865;Q96HN2	3;2	3;2	3;2	Putative adenosylhomocysteinase 2;Putative adenosylhomocysteinase 3	AHCYL1;AHCYL2	SAHH2_HUMAN S-adenosylhomocysteine hydrolase-like protein 1 OS=Homo sapiens OX=9606 GN=AHCYL1 PE=1 SV=2;SAHH3_HUMAN Adenosylhomocysteinase 3 OS=Homo sapiens OX=9606 GN=AHCYL2 PE=1 SV=1	2	3	3	3	1	1	0	0	0	0	1	1	0	1	0	2	2	0	0	1	1	0	0	0	2	1	2	1	2	1	1	1	2	1	1	0	0	0	0	1	1	0
O60259	O60259	8	8	8	Kallikrein-8	KLK8	KLK8_HUMAN Kallikrein-8 OS=Homo sapiens OX=9606 GN=KLK8 PE=1 SV=1	1	8	8	8	7	7	7	6	7	4	6	8	7	8	6	6	6	6	5	6	8	4	5	6	6	6	6	8	7	4	4	8	6	7	7	7	6	7	4	6	8	7
O60437	O60437	2	2	2	Periplakin	PPL	PEPL_HUMAN Periplakin OS=Homo sapiens OX=9606 GN=PPL PE=1 SV=4	1	2	2	2	1	1	2	1	2	2	1	2	2	2	1	2	1	1	0	1	0	1	1	0	1	2	1	1	0	2	1	1	1	1	1	2	1	2	2	1	2	2
O60547	O60547	5	5	5	GDP-mannose 4,6 dehydratase	GMDS	GMDS_HUMAN GDP-mannose 4,6 dehydratase OS=Homo sapiens OX=9606 GN=GMDS PE=1 SV=1	1	5	5	5	2	5	1	1	0	1	2	4	0	3	1	2	4	1	1	3	4	3	1	2	2	1	1	2	3	2	4	5	3	2	5	1	1	0	1	2	4	0
O60568	O60568	4	4	4	Procollagen-lysine,2-oxoglutarate 5-dioxygenase 3	PLOD3	PLOD3_HUMAN Multifunctional procollagen lysine hydroxylase and glycosyltransferase LH3 OS=Homo sapiens OX=9606 GN=PLOD3 PE=1 SV=1	1	4	4	4	3	3	0	0	1	0	0	1	0	3	1	0	2	0	0	1	4	3	0	0	0	1	2	1	1	2	4	1	0	3	3	0	0	1	0	0	1	0
O60613	O60613	4	4	4	15 kDa selenoprotein	42248	SEP15_HUMAN Selenoprotein F OS=Homo sapiens OX=9606 GN=SELENOF PE=1 SV=4	1	4	4	4	1	3	0	2	1	3	1	2	0	2	2	1	3	1	1	3	2	2	1	0	0	1	2	1	1	4	3	0	0	1	3	0	2	1	3	1	2	0
O60664	O60664	2	2	2	Perilipin-3	PLIN3	PLIN3_HUMAN Perilipin-3 OS=Homo sapiens OX=9606 GN=PLIN3 PE=1 SV=3	1	2	2	2	2	0	0	0	0	0	0	1	0	1	0	1	1	0	1	1	1	1	0	0	1	0	0	0	1	1	1	0	0	2	0	0	0	0	0	0	1	0
O60701	O60701	2	2	2	UDP-glucose 6-dehydrogenase	UGDH	UGDH_HUMAN UDP-glucose 6-dehydrogenase OS=Homo sapiens OX=9606 GN=UGDH PE=1 SV=1	1	2	2	2	0	1	0	0	0	0	0	0	0	0	0	1	1	0	1	1	1	0	0	0	0	0	1	1	1	1	1	2	1	0	1	0	0	0	0	0	0	0
Q99880;Q99879;Q99877;Q93079;Q8N257;Q5QNW6;Q16778;P62807;P58876;P57053;P33778;P23527;P06899;O60814;Q96A08	Q99880;Q99879;Q99877;Q93079;Q8N257;Q5QNW6;Q16778;P62807;P58876;P57053;P33778;P23527;P06899;O60814;Q96A08	2;2;2;2;2;2;2;2;2;2;2;2;2;2;1	2;2;2;2;2;2;2;2;2;2;2;2;2;2;1	2;2;2;2;2;2;2;2;2;2;2;2;2;2;1	Histone H2B type 1-L;Histone H2B type 1-M;Histone H2B type 1-N;Histone H2B type 1-H;Histone H2B type 3-B;Histone H2B type 2-F;Histone H2B type 2-E;Histone H2B type 1-C/E/F/G/I;Histone H2B type 1-D;Histone H2B type F-S;Histone H2B type 1-B;Histone H2B type 1-O;Histone H2B type 1-J;Histone H2B type 1-K;Histone H2B type 1-A	HIST1H2BL;HIST1H2BM;HIST1H2BN;HIST1H2BH;HIST3H2BB;HIST2H2BF;HIST2H2BE;HIST1H2BC;HIST1H2BD;H2BFS;HIST1H2BB;HIST1H2BO;HIST1H2BJ;HIST1H2BK;HIST1H2BA	H2B1L_HUMAN Histone H2B type 1-L OS=Homo sapiens OX=9606 GN=HIST1H2BL PE=1 SV=3;H2B1M_HUMAN Histone H2B type 1-M OS=Homo sapiens OX=9606 GN=HIST1H2BM PE=1 SV=3;H2B1N_HUMAN Histone H2B type 1-N OS=Homo sapiens OX=9606 GN=HIST1H2BN PE=1 SV=3;H2B1H_HUMAN Hist	15	2	2	2	1	0	0	0	1	1	2	0	1	1	1	0	1	0	1	1	1	0	1	1	1	1	1	1	0	0	1	1	1	1	0	0	0	1	1	2	0	1
O60888	O60888	3	3	3	Protein CutA	CUTA	CUTA_HUMAN Protein CutA OS=Homo sapiens OX=9606 GN=CUTA PE=1 SV=2	1	3	3	3	1	2	1	1	2	1	1	3	1	2	1	1	2	1	1	2	2	1	1	1	1	1	1	1	2	2	2	1	1	1	2	1	1	2	1	1	3	1
O60911	O60911	10	10	10	Cathepsin L2	CTSV	CATL2_HUMAN Cathepsin L2 OS=Homo sapiens OX=9606 GN=CTSV PE=1 SV=2	1	10	10	10	6	8	10	4	9	4	7	9	5	6	4	6	8	7	8	10	8	6	6	4	7	8	7	9	6	5	6	9	6	6	8	10	4	9	4	7	9	5
O75071	O75071	3	3	3	EF-hand calcium-binding domain-containing protein 14	EFCAB14	EFC14_HUMAN EF-hand calcium-binding domain-containing protein 14 OS=Homo sapiens OX=9606 GN=EFCAB14 PE=1 SV=1	1	3	3	3	1	2	2	0	2	1	2	2	1	2	2	2	2	2	2	1	2	2	2	2	1	2	2	2	1	2	2	0	2	1	2	2	0	2	1	2	2	1
O75083	O75083	9	9	9	WD repeat-containing protein 1	WDR1	WDR1_HUMAN WD repeat-containing protein 1 OS=Homo sapiens OX=9606 GN=WDR1 PE=1 SV=4	1	9	9	9	6	5	3	1	3	3	4	6	1	4	3	2	5	0	2	7	6	6	0	3	5	3	3	2	7	8	5	7	6	6	5	3	1	3	3	4	6	1
O75131;Q96FN4;Q8IYJ1;Q96A23;O95741;Q86YQ8;Q9HCH3;Q9UBL6	O75131	15;1;1;1;1;1;1;1	15;1;1;1;1;1;1;1	15;1;1;1;1;1;1;1	Copine-3	CPNE3	CPNE3_HUMAN Copine-3 OS=Homo sapiens OX=9606 GN=CPNE3 PE=1 SV=1	8	15	15	15	11	10	9	5	7	4	6	12	4	13	9	11	8	5	11	11	12	8	8	3	7	7	7	7	13	9	8	7	11	11	10	9	5	7	4	6	12	4
O75146	O75146	4	4	4	Huntingtin-interacting protein 1-related protein	HIP1R	HIP1R_HUMAN Huntingtin-interacting protein 1-related protein OS=Homo sapiens OX=9606 GN=HIP1R PE=1 SV=2	1	4	4	4	2	0	0	0	0	4	0	0	0	0	0	0	0	0	0	0	0	0	0	0	0	0	0	0	2	0	1	1	1	2	0	0	0	0	4	0	0	0
O75223	O75223	15	15	15	Gamma-glutamylcyclotransferase	GGCT	GGCT_HUMAN Gamma-glutamylcyclotransferase OS=Homo sapiens OX=9606 GN=GGCT PE=1 SV=1	1	15	15	15	11	12	12	9	13	10	11	14	8	10	10	10	9	10	8	10	9	8	9	9	9	10	9	12	11	10	10	12	11	11	12	12	9	13	10	11	14	8
O75340	O75340	10	10	10	Programmed cell death protein 6	PDCD6	PDCD6_HUMAN Programmed cell death protein 6 OS=Homo sapiens OX=9606 GN=PDCD6 PE=1 SV=1	1	10	10	10	4	6	5	3	4	2	2	9	2	10	6	6	6	3	4	4	6	6	4	1	6	6	5	6	7	5	6	4	5	4	6	5	3	4	2	2	9	2
O75342	O75342	8	8	8	Arachidonate 12-lipoxygenase, 12R-type	ALOX12B	LX12B_HUMAN Arachidonate 12-lipoxygenase, 12R-type OS=Homo sapiens OX=9606 GN=ALOX12B PE=1 SV=1	1	8	8	8	3	2	2	2	1	1	3	4	2	2	3	4	3	3	7	3	1	3	0	3	3	2	4	5	4	0	2	1	3	3	2	2	2	1	1	3	4	2
O75347	O75347	4	4	4	Tubulin-specific chaperone A	TBCA	TBCA_HUMAN Tubulin-specific chaperone A OS=Homo sapiens OX=9606 GN=TBCA PE=1 SV=3	1	4	4	4	1	2	0	0	2	1	0	3	1	2	0	1	3	1	0	0	2	1	0	0	3	2	2	2	3	1	0	4	2	1	2	0	0	2	1	0	3	1
O75368	O75368	6	6	6	SH3 domain-binding glutamic acid-rich-like protein	SH3BGRL	SH3L1_HUMAN SH3 domain-binding glutamic acid-rich-like protein OS=Homo sapiens OX=9606 GN=SH3BGRL PE=1 SV=1	1	6	6	6	2	2	2	1	1	4	2	4	3	3	2	4	4	0	2	3	3	1	1	2	3	2	2	2	4	4	2	4	3	2	2	2	1	1	4	2	4	3
O75369	O75369	28	28	28	Filamin-B	FLNB	FLNB_HUMAN Filamin-B OS=Homo sapiens OX=9606 GN=FLNB PE=1 SV=2	1	28	28	28	17	15	7	9	11	14	11	20	8	17	18	17	21	9	16	17	19	16	9	14	16	15	18	16	22	19	17	21	17	17	15	7	9	11	14	11	20	8
O75503	O75503	3	3	3	Ceroid-lipofuscinosis neuronal protein 5	CLN5	CLN5_HUMAN Ceroid-lipofuscinosis neuronal protein 5 OS=Homo sapiens OX=9606 GN=CLN5 PE=1 SV=2	1	3	3	3	3	1	2	2	1	2	3	2	1	2	0	2	3	1	2	3	3	2	0	3	1	1	3	3	3	3	3	3	3	3	1	2	2	1	2	3	2	1
O75531	O75531	3	3	3	Barrier-to-autointegration factor;Barrier-to-autointegration factor, N-terminally processed	BANF1	BAF_HUMAN Barrier-to-autointegration factor OS=Homo sapiens OX=9606 GN=BANF1 PE=1 SV=1	1	3	3	3	0	1	1	0	1	0	2	1	1	1	1	1	1	0	0	1	1	1	1	1	1	1	1	2	2	0	2	2	1	0	1	1	0	1	0	2	1	1
O75556	O75556	3	3	3	Mammaglobin-B	SCGB2A1	SG2A1_HUMAN Mammaglobin-B OS=Homo sapiens OX=9606 GN=SCGB2A1 PE=1 SV=1	1	3	3	3	0	0	0	0	2	0	0	1	0	2	2	1	1	1	0	1	2	2	1	1	2	1	2	1	2	3	1	2	2	0	0	0	0	2	0	0	1	0
O75592	O75592	8	8	8	E3 ubiquitin-protein ligase MYCBP2	MYCBP2	MYCB2_HUMAN E3 ubiquitin-protein ligase MYCBP2 OS=Homo sapiens OX=9606 GN=MYCBP2 PE=1 SV=4	1	8	8	8	5	5	6	4	5	4	5	6	4	5	2	4	4	1	3	4	5	4	2	5	4	5	5	5	5	5	6	6	4	5	5	6	4	5	4	5	6	4
O75608	O75608	5	5	5	Acyl-protein thioesterase 1	LYPLA1	LYPA1_HUMAN Acyl-protein thioesterase 1 OS=Homo sapiens OX=9606 GN=LYPLA1 PE=1 SV=1	1	5	5	5	3	3	3	4	5	1	3	5	0	2	2	4	4	3	3	4	5	5	3	3	2	4	2	2	3	3	3	3	3	3	3	3	4	5	1	3	5	0
O75629	O75629	5	5	5	Protein CREG1	CREG1	CREG1_HUMAN Protein CREG1 OS=Homo sapiens OX=9606 GN=CREG1 PE=1 SV=1	1	5	5	5	4	4	4	2	4	2	2	5	2	2	3	1	3	1	2	3	3	2	1	3	2	3	3	4	4	2	3	4	3	4	4	4	2	4	2	2	5	2
O75635	O75635	28	28	28	Serpin B7	SERPINB7	SPB7_HUMAN Serpin B7 OS=Homo sapiens OX=9606 GN=SERPINB7 PE=1 SV=1	1	28	28	28	17	24	23	19	22	16	21	25	18	22	17	16	17	15	19	19	21	15	11	18	15	18	18	20	17	15	16	19	14	17	24	23	19	22	16	21	25	18
O75787	O75787	5	5	5	Renin receptor	ATP6AP2	RENR_HUMAN Renin receptor OS=Homo sapiens OX=9606 GN=ATP6AP2 PE=1 SV=2	1	5	5	5	4	3	2	1	1	3	3	3	1	3	4	4	4	4	4	3	3	3	3	1	3	4	3	3	3	5	5	1	3	4	3	2	1	1	3	3	3	1
O75828	O75828	12	12	10	Carbonyl reductase [NADPH] 3	CBR3	CBR3_HUMAN Carbonyl reductase [NADPH] 3 OS=Homo sapiens OX=9606 GN=CBR3 PE=1 SV=3	1	12	12	10	4	9	4	2	6	3	6	8	2	4	7	6	8	1	4	6	9	7	4	5	6	4	5	7	7	8	7	9	8	4	9	4	2	6	3	6	8	2
O75874	O75874	16	16	15	Isocitrate dehydrogenase [NADP] cytoplasmic	IDH1	IDHC_HUMAN Isocitrate dehydrogenase [NADP] cytoplasmic OS=Homo sapiens OX=9606 GN=IDH1 PE=1 SV=2	1	16	16	15	12	13	8	8	8	6	11	15	6	14	9	10	13	4	11	12	13	12	5	10	11	5	8	12	11	12	10	12	12	12	13	8	8	8	6	11	15	6
O75882	O75882	24	24	24	Attractin	ATRN	ATRN_HUMAN Attractin OS=Homo sapiens OX=9606 GN=ATRN PE=1 SV=2	1	24	24	24	16	16	19	9	18	9	15	20	7	20	12	16	17	12	13	18	16	18	14	19	18	19	17	18	19	19	24	18	19	16	16	19	9	18	9	15	20	7
O75976	O75976	7	7	7	Carboxypeptidase D	CPD	CBPD_HUMAN Carboxypeptidase D OS=Homo sapiens OX=9606 GN=CPD PE=1 SV=2	1	7	7	7	2	4	3	3	5	2	4	6	1	6	3	3	5	0	2	4	2	4	1	1	3	4	5	4	2	4	3	3	4	2	4	3	3	5	2	4	6	1
O94760	O94760	13	13	12	N(G),N(G)-dimethylarginine dimethylaminohydrolase 1	DDAH1	DDAH1_HUMAN N(G),N(G)-dimethylarginine dimethylaminohydrolase 1 OS=Homo sapiens OX=9606 GN=DDAH1 PE=1 SV=3	1	13	13	12	7	4	1	2	3	3	5	11	2	8	4	4	7	4	4	10	6	6	4	5	6	3	7	4	6	5	4	7	6	7	4	1	2	3	3	5	11	2
O94766	O94766	4	4	4	Galactosylgalactosylxylosylprotein 3-beta-glucuronosyltransferase 3	B3GAT3	B3GA3_HUMAN Galactosylgalactosylxylosylprotein 3-beta-glucuronosyltransferase 3 OS=Homo sapiens OX=9606 GN=B3GAT3 PE=1 SV=2	1	4	4	4	0	2	1	1	2	1	2	4	0	3	3	0	1	0	0	0	3	4	0	0	1	1	2	1	2	3	2	2	1	0	2	1	1	2	1	2	4	0
O94886	O94886	2	2	2	CSC1-like protein 1	TMEM63A	CSCL1_HUMAN CSC1-like protein 1 OS=Homo sapiens OX=9606 GN=TMEM63A PE=1 SV=3	1	2	2	2	1	2	0	0	1	0	0	2	0	2	1	1	1	0	2	2	2	2	0	2	0	0	1	1	1	2	2	2	2	1	2	0	0	1	0	0	2	0
O94905	O94905	5	5	4	Erlin-2	ERLIN2	ERLN2_HUMAN Erlin-2 OS=Homo sapiens OX=9606 GN=ERLIN2 PE=1 SV=1	1	5	5	4	1	3	2	3	2	3	4	4	3	3	2	4	5	3	2	2	3	2	2	0	3	0	3	2	0	0	3	0	1	1	3	2	3	2	3	4	4	3
O94919	O94919	8	8	8	Endonuclease domain-containing 1 protein	ENDOD1	ENDD1_HUMAN Endonuclease domain-containing 1 protein OS=Homo sapiens OX=9606 GN=ENDOD1 PE=1 SV=2	1	8	8	8	5	3	5	1	4	5	7	5	3	5	1	5	6	4	5	4	4	4	3	7	4	5	4	4	5	4	1	4	4	5	3	5	1	4	5	7	5	3
O95084	O95084	5	5	5	Serine protease 23	PRSS23	PRS23_HUMAN Serine protease 23 OS=Homo sapiens OX=9606 GN=PRSS23 PE=1 SV=1	1	5	5	5	0	0	0	0	1	2	1	5	0	4	0	0	2	0	0	0	0	0	1	0	0	0	3	0	0	1	0	0	0	0	0	0	0	1	2	1	5	0
O95274	O95274	3	3	3	Ly6/PLAUR domain-containing protein 3	LYPD3	LYPD3_HUMAN Ly6/PLAUR domain-containing protein 3 OS=Homo sapiens OX=9606 GN=LYPD3 PE=1 SV=2	1	3	3	3	2	2	2	2	2	2	2	3	2	2	2	2	2	2	2	2	2	2	2	2	2	2	2	2	2	2	2	2	2	2	2	2	2	2	2	2	3	2
O95294	O95294	5	5	5	RasGAP-activating-like protein 1	RASAL1	RASL1_HUMAN RasGAP-activating-like protein 1 OS=Homo sapiens OX=9606 GN=RASAL1 PE=1 SV=3	1	5	5	5	2	0	1	1	2	2	3	5	1	1	1	1	5	2	3	3	3	1	0	4	1	0	0	2	2	1	2	4	4	2	0	1	1	2	2	3	5	1
O95336	O95336	9	9	9	6-phosphogluconolactonase	PGLS	6PGL_HUMAN 6-phosphogluconolactonase OS=Homo sapiens OX=9606 GN=PGLS PE=1 SV=2	1	9	9	9	6	4	3	4	3	6	5	7	4	4	6	5	6	0	4	7	6	4	2	2	7	5	5	6	8	7	8	8	7	6	4	3	4	3	6	5	7	4
O95394	O95394	3	3	3	Phosphoacetylglucosamine mutase	PGM3	AGM1_HUMAN Phosphoacetylglucosamine mutase OS=Homo sapiens OX=9606 GN=PGM3 PE=1 SV=1	1	3	3	3	2	2	0	0	0	0	2	3	0	3	1	2	3	0	2	3	3	2	0	2	2	0	2	2	3	3	2	3	2	2	2	0	0	0	0	2	3	0
O95479	O95479	3	3	3	GDH/6PGL endoplasmic bifunctional protein;Glucose 1-dehydrogenase;6-phosphogluconolactonase	H6PD	G6PE_HUMAN GDH/6PGL endoplasmic bifunctional protein OS=Homo sapiens OX=9606 GN=H6PD PE=1 SV=2	1	3	3	3	0	0	0	0	1	0	2	1	0	2	0	0	1	0	1	3	2	2	0	0	1	1	2	1	1	0	0	0	3	0	0	0	0	1	0	2	1	0
O95716	O95716	3	3	2	Ras-related protein Rab-3D	RAB3D	RAB3D_HUMAN Ras-related protein Rab-3D OS=Homo sapiens OX=9606 GN=RAB3D PE=1 SV=1	1	3	3	2	2	0	0	2	0	0	0	1	0	3	1	0	1	1	3	2	3	2	0	0	0	1	2	2	3	3	2	1	2	2	0	0	2	0	0	0	1	0
O95793	O95793	2	2	2	Double-stranded RNA-binding protein Staufen homolog 1	STAU1	STAU1_HUMAN Double-stranded RNA-binding protein Staufen homolog 1 OS=Homo sapiens OX=9606 GN=STAU1 PE=1 SV=2	1	2	2	2	1	1	1	2	1	0	1	0	0	1	0	1	2	1	1	1	1	1	0	2	0	0	2	2	2	2	1	1	1	1	1	1	2	1	0	1	0	0
O95833	O95833	2	2	2	Chloride intracellular channel protein 3	CLIC3	CLIC3_HUMAN Chloride intracellular channel protein 3 OS=Homo sapiens OX=9606 GN=CLIC3 PE=1 SV=2	1	2	2	2	1	1	0	0	1	2	2	0	1	0	1	0	0	0	0	1	0	2	1	0	1	0	1	1	0	0	2	1	0	1	1	0	0	1	2	2	0	1
O95834;Q6ZMW3;Q05BV3	O95834	11;1;1	11;1;1	10;0;0	Echinoderm microtubule-associated protein-like 2	EML2	EMAL2_HUMAN Echinoderm microtubule-associated protein-like 2 OS=Homo sapiens OX=9606 GN=EML2 PE=1 SV=1	3	11	11	10	5	4	0	2	2	0	0	5	1	5	4	2	6	0	3	3	5	5	0	2	4	2	4	2	9	7	7	5	9	5	4	0	2	2	0	0	5	1
O95861	O95861	5	5	5	3(2),5-bisphosphate nucleotidase 1	BPNT1	BPNT1_HUMAN 3(2),5-bisphosphate nucleotidase 1 OS=Homo sapiens OX=9606 GN=BPNT1 PE=1 SV=1	1	5	5	5	2	3	1	0	2	1	0	5	1	4	1	3	4	0	1	4	3	3	1	0	4	1	2	1	3	2	3	4	4	2	3	1	0	2	1	0	5	1
O95865	O95865	5	4	4	N(G),N(G)-dimethylarginine dimethylaminohydrolase 2	DDAH2	DDAH2_HUMAN N(G),N(G)-dimethylarginine dimethylaminohydrolase 2 OS=Homo sapiens OX=9606 GN=DDAH2 PE=1 SV=1	1	5	4	4	3	2	2	4	3	3	5	4	3	4	2	3	5	2	3	5	5	2	3	2	3	3	3	3	4	3	3	4	3	2	1	1	3	2	2	4	3	2
O95969	O95969	8	8	8	Secretoglobin family 1D member 2	SCGB1D2	SG1D2_HUMAN Secretoglobin family 1D member 2 OS=Homo sapiens OX=9606 GN=SCGB1D2 PE=2 SV=1	1	8	8	8	6	7	3	6	8	5	5	8	5	6	6	6	7	5	6	6	8	7	3	7	5	4	6	4	4	8	5	7	6	6	7	3	6	8	5	5	8	5
P00330	P00330	18	18	18	Alcohol dehydrogenase 1	ADH1	ADH1_YEAST Alcohol dehydrogenase 1 OS=Saccharomyces cerevisiae (strain ATCC 204508 / S288c) OX=559292 GN=ADH1 PE=1 SV=5	1	18	18	18	15	16	15	16	16	13	17	17	12	15	18	18	15	17	18	17	17	17	14	15	14	14	14	14	15	15	15	15	14	15	16	15	16	16	13	17	17	12
P00338;Q6ZMR3	P00338	15;1	15;1	14;0	L-lactate dehydrogenase A chain	LDHA	LDHA_HUMAN L-lactate dehydrogenase A chain OS=Homo sapiens OX=9606 GN=LDHA PE=1 SV=2	2	15	15	14	12	13	8	7	9	7	11	14	6	13	12	12	15	4	11	14	13	10	7	12	12	12	12	12	12	13	13	13	13	12	13	8	7	9	7	11	14	6
P00390	P00390	9	9	9	Glutathione reductase, mitochondrial	GSR	GSHR_HUMAN Glutathione reductase, mitochondrial OS=Homo sapiens OX=9606 GN=GSR PE=1 SV=2	1	9	9	9	3	7	3	4	9	4	8	9	1	7	6	5	5	2	4	6	4	6	3	2	5	4	3	5	5	5	3	5	4	3	7	3	4	9	4	8	9	1
P00441	P00441	11	11	11	Superoxide dismutase [Cu-Zn]	SOD1	SODC_HUMAN Superoxide dismutase [Cu-Zn] OS=Homo sapiens OX=9606 GN=SOD1 PE=1 SV=2	1	11	11	11	5	6	6	4	5	5	8	9	6	6	6	4	6	4	3	6	5	4	5	6	3	6	6	5	6	4	3	6	4	5	6	6	4	5	5	8	9	6
P00489;P11217	P00489;P11217	51;33	51;33	40;22	Glycogen phosphorylase, muscle form	PYGM	PYGM_RABIT Glycogen phosphorylase, muscle form OS=Oryctolagus cuniculus OX=9986 GN=PYGM PE=1 SV=3;PYGM_HUMAN Glycogen phosphorylase, muscle form OS=Homo sapiens OX=9606 GN=PYGM PE=1 SV=6	2	51	51	40	38	45	44	44	44	40	44	45	35	42	42	48	46	44	46	44	46	45	38	35	31	40	35	37	39	40	37	38	32	38	45	44	44	44	40	44	45	35
P00491	P00491	10	10	10	Purine nucleoside phosphorylase	PNP	PNPH_HUMAN Purine nucleoside phosphorylase OS=Homo sapiens OX=9606 GN=PNP PE=1 SV=2	1	10	10	10	6	3	5	1	5	1	4	7	2	6	2	3	5	1	3	7	7	6	1	5	4	3	7	5	7	4	5	4	6	6	3	5	1	5	1	4	7	2
P00492	P00492	9	9	9	Hypoxanthine-guanine phosphoribosyltransferase	HPRT1	HPRT_HUMAN Hypoxanthine-guanine phosphoribosyltransferase OS=Homo sapiens OX=9606 GN=HPRT1 PE=1 SV=2	1	9	9	9	5	6	0	3	5	4	9	9	4	7	8	3	6	1	3	8	8	7	2	2	3	2	2	5	7	7	4	6	6	5	6	0	3	5	4	9	9	4
P00533	P00533	3	3	3	Epidermal growth factor receptor	EGFR	EGFR_HUMAN Epidermal growth factor receptor OS=Homo sapiens OX=9606 GN=EGFR PE=1 SV=2	1	3	3	3	2	2	1	2	2	2	2	2	1	2	1	1	1	0	1	2	1	2	0	1	1	1	1	1	1	1	2	1	1	2	2	1	2	2	2	2	2	1
P00558;P07205	P00558	26;6	26;6	26;6	Phosphoglycerate kinase 1	PGK1	PGK1_HUMAN Phosphoglycerate kinase 1 OS=Homo sapiens OX=9606 GN=PGK1 PE=1 SV=3	2	26	26	26	19	21	16	6	17	14	13	24	12	18	14	19	21	2	20	21	19	16	7	11	15	16	16	20	23	22	16	21	18	19	21	16	6	17	14	13	24	12
P00568	P00568	4	4	4	Adenylate kinase isoenzyme 1	AK1	KAD1_HUMAN Adenylate kinase isoenzyme 1 OS=Homo sapiens OX=9606 GN=AK1 PE=1 SV=3	1	4	4	4	1	1	2	2	1	2	2	2	1	0	0	3	3	0	2	3	1	1	2	0	3	2	2	1	1	2	2	3	1	1	1	2	2	1	2	2	2	1
P00736	P00736	3	3	3	Complement C1r subcomponent;Complement C1r subcomponent heavy chain;Complement C1r subcomponent light chain	C1R	C1R_HUMAN Complement C1r subcomponent OS=Homo sapiens OX=9606 GN=C1R PE=1 SV=2	1	3	3	3	1	1	0	0	1	1	3	2	0	2	0	2	2	0	1	2	2	2	0	0	0	0	0	3	1	2	2	1	1	1	1	0	0	1	1	3	2	0
P00738	P00738	4	4	4	Haptoglobin;Haptoglobin alpha chain;Haptoglobin beta chain	HP	HPT_HUMAN Haptoglobin OS=Homo sapiens OX=9606 GN=HP PE=1 SV=1	1	4	4	4	0	3	0	1	2	0	0	2	1	1	0	1	3	2	1	0	1	0	2	0	2	1	1	0	0	0	2	0	0	0	3	0	1	2	0	0	2	1
P00747	P00747	3	3	3	Plasminogen;Plasmin heavy chain A;Activation peptide;Angiostatin;Plasmin heavy chain A, short form;Plasmin light chain B	PLG	PLMN_HUMAN Plasminogen OS=Homo sapiens OX=9606 GN=PLG PE=1 SV=2	1	3	3	3	0	0	1	0	2	0	2	1	0	0	0	1	0	0	0	0	0	0	0	0	3	2	1	1	0	0	0	1	0	0	0	1	0	2	0	2	1	0
P00918	P00918	11	11	11	Carbonic anhydrase 2	CA2	CAH2_HUMAN Carbonic anhydrase 2 OS=Homo sapiens OX=9606 GN=CA2 PE=1 SV=2	1	11	11	11	5	6	2	2	2	2	4	8	1	8	6	4	5	1	4	5	6	3	3	4	6	5	5	6	7	9	3	8	5	5	6	2	2	2	2	4	8	1
P00924	P00924	17	17	16	Enolase 1	ENO1	ENO1_YEAST Enolase 1 OS=Saccharomyces cerevisiae (strain ATCC 204508 / S288c) OX=559292 GN=ENO1 PE=1 SV=3	1	17	17	16	15	14	13	14	13	12	14	14	9	14	14	16	14	16	15	16	15	14	12	14	11	12	13	14	13	15	14	14	13	15	14	13	14	13	12	14	14	9
P01008	P01008	2	2	2	Antithrombin-III	SERPINC1	ANT3_HUMAN Antithrombin-III OS=Homo sapiens OX=9606 GN=SERPINC1 PE=1 SV=1	1	2	2	2	1	1	1	0	0	0	0	1	1	1	1	0	2	0	0	1	1	1	0	2	1	1	1	2	2	1	1	1	2	1	1	1	0	0	0	0	1	1
P01009	P01009	3	3	3	Alpha-1-antitrypsin;Short peptide from AAT	SERPINA1	A1AT_HUMAN Alpha-1-antitrypsin OS=Homo sapiens OX=9606 GN=SERPINA1 PE=1 SV=3	1	3	3	3	2	2	2	2	3	1	3	3	1	2	0	1	1	0	0	2	3	1	2	2	1	2	2	1	0	1	3	0	1	2	2	2	2	3	1	3	3	1
P01024	P01024	4	4	4	Complement C3;Complement C3 beta chain;C3-beta-c;Complement C3 alpha chain;C3a anaphylatoxin;Acylation stimulating protein;Complement C3b alpha chain;Complement C3c alpha chain fragment 1;Complement C3dg fragment;Complement C3g fragment;Complement C3d fragment;Complement C3f fragment;Complement C3c alpha chain fragment 2	C3	CO3_HUMAN Complement C3 OS=Homo sapiens OX=9606 GN=C3 PE=1 SV=2	1	4	4	4	0	2	1	1	0	1	0	4	0	0	0	0	0	0	0	0	0	1	0	0	0	1	0	0	0	0	0	0	0	0	2	1	1	0	1	0	4	0
P01033	P01033	2	2	2	Metalloproteinase inhibitor 1	TIMP1	TIMP1_HUMAN Metalloproteinase inhibitor 1 OS=Homo sapiens OX=9606 GN=TIMP1 PE=1 SV=1	1	2	2	2	0	0	0	0	0	1	0	0	0	0	0	0	0	1	0	0	1	0	0	0	0	1	0	0	2	2	1	0	1	0	0	0	0	0	1	0	0	0
P01034	P01034	4	4	4	Cystatin-C	CST3	CYTC_HUMAN Cystatin-C OS=Homo sapiens OX=9606 GN=CST3 PE=1 SV=1	1	4	4	4	3	1	3	1	2	1	2	4	1	4	1	3	3	1	2	1	2	4	2	3	2	2	4	2	3	3	3	2	2	3	1	3	1	2	1	2	4	1
P01036	P01036	4	4	2	Cystatin-S	CST4	CYTS_HUMAN Cystatin-S OS=Homo sapiens OX=9606 GN=CST4 PE=1 SV=3	1	4	4	2	3	2	3	2	3	1	2	3	1	1	4	1	0	1	1	1	2	1	0	1	2	2	1	2	2	3	0	1	0	3	2	3	2	3	1	2	3	1
P01040	P01040	24	24	24	Cystatin-A;Cystatin-A, N-terminally processed	CSTA	CYTA_HUMAN Cystatin-A OS=Homo sapiens OX=9606 GN=CSTA PE=1 SV=1	1	24	24	24	18	20	18	19	17	14	20	23	14	20	21	14	19	13	16	17	16	17	14	20	18	18	16	19	18	15	18	20	15	18	20	18	19	17	14	20	23	14
P01583	P01583	6	6	6	Interleukin-1 alpha	IL1A	IL1A_HUMAN Interleukin-1 alpha OS=Homo sapiens OX=9606 GN=IL1A PE=1 SV=1	1	6	6	6	1	5	5	1	5	3	5	5	3	4	2	3	3	2	1	4	4	4	2	3	2	4	2	4	2	3	4	2	2	1	5	5	1	5	3	5	5	3
P01591	P01591	5	5	5	Immunoglobulin J chain	IGJ	IGJ_HUMAN Immunoglobulin J chain OS=Homo sapiens OX=9606 GN=JCHAIN PE=1 SV=4	1	5	5	5	3	3	5	2	5	0	3	4	2	4	5	5	3	4	2	4	4	1	1	4	5	2	2	4	1	0	3	1	2	3	3	5	2	5	0	3	4	2
P01619;A0A0C4DH25	P01619;A0A0C4DH25	2;1	2;1	2;1	Ig kappa chain V-III region B6	IGKV3D-20	KV320_HUMAN Immunoglobulin kappa variable 3-20 OS=Homo sapiens OX=9606 GN=IGKV3-20 PE=1 SV=2;KVD20_HUMAN Immunoglobulin kappa variable 3D-20 OS=Homo sapiens OX=9606 GN=IGKV3D-20 PE=3 SV=1	2	2	2	2	0	1	0	0	1	0	1	2	0	1	2	0	0	0	0	0	1	0	0	0	0	0	0	0	0	0	0	0	0	0	1	0	0	1	0	1	2	0
P01833	P01833	10	10	10	Polymeric immunoglobulin receptor;Secretory component	PIGR	PIGR_HUMAN Polymeric immunoglobulin receptor OS=Homo sapiens OX=9606 GN=PIGR PE=1 SV=4	1	10	10	10	6	1	6	5	7	0	3	3	1	7	8	2	3	4	3	6	6	2	1	8	9	2	3	6	5	4	5	2	5	6	1	6	5	7	0	3	3	1
P01834	P01834	7	7	2	Ig kappa chain C region	IGKC	IGKC_HUMAN Immunoglobulin kappa constant OS=Homo sapiens OX=9606 GN=IGKC PE=1 SV=2	1	7	7	2	5	5	4	4	6	5	6	7	5	4	5	3	4	2	2	5	5	3	2	3	4	6	5	5	3	4	4	5	5	5	5	4	4	6	5	6	7	5
P0DOX5;P01857	P0DOX5;P01857	16;16	16;16	7;7	Ig gamma-1 chain C region	IGHG1	IGG1_HUMAN Immunoglobulin gamma-1 heavy chain OS=Homo sapiens OX=9606 PE=1 SV=2;IGHG1_HUMAN Immunoglobulin heavy constant gamma 1 OS=Homo sapiens OX=9606 GN=IGHG1 PE=1 SV=1	2	16	16	7	8	11	9	9	11	7	12	16	5	13	12	5	9	6	5	9	13	8	7	7	8	9	5	9	8	11	11	11	8	8	11	9	9	11	7	12	16	5
P01859	P01859	12	6	5	Ig gamma-2 chain C region	IGHG2	IGHG2_HUMAN Immunoglobulin heavy constant gamma 2 OS=Homo sapiens OX=9606 GN=IGHG2 PE=1 SV=2	1	12	6	5	7	9	7	4	9	5	8	12	4	8	7	5	6	4	5	6	10	3	5	5	4	7	6	5	3	7	5	6	4	2	4	3	2	4	2	3	6	2
P01860	P01860	12	5	3	Ig gamma-3 chain C region	IGHG3	IGHG3_HUMAN Immunoglobulin heavy constant gamma 3 OS=Homo sapiens OX=9606 GN=IGHG3 PE=1 SV=2	1	12	5	3	7	8	6	4	9	5	9	12	3	8	7	6	6	5	5	6	8	5	6	5	6	7	6	5	5	8	6	8	5	2	2	1	1	3	1	3	5	1
P01861	P01861	9	2	2	Ig gamma-4 chain C region	IGHG4	IGHG4_HUMAN Immunoglobulin heavy constant gamma 4 OS=Homo sapiens OX=9606 GN=IGHG4 PE=1 SV=1	1	9	2	2	4	6	4	2	6	3	6	9	3	5	5	2	3	2	3	3	6	3	3	2	2	3	3	3	1	4	2	4	2	0	0	0	0	0	0	0	2	0
P01876	P01876	8	8	6	Ig alpha-1 chain C region	IGHA1	IGHA1_HUMAN Immunoglobulin heavy constant alpha 1 OS=Homo sapiens OX=9606 GN=IGHA1 PE=1 SV=2	1	8	8	6	5	5	7	5	7	3	3	7	4	7	7	4	4	4	4	6	6	2	3	4	6	5	5	4	3	3	3	3	5	5	5	7	5	7	3	3	7	4
P02144	P02144	4	4	4	Myoglobin	MB	MYG_HUMAN Myoglobin OS=Homo sapiens OX=9606 GN=MB PE=1 SV=2	1	4	4	4	2	2	1	0	0	2	2	3	0	3	2	2	3	0	2	3	1	2	0	2	2	0	3	2	3	4	2	4	3	2	2	1	0	0	2	2	3	0
P02511	P02511	2	2	2	Alpha-crystallin B chain	CRYAB	CRYAB_HUMAN Alpha-crystallin B chain OS=Homo sapiens OX=9606 GN=CRYAB PE=1 SV=2	1	2	2	2	1	1	0	0	0	0	1	0	0	0	0	0	0	0	0	0	0	0	0	0	0	0	0	0	2	0	2	0	2	1	1	0	0	0	0	1	0	0
P02545	P02545	14	14	14	Prelamin-A/C;Lamin-A/C	LMNA	LMNA_HUMAN Prelamin-A/C OS=Homo sapiens OX=9606 GN=LMNA PE=1 SV=1	1	14	14	14	6	3	6	5	3	13	6	9	1	1	5	7	9	6	6	8	4	3	3	3	4	8	4	4	5	4	3	5	1	6	3	6	5	3	13	6	9	1
P02647	P02647	3	3	3	Apolipoprotein A-I;Proapolipoprotein A-I;Truncated apolipoprotein A-I	APOA1	APOA1_HUMAN Apolipoprotein A-I OS=Homo sapiens OX=9606 GN=APOA1 PE=1 SV=1	1	3	3	3	0	2	2	2	3	3	2	3	2	1	1	1	3	1	1	2	2	2	0	2	1	2	1	1	1	1	1	1	1	0	2	2	2	3	3	2	3	2
P02675	P02675	3	3	3	Fibrinogen beta chain;Fibrinopeptide B;Fibrinogen beta chain	FGB	FIBB_HUMAN Fibrinogen beta chain OS=Homo sapiens OX=9606 GN=FGB PE=1 SV=2	1	3	3	3	0	0	0	0	0	0	0	1	0	0	0	0	0	0	0	0	1	0	0	0	2	0	0	0	0	0	0	0	0	0	0	0	0	0	0	0	1	0
P02679	P02679	3	3	3	Fibrinogen gamma chain	FGG	FIBG_HUMAN Fibrinogen gamma chain OS=Homo sapiens OX=9606 GN=FGG PE=1 SV=3	1	3	3	3	0	0	0	0	0	0	0	3	0	0	0	0	1	0	1	0	0	0	0	0	2	0	0	0	0	0	0	0	0	0	0	0	0	0	0	0	3	0
P02763	P02763	2	2	1	Alpha-1-acid glycoprotein 1	ORM1	A1AG1_HUMAN Alpha-1-acid glycoprotein 1 OS=Homo sapiens OX=9606 GN=ORM1 PE=1 SV=1	1	2	2	1	1	1	2	0	2	0	0	2	0	0	1	1	0	1	0	1	1	0	1	1	1	1	0	0	0	0	0	1	0	1	1	2	0	2	0	0	2	0
P02774	P02774	2	2	2	Vitamin D-binding protein	GC	VTDB_HUMAN Vitamin D-binding protein OS=Homo sapiens OX=9606 GN=GC PE=1 SV=2	1	2	2	2	1	0	2	0	1	0	0	2	0	0	0	1	1	1	1	1	0	0	1	0	1	2	1	1	0	1	2	1	1	1	0	2	0	1	0	0	2	0
P02787	P02787	23	23	23	Serotransferrin	TF	TRFE_HUMAN Serotransferrin OS=Homo sapiens OX=9606 GN=TF PE=1 SV=3	1	23	23	23	9	14	12	6	20	10	9	18	3	11	3	14	14	8	5	11	14	7	10	15	9	17	12	8	9	18	14	13	12	9	14	12	6	20	10	9	18	3
P02788;CON__Q29443;CON__Q0IIK2	P02788	21;2;2	21;2;2	21;2;2	Lactotransferrin;Lactoferricin-H;Kaliocin-1;Lactoferroxin-A;Lactoferroxin-B;Lactoferroxin-C	LTF	TRFL_HUMAN Lactotransferrin OS=Homo sapiens OX=9606 GN=LTF PE=1 SV=6	3	21	21	21	11	6	10	3	6	1	3	9	2	12	12	2	3	7	2	3	16	7	4	19	17	7	4	16	7	6	3	8	2	11	6	10	3	6	1	3	9	2
P02790	P02790	3	3	3	Hemopexin	HPX	HEMO_HUMAN Hemopexin OS=Homo sapiens OX=9606 GN=HPX PE=1 SV=2	1	3	3	3	1	1	1	2	3	1	2	3	1	1	2	1	1	1	1	1	1	1	1	1	1	1	1	1	1	2	2	1	1	1	1	1	2	3	1	2	3	1
P02814	P02814	2	2	2	Submaxillary gland androgen-regulated protein 3B;Peptide P-A;Peptide D1A	SMR3B	SMR3B_HUMAN Submaxillary gland androgen-regulated protein 3B OS=Homo sapiens OX=9606 GN=SMR3B PE=1 SV=2	1	2	2	2	0	2	1	2	2	1	2	2	2	2	2	0	0	0	0	0	1	0	0	0	1	1	0	1	0	1	0	0	0	0	2	1	2	2	1	2	2	2
P03973	P03973	2	2	2	Antileukoproteinase	SLPI	SLPI_HUMAN Antileukoproteinase OS=Homo sapiens OX=9606 GN=SLPI PE=1 SV=2	1	2	2	2	2	1	1	0	1	0	1	1	0	1	0	2	2	2	2	2	2	0	2	1	2	2	2	2	1	1	2	2	2	2	1	1	0	1	0	1	1	0
P04040	P04040	30	30	30	Catalase	CAT	CATA_HUMAN Catalase OS=Homo sapiens OX=9606 GN=CAT PE=1 SV=3	1	30	30	30	21	26	22	22	28	20	26	30	16	23	20	21	24	18	20	25	22	21	16	20	19	21	20	22	23	22	23	24	21	21	26	22	22	28	20	26	30	16
P04062	P04062	4	4	4	Glucosylceramidase	GBA	GLCM_HUMAN Lysosomal acid glucosylceramidase OS=Homo sapiens OX=9606 GN=GBA PE=1 SV=3	1	4	4	4	2	2	1	3	3	3	1	4	1	4	4	1	1	0	3	2	1	1	0	3	2	2	2	3	3	1	1	3	1	2	2	1	3	3	3	1	4	1
P04066	P04066	10	10	10	Tissue alpha-L-fucosidase	FUCA1	FUCO_HUMAN Tissue alpha-L-fucosidase OS=Homo sapiens OX=9606 GN=FUCA1 PE=1 SV=4	1	10	10	10	3	6	5	5	8	4	6	8	3	7	4	4	4	3	6	7	5	5	1	6	3	4	5	6	7	4	7	5	6	3	6	5	5	8	4	6	8	3
P04075	P04075	19	19	17	Fructose-bisphosphate aldolase A	ALDOA	ALDOA_HUMAN Fructose-bisphosphate aldolase A OS=Homo sapiens OX=9606 GN=ALDOA PE=1 SV=2	1	19	19	17	13	15	7	7	10	13	12	16	3	12	13	9	11	5	8	10	14	10	6	8	13	13	9	13	15	16	13	17	13	13	15	7	7	10	13	12	16	3
P04080	P04080	5	5	5	Cystatin-B	CSTB	CYTB_HUMAN Cystatin-B OS=Homo sapiens OX=9606 GN=CSTB PE=1 SV=2	1	5	5	5	4	5	5	5	5	5	4	5	3	5	5	5	5	2	3	3	4	3	3	3	5	5	4	5	5	5	5	5	5	4	5	5	5	5	5	4	5	3
P04083	P04083	13	13	13	Annexin A1	ANXA1	ANXA1_HUMAN Annexin A1 OS=Homo sapiens OX=9606 GN=ANXA1 PE=1 SV=2	1	13	13	13	9	7	11	5	10	7	8	13	7	13	10	9	11	6	8	11	11	7	6	5	9	9	7	7	9	9	7	9	5	9	7	11	5	10	7	8	13	7
P04114	P04114	3	3	3	Apolipoprotein B-100;Apolipoprotein B-48	APOB	APOB_HUMAN Apolipoprotein B-100 OS=Homo sapiens OX=9606 GN=APOB PE=1 SV=2	1	3	3	3	0	0	0	0	0	0	0	0	0	0	0	0	0	0	1	0	0	0	0	1	2	0	2	2	1	2	1	2	2	0	0	0	0	0	0	0	0	0
P04179	P04179	3	3	3	Superoxide dismutase [Mn], mitochondrial	SOD2	SODM_HUMAN Superoxide dismutase [Mn], mitochondrial OS=Homo sapiens OX=9606 GN=SOD2 PE=1 SV=3	1	3	3	3	1	1	0	1	1	0	2	3	0	1	1	1	2	1	1	2	2	2	1	0	1	1	2	2	1	0	1	1	1	1	1	0	1	1	0	2	3	0
P04259	P04259	42	5	2	Keratin, type II cytoskeletal 6B	KRT6B	K2C6B_HUMAN Keratin, type II cytoskeletal 6B OS=Homo sapiens OX=9606 GN=KRT6B PE=1 SV=5	1	42	5	2	26	28	28	19	30	21	30	33	14	32	35	26	30	28	31	24	30	28	22	21	33	26	26	32	28	24	27	31	30	4	4	4	2	4	4	4	5	2
P04279	P04279	8	8	5	Semenogelin-1;Alpha-inhibin-92;Alpha-inhibin-31;Seminal basic protein	SEMG1	SEMG1_HUMAN Semenogelin-1 OS=Homo sapiens OX=9606 GN=SEMG1 PE=1 SV=2	1	8	8	5	4	0	4	0	0	0	0	1	0	0	1	0	0	0	1	3	0	0	0	0	0	0	0	0	8	0	0	0	0	4	0	4	0	0	0	0	1	0
P04406	P04406	25	25	25	Glyceraldehyde-3-phosphate dehydrogenase	GAPDH	G3P_HUMAN Glyceraldehyde-3-phosphate dehydrogenase OS=Homo sapiens OX=9606 GN=GAPDH PE=1 SV=3	1	25	25	25	15	20	13	10	18	14	18	23	15	20	17	14	16	10	14	18	18	15	11	13	14	13	13	16	16	19	13	18	14	15	20	13	10	18	14	18	23	15
P04424	P04424	4	4	4	Argininosuccinate lyase	ASL	ARLY_HUMAN Argininosuccinate lyase OS=Homo sapiens OX=9606 GN=ASL PE=1 SV=4	1	4	4	4	2	1	0	0	0	1	0	1	0	1	1	2	2	0	2	1	0	0	0	0	3	2	2	3	2	1	2	3	3	2	1	0	0	0	1	0	1	0
P04632	P04632	4	2	2	Calpain small subunit 1	CAPNS1	CPNS1_HUMAN Calpain small subunit 1 OS=Homo sapiens OX=9606 GN=CAPNS1 PE=1 SV=1	1	4	2	2	3	4	2	3	4	3	4	4	3	4	2	4	4	3	4	4	4	4	3	3	3	3	3	4	4	4	4	4	4	1	2	1	1	2	1	2	2	1
P04745;P19961;P04746;CON__Q3MHH8	P04745;P19961;P04746	17;13;12;6	17;13;12;6	17;13;12;6	Alpha-amylase 1;Alpha-amylase 2B;Pancreatic alpha-amylase	AMY1A;AMY2B;AMY2A	AMY1_HUMAN Alpha-amylase 1 OS=Homo sapiens OX=9606 GN=AMY1A PE=1 SV=2;AMY2B_HUMAN Alpha-amylase 2B OS=Homo sapiens OX=9606 GN=AMY2B PE=1 SV=1;AMYP_HUMAN Pancreatic alpha-amylase OS=Homo sapiens OX=9606 GN=AMY2A PE=1 SV=2	4	17	17	17	5	8	5	6	9	2	9	11	5	9	15	4	1	0	1	0	11	5	0	6	10	5	0	7	0	16	1	1	2	5	8	5	6	9	2	9	11	5
P04792	P04792	7	7	7	Heat shock protein beta-1	HSPB1	HSPB1_HUMAN Heat shock protein beta-1 OS=Homo sapiens OX=9606 GN=HSPB1 PE=1 SV=2	1	7	7	7	4	5	5	5	5	4	5	4	4	5	4	3	3	4	4	3	4	4	3	4	6	5	5	4	2	5	4	3	2	4	5	5	5	5	4	5	4	4
P04843	P04843	3	3	3	Dolichyl-diphosphooligosaccharide--protein glycosyltransferase subunit 1	RPN1	RPN1_HUMAN Dolichyl-diphosphooligosaccharide--protein glycosyltransferase subunit 1 OS=Homo sapiens OX=9606 GN=RPN1 PE=1 SV=1	1	3	3	3	2	1	2	3	2	3	3	1	2	3	3	0	2	0	0	1	2	2	0	1	1	1	1	1	1	1	2	1	1	2	1	2	3	2	3	3	1	2
Q99878;Q96KK5;Q9BTM1;Q16777;Q93077;Q7L7L0;Q6FI13;P20671;P0C0S8;P04908;Q71UI9;P0C0S5;Q8IUE6;Q96QV6;P16104	Q99878;Q96KK5;Q9BTM1;Q16777;Q93077;Q7L7L0;Q6FI13;P20671;P0C0S8;P04908;Q71UI9;P0C0S5;Q8IUE6;Q96QV6;P16104	2;2;2;2;2;2;2;2;2;2;1;1;1;1;1	2;2;2;2;2;2;2;2;2;2;1;1;1;1;1	2;2;2;2;2;2;2;2;2;2;1;1;1;1;1	Histone H2A type 1-J;Histone H2A type 1-H;Histone H2A.J;Histone H2A type 2-C;Histone H2A type 1-C;Histone H2A type 3;Histone H2A type 2-A;Histone H2A type 1-D;Histone H2A type 1;Histone H2A type 1-B/E;Histone H2A.V;Histone H2A.Z;Histone H2A type 2-B;Histone H2A type 1-A;Histone H2AX	HIST1H2AJ;HIST1H2AH;H2AFJ;HIST2H2AC;HIST1H2AC;HIST3H2A;HIST2H2AA3;HIST1H2AD;HIST1H2AG;HIST1H2AB;H2AFV;H2AFZ;HIST2H2AB;HIST1H2AA;H2AFX	H2A1J_HUMAN Histone H2A type 1-J OS=Homo sapiens OX=9606 GN=HIST1H2AJ PE=1 SV=3;H2A1H_HUMAN Histone H2A type 1-H OS=Homo sapiens OX=9606 GN=HIST1H2AH PE=1 SV=3;H2AJ_HUMAN Histone H2A.J OS=Homo sapiens OX=9606 GN=H2AFJ PE=1 SV=1;H2A2C_HUMAN Histone H2A type	15	2	2	2	1	2	2	1	2	2	2	2	1	2	0	1	1	1	1	1	1	1	1	0	1	1	0	0	0	0	1	1	0	1	2	2	1	2	2	2	2	1
P05023;P13637;P50993;Q13733;P54707	P05023;P13637	17;9;8;5;3	17;9;8;5;3	14;6;5;3;1	Sodium/potassium-transporting ATPase subunit alpha-1;Sodium/potassium-transporting ATPase subunit alpha-3	ATP1A1;ATP1A3	AT1A1_HUMAN Sodium/potassium-transporting ATPase subunit alpha-1 OS=Homo sapiens OX=9606 GN=ATP1A1 PE=1 SV=1;AT1A3_HUMAN Sodium/potassium-transporting ATPase subunit alpha-3 OS=Homo sapiens OX=9606 GN=ATP1A3 PE=1 SV=3	5	17	17	14	11	7	2	1	0	3	3	13	2	8	10	9	10	1	10	9	10	4	7	3	13	4	5	4	16	12	2	7	13	11	7	2	1	0	3	3	13	2
P05026	P05026	3	3	3	Sodium/potassium-transporting ATPase subunit beta-1	ATP1B1	AT1B1_HUMAN Sodium/potassium-transporting ATPase subunit beta-1 OS=Homo sapiens OX=9606 GN=ATP1B1 PE=1 SV=1	1	3	3	3	2	1	1	0	0	2	0	2	1	2	1	1	3	1	3	3	2	1	1	1	3	2	2	2	3	2	0	2	3	2	1	1	0	0	2	0	2	1
P05067	P05067	6	6	6	Amyloid beta A4 protein;N-APP;Soluble APP-alpha;Soluble APP-beta;C99;Beta-amyloid protein 42;Beta-amyloid protein 40;C83;P3(42);P3(40);C80;Gamma-secretase C-terminal fragment 59;Gamma-secretase C-terminal fragment 57;Gamma-secretase C-terminal fragment 50;C31	APP	A4_HUMAN Amyloid-beta precursor protein OS=Homo sapiens OX=9606 GN=APP PE=1 SV=3	1	6	6	6	3	3	2	1	4	1	1	3	2	4	3	1	3	0	1	2	4	5	0	1	3	4	3	3	3	5	4	2	2	3	3	2	1	4	1	1	3	2
P05089	P05089	24	24	24	Arginase-1	ARG1	ARGI1_HUMAN Arginase-1 OS=Homo sapiens OX=9606 GN=ARG1 PE=1 SV=2	1	24	24	24	13	18	12	20	18	8	17	22	11	18	17	12	17	4	11	17	19	17	7	11	6	10	13	15	15	11	8	12	12	13	18	12	20	18	8	17	22	11
P05090	P05090	10	10	10	Apolipoprotein D	APOD	APOD_HUMAN Apolipoprotein D OS=Homo sapiens OX=9606 GN=APOD PE=1 SV=1	1	10	10	10	6	5	4	5	5	1	3	8	2	6	10	2	5	6	3	3	5	6	2	4	7	3	4	2	4	4	4	3	2	6	5	4	5	5	1	3	8	2
P05109	P05109	5	5	5	Protein S100-A8;Protein S100-A8, N-terminally processed	S100A8	S10A8_HUMAN Protein S100-A8 OS=Homo sapiens OX=9606 GN=S100A8 PE=1 SV=1	1	5	5	5	4	5	5	4	5	2	3	5	2	4	5	1	3	5	5	1	5	4	2	4	5	2	3	2	2	4	4	5	2	4	5	5	4	5	2	3	5	2
P05120	P05120	18	18	18	Plasminogen activator inhibitor 2	SERPINB2	PAI2_HUMAN Plasminogen activator inhibitor 2 OS=Homo sapiens OX=9606 GN=SERPINB2 PE=1 SV=2	1	18	18	18	12	13	9	10	15	9	15	13	10	13	9	5	11	5	9	11	12	10	5	8	10	8	11	12	11	6	9	16	9	12	13	9	10	15	9	15	13	10
P05387	P05387	5	5	5	60S acidic ribosomal protein P2	RPLP2	RLA2_HUMAN 60S acidic ribosomal protein P2 OS=Homo sapiens OX=9606 GN=RPLP2 PE=1 SV=1	1	5	5	5	2	2	1	3	1	3	3	3	1	4	3	3	3	0	1	2	4	4	1	1	3	3	2	1	4	4	3	4	3	2	2	1	3	1	3	3	3	1
P05388;Q8NHW5	P05388;Q8NHW5	6;4	6;4	6;4	60S acidic ribosomal protein P0;60S acidic ribosomal protein P0-like	RPLP0;RPLP0P6	RLA0_HUMAN 60S acidic ribosomal protein P0 OS=Homo sapiens OX=9606 GN=RPLP0 PE=1 SV=1;RLA0L_HUMAN 60S acidic ribosomal protein P0-like OS=Homo sapiens OX=9606 GN=RPLP0P6 PE=5 SV=1	2	6	6	6	2	3	2	1	2	3	4	6	1	5	4	2	3	0	3	2	5	4	0	1	2	2	2	3	5	4	4	4	5	2	3	2	1	2	3	4	6	1
P06132	P06132	6	6	6	Uroporphyrinogen decarboxylase	UROD	DCUP_HUMAN Uroporphyrinogen decarboxylase OS=Homo sapiens OX=9606 GN=UROD PE=1 SV=2	1	6	6	6	2	3	2	2	3	2	4	4	1	3	2	1	4	0	1	6	5	4	0	2	2	2	3	3	4	4	4	5	3	2	3	2	2	3	2	4	4	1
P06280	P06280	11	11	11	Alpha-galactosidase A	GLA	AGAL_HUMAN Alpha-galactosidase A OS=Homo sapiens OX=9606 GN=GLA PE=1 SV=1	1	11	11	11	8	11	8	7	10	8	9	11	5	11	10	8	8	4	8	10	11	11	2	6	7	6	6	7	8	9	9	10	9	8	11	8	7	10	8	9	11	5
P06702	P06702	7	7	7	Protein S100-A9	S100A9	S10A9_HUMAN Protein S100-A9 OS=Homo sapiens OX=9606 GN=S100A9 PE=1 SV=1	1	7	7	7	5	7	5	7	6	4	4	6	5	7	7	4	4	4	4	4	7	7	2	4	4	4	4	5	2	6	5	5	4	5	7	5	7	6	4	4	6	5
P06731;P31997;P13688	P06731	6;1;1	6;1;1	5;1;1	Carcinoembryonic antigen-related cell adhesion molecule 5	CEACAM5	CEAM5_HUMAN Carcinoembryonic antigen-related cell adhesion molecule 5 OS=Homo sapiens OX=9606 GN=CEACAM5 PE=1 SV=3	3	6	6	5	3	2	5	3	5	3	3	6	6	5	5	3	4	2	4	5	4	3	3	1	3	4	3	3	2	4	3	3	3	3	2	5	3	5	3	3	6	6
P06733;P13929	P06733	31;1	31;1	30;0	Alpha-enolase	ENO1	ENOA_HUMAN Alpha-enolase OS=Homo sapiens OX=9606 GN=ENO1 PE=1 SV=2	2	31	31	30	19	20	14	14	12	12	15	27	9	21	19	15	18	5	10	15	20	15	7	11	17	17	14	16	22	24	13	22	16	19	20	14	14	12	12	15	27	9
P06737	P06737	18	10	10	Glycogen phosphorylase, liver form	PYGL	PYGL_HUMAN Glycogen phosphorylase, liver form OS=Homo sapiens OX=9606 GN=PYGL PE=1 SV=4	1	18	10	10	8	7	9	8	6	8	8	16	7	8	8	7	11	6	9	10	9	5	6	7	11	9	8	7	16	12	8	12	13	2	1	2	1	0	1	1	8	1
P06744;CON__Q3ZBD7	P06744	14;4	14;4	14;4	Glucose-6-phosphate isomerase	GPI	G6PI_HUMAN Glucose-6-phosphate isomerase OS=Homo sapiens OX=9606 GN=GPI PE=1 SV=4	2	14	14	14	13	11	7	3	6	4	8	12	6	12	11	10	10	1	8	11	12	12	3	7	12	9	10	11	12	12	12	13	12	13	11	7	3	6	4	8	12	6
P06748	P06748	4	4	4	Nucleophosmin	NPM1	NPM_HUMAN Nucleophosmin OS=Homo sapiens OX=9606 GN=NPM1 PE=1 SV=2	1	4	4	4	3	4	2	3	4	2	3	4	1	3	4	1	2	1	1	2	3	2	1	2	2	1	1	2	1	0	2	2	1	3	4	2	3	4	2	3	4	1
P06753	P06753	7	7	5	Tropomyosin alpha-3 chain	TPM3	TPM3_HUMAN Tropomyosin alpha-3 chain OS=Homo sapiens OX=9606 GN=TPM3 PE=1 SV=2	1	7	7	5	3	5	5	3	4	7	4	5	1	5	6	4	5	2	4	3	4	4	1	3	7	6	4	5	6	3	3	4	4	3	5	5	3	4	7	4	5	1
P06865	P06865	11	11	11	Beta-hexosaminidase subunit alpha	HEXA	HEXA_HUMAN Beta-hexosaminidase subunit alpha OS=Homo sapiens OX=9606 GN=HEXA PE=1 SV=2	1	11	11	11	3	10	8	7	10	6	8	8	4	8	6	5	7	5	7	8	8	8	4	8	5	5	5	8	8	4	8	8	6	3	10	8	7	10	6	8	8	4
P07108	P07108	10	10	10	Acyl-CoA-binding protein	DBI	ACBP_HUMAN Acyl-CoA-binding protein OS=Homo sapiens OX=9606 GN=DBI PE=1 SV=2	1	10	10	10	6	7	7	6	8	5	7	9	6	9	6	7	10	4	7	8	9	8	5	7	7	6	6	7	9	9	7	9	6	6	7	7	6	8	5	7	9	6
P07195	P07195	7	6	6	L-lactate dehydrogenase B chain	LDHB	LDHB_HUMAN L-lactate dehydrogenase B chain OS=Homo sapiens OX=9606 GN=LDHB PE=1 SV=2	1	7	6	6	2	2	1	0	2	1	1	6	0	2	3	5	2	0	3	2	3	1	2	2	5	5	3	4	6	4	2	6	5	1	1	0	0	1	1	1	5	0
P07203	P07203	3	3	3	Glutathione peroxidase 1	GPX1	GPX1_HUMAN Glutathione peroxidase 1 OS=Homo sapiens OX=9606 GN=GPX1 PE=1 SV=4	1	3	3	3	1	3	1	1	0	2	1	2	0	3	2	2	3	0	1	3	3	1	1	1	2	2	3	2	2	1	1	1	3	1	3	1	1	0	2	1	2	0
P07237	P07237	21	21	21	Protein disulfide-isomerase	P4HB	PDIA1_HUMAN Protein disulfide-isomerase OS=Homo sapiens OX=9606 GN=P4HB PE=1 SV=3	1	21	21	21	12	15	13	11	12	7	12	16	6	13	14	14	17	7	10	13	15	17	8	10	11	12	14	10	15	15	11	13	13	12	15	13	11	12	7	12	16	6
P07288;P20151	P07288	4;1	4;1	4;1	Prostate-specific antigen	KLK3	KLK3_HUMAN Prostate-specific antigen OS=Homo sapiens OX=9606 GN=KLK3 PE=1 SV=2	2	4	4	4	1	0	0	0	0	0	0	0	0	0	1	0	0	0	0	4	0	0	0	1	0	0	0	0	2	0	0	0	0	1	0	0	0	0	0	0	0	0
P07339	P07339	18	18	18	Cathepsin D;Cathepsin D light chain;Cathepsin D heavy chain	CTSD	CATD_HUMAN Cathepsin D OS=Homo sapiens OX=9606 GN=CTSD PE=1 SV=1	1	18	18	18	14	16	10	12	17	13	14	16	7	16	13	11	15	8	13	13	15	15	5	15	11	11	11	14	16	16	17	16	16	14	16	10	12	17	13	14	16	7
P07355;A6NMY6	P07355;A6NMY6	26;20	26;20	26;20	Annexin A2;Putative annexin A2-like protein	ANXA2;ANXA2P2	ANXA2_HUMAN Annexin A2 OS=Homo sapiens OX=9606 GN=ANXA2 PE=1 SV=2;AXA2L_HUMAN Putative annexin A2-like protein OS=Homo sapiens OX=9606 GN=ANXA2P2 PE=5 SV=2	2	26	26	26	18	21	18	15	22	21	21	23	12	21	19	17	19	12	18	17	20	15	14	14	16	16	18	17	16	19	14	18	16	18	21	18	15	22	21	21	23	12
P07384	P07384	28	28	28	Calpain-1 catalytic subunit	CAPN1	CAN1_HUMAN Calpain-1 catalytic subunit OS=Homo sapiens OX=9606 GN=CAPN1 PE=1 SV=1	1	28	28	28	19	13	13	15	20	10	21	24	13	15	9	17	21	12	18	23	23	16	15	16	17	13	17	21	23	13	13	20	18	19	13	13	15	20	10	21	24	13
P07437;Q9BVA1;Q13885	P07437;Q9BVA1;Q13885	13;9;9	3;1;1	2;0;0	Tubulin beta chain;Tubulin beta-2B chain;Tubulin beta-2A chain	TUBB;TUBB2B;TUBB2A	TBB5_HUMAN Tubulin beta chain OS=Homo sapiens OX=9606 GN=TUBB PE=1 SV=2;TBB2B_HUMAN Tubulin beta-2B chain OS=Homo sapiens OX=9606 GN=TUBB2B PE=1 SV=1;TBB2A_HUMAN Tubulin beta-2A chain OS=Homo sapiens OX=9606 GN=TUBB2A PE=1 SV=1	3	13	3	2	7	7	2	1	6	5	5	8	3	7	6	5	9	2	4	8	8	9	3	3	5	3	3	4	11	10	7	7	7	2	2	0	0	0	2	1	1	1
P07602	P07602	22	22	22	Prosaposin;Saposin-A;Saposin-B-Val;Saposin-B;Saposin-C;Saposin-D	PSAP	SAP_HUMAN Prosaposin OS=Homo sapiens OX=9606 GN=PSAP PE=1 SV=2	1	22	22	22	17	17	15	13	19	13	16	16	13	16	13	14	14	14	11	14	14	13	8	15	12	15	13	12	14	16	12	12	14	17	17	15	13	19	13	16	16	13
P07686	P07686	23	23	23	Beta-hexosaminidase subunit beta;Beta-hexosaminidase subunit beta chain B;Beta-hexosaminidase subunit beta chain A	HEXB	HEXB_HUMAN Beta-hexosaminidase subunit beta OS=Homo sapiens OX=9606 GN=HEXB PE=1 SV=3	1	23	23	23	13	17	15	11	20	13	17	20	13	15	12	14	14	11	14	17	15	19	9	14	13	16	11	17	13	13	14	17	13	13	17	15	11	20	13	17	20	13
P07711	P07711	3	3	3	Cathepsin L1;Cathepsin L1 heavy chain;Cathepsin L1 light chain	CTSL	CATL1_HUMAN Cathepsin L1 OS=Homo sapiens OX=9606 GN=CTSL PE=1 SV=2	1	3	3	3	2	2	2	1	2	1	1	3	1	2	0	2	3	2	3	3	1	2	2	3	2	2	2	2	2	2	2	2	2	2	2	2	1	2	1	1	3	1
P07737;CON__P02584	P07737	8;2	8;2	8;2	Profilin-1	PFN1	PROF1_HUMAN Profilin-1 OS=Homo sapiens OX=9606 GN=PFN1 PE=1 SV=2	2	8	8	8	6	8	6	5	7	7	7	8	5	8	8	5	8	3	4	7	8	7	4	4	5	5	5	6	6	7	6	6	6	6	8	6	5	7	7	7	8	5
P07741	P07741	3	3	3	Adenine phosphoribosyltransferase	APRT	APT_HUMAN Adenine phosphoribosyltransferase OS=Homo sapiens OX=9606 GN=APRT PE=1 SV=2	1	3	3	3	2	2	2	1	1	2	2	2	2	2	3	2	2	0	1	2	2	2	0	0	2	1	1	1	3	1	2	2	1	2	2	2	1	1	2	2	2	2
P07858	P07858	12	12	12	Cathepsin B;Cathepsin B light chain;Cathepsin B heavy chain	CTSB	CATB_HUMAN Cathepsin B OS=Homo sapiens OX=9606 GN=CTSB PE=1 SV=3	1	12	12	12	10	9	10	6	9	5	9	11	5	8	7	8	9	7	7	10	8	8	5	9	5	7	7	9	7	8	11	9	7	10	9	10	6	9	5	9	11	5
P07900;Q14568;Q58FG0	P07900	23;4;3	23;4;3	15;2;2	Heat shock protein HSP 90-alpha	HSP90AA1	HS90A_HUMAN Heat shock protein HSP 90-alpha OS=Homo sapiens OX=9606 GN=HSP90AA1 PE=1 SV=5	3	23	23	15	15	15	7	7	8	10	12	18	6	16	17	16	20	3	14	19	18	15	8	8	16	9	13	13	20	21	17	19	17	15	15	7	7	8	10	12	18	6
P07919	P07919	2	2	2	Cytochrome b-c1 complex subunit 6, mitochondrial	UQCRH	QCR6_HUMAN Cytochrome b-c1 complex subunit 6, mitochondrial OS=Homo sapiens OX=9606 GN=UQCRH PE=1 SV=2	1	2	2	2	2	1	1	1	2	0	2	2	0	1	1	2	2	2	2	1	0	1	1	1	2	2	2	2	0	0	1	2	2	2	1	1	1	2	0	2	2	0
P08133	P08133	25	25	25	Annexin A6	ANXA6	ANXA6_HUMAN Annexin A6 OS=Homo sapiens OX=9606 GN=ANXA6 PE=1 SV=3	1	25	25	25	8	13	5	2	1	6	6	18	7	13	13	8	12	0	11	14	16	12	1	2	12	9	12	9	17	12	10	14	11	8	13	5	2	1	6	6	18	7
P08138	P08138	2	2	2	Tumor necrosis factor receptor superfamily member 16	NGFR	TNR16_HUMAN Tumor necrosis factor receptor superfamily member 16 OS=Homo sapiens OX=9606 GN=NGFR PE=1 SV=1	1	2	2	2	0	0	1	0	2	0	0	2	0	2	1	2	1	2	0	2	1	1	2	2	2	2	1	1	0	1	1	0	2	0	0	1	0	2	0	0	2	0
P08174	P08174	6	6	6	Complement decay-accelerating factor	CD55	DAF_HUMAN Complement decay-accelerating factor OS=Homo sapiens OX=9606 GN=CD55 PE=1 SV=4	1	6	6	6	1	0	5	3	3	3	5	4	2	3	2	4	4	2	2	3	2	2	4	3	3	5	4	4	3	4	2	3	1	1	0	5	3	3	3	5	4	2
P08195	P08195	6	6	6	4F2 cell-surface antigen heavy chain	SLC3A2	4F2_HUMAN 4F2 cell-surface antigen heavy chain OS=Homo sapiens OX=9606 GN=SLC3A2 PE=1 SV=3	1	6	6	6	1	2	1	1	2	2	2	3	2	3	3	1	2	1	2	4	4	5	0	1	1	2	2	1	3	1	3	2	1	1	2	1	1	2	2	2	3	2
P08236	P08236	5	5	5	Beta-glucuronidase	GUSB	BGLR_HUMAN Beta-glucuronidase OS=Homo sapiens OX=9606 GN=GUSB PE=1 SV=2	1	5	5	5	2	4	2	3	4	3	4	3	1	4	3	2	3	2	2	2	4	2	0	2	3	2	2	2	2	1	4	2	2	2	4	2	3	4	3	4	3	1
P08238;Q58FF7	P08238	20;8	12;4	9;4	Heat shock protein HSP 90-beta	HSP90AB1	HS90B_HUMAN Heat shock protein HSP 90-beta OS=Homo sapiens OX=9606 GN=HSP90AB1 PE=1 SV=4	2	20	12	9	16	16	6	6	8	9	13	15	6	15	14	18	20	4	16	19	17	12	9	9	16	11	16	15	19	18	16	18	18	11	12	4	4	5	4	7	9	4
Q16772;P09210;P08263;Q7RTV2	Q16772;P09210;P08263;Q7RTV2	2;2;2;1	2;2;2;1	2;2;2;1	Glutathione S-transferase A3;Glutathione S-transferase A2;Glutathione S-transferase A1;Glutathione S-transferase A1, N-terminally processed;Glutathione S-transferase A5	GSTA3;GSTA2;GSTA1;GSTA5	GSTA3_HUMAN Glutathione S-transferase A3 OS=Homo sapiens OX=9606 GN=GSTA3 PE=1 SV=3;GSTA2_HUMAN Glutathione S-transferase A2 OS=Homo sapiens OX=9606 GN=GSTA2 PE=1 SV=4;GSTA1_HUMAN Glutathione S-transferase A1 OS=Homo sapiens OX=9606 GN=GSTA1 PE=1 SV=3;GSTA	4	2	2	2	0	1	0	0	0	0	0	1	0	0	1	2	2	0	1	1	0	0	0	0	0	0	1	0	2	1	1	2	0	0	1	0	0	0	0	0	1	0
P08294	P08294	7	7	7	Extracellular superoxide dismutase [Cu-Zn]	SOD3	SODE_HUMAN Extracellular superoxide dismutase [Cu-Zn] OS=Homo sapiens OX=9606 GN=SOD3 PE=1 SV=2	1	7	7	7	5	5	4	4	3	4	4	3	2	4	4	5	4	3	4	6	5	5	1	7	4	5	5	5	6	5	7	4	4	5	5	4	4	3	4	4	3	2
P08493	P08493	2	2	2	Matrix Gla protein	MGP	MGP_HUMAN Matrix Gla protein OS=Homo sapiens OX=9606 GN=MGP PE=1 SV=2	1	2	2	2	1	1	0	0	0	1	1	2	0	2	1	1	1	1	0	1	2	2	1	1	1	1	1	1	1	2	2	1	1	1	1	0	0	0	1	1	2	0
P08571	P08571	11	11	11	Monocyte differentiation antigen CD14;Monocyte differentiation antigen CD14, urinary form;Monocyte differentiation antigen CD14, membrane-bound form	CD14	CD14_HUMAN Monocyte differentiation antigen CD14 OS=Homo sapiens OX=9606 GN=CD14 PE=1 SV=2	1	11	11	11	6	9	7	5	8	6	8	11	3	8	7	7	7	3	6	8	7	8	2	7	5	7	8	8	7	8	9	7	7	6	9	7	5	8	6	8	11	3
P08582	P08582	24	24	24	Melanotransferrin	MFI2	TRFM_HUMAN Melanotransferrin OS=Homo sapiens OX=9606 GN=MELTF PE=1 SV=2	1	24	24	24	14	16	19	10	20	12	13	18	11	13	14	11	10	10	11	13	13	15	9	15	9	14	14	12	14	15	15	12	9	14	16	19	10	20	12	13	18	11
P08670	P08670	3	2	2	Vimentin	VIM	VIME_HUMAN Vimentin OS=Homo sapiens OX=9606 GN=VIM PE=1 SV=4	1	3	2	2	0	1	0	0	0	1	2	1	0	1	1	0	0	0	1	0	1	0	1	0	1	2	0	0	1	0	0	1	0	0	1	0	0	0	1	1	1	0
P08758	P08758	20	20	20	Annexin A5	ANXA5	ANXA5_HUMAN Annexin A5 OS=Homo sapiens OX=9606 GN=ANXA5 PE=1 SV=2	1	20	20	20	7	12	10	5	7	9	11	19	8	18	13	10	14	5	9	12	13	11	5	7	9	11	9	9	13	13	13	15	9	7	12	10	5	7	9	11	19	8
P08842	P08842	3	3	3	Steryl-sulfatase	STS	STS_HUMAN Steryl-sulfatase OS=Homo sapiens OX=9606 GN=STS PE=1 SV=2	1	3	3	3	2	1	1	0	1	2	1	1	1	1	0	1	0	1	1	1	0	1	1	1	2	2	1	1	0	1	1	1	1	2	1	1	0	1	2	1	1	1
P08865	P08865	5	5	5	40S ribosomal protein SA	RPSA	RSSA_HUMAN 40S ribosomal protein SA OS=Homo sapiens OX=9606 GN=RPSA PE=1 SV=4	1	5	5	5	2	2	0	0	0	1	2	4	1	4	3	2	2	1	1	2	1	2	1	2	3	3	4	3	4	5	2	4	4	2	2	0	0	0	1	2	4	1
P08962	P08962	2	2	2	CD63 antigen	CD63	CD63_HUMAN CD63 antigen OS=Homo sapiens OX=9606 GN=CD63 PE=1 SV=2	1	2	2	2	2	2	1	0	2	0	2	2	0	2	1	1	2	1	1	2	2	2	1	1	2	0	2	1	2	2	2	0	1	2	2	1	0	2	0	2	2	0
P09104	P09104	4	2	2	Gamma-enolase	ENO2	ENOG_HUMAN Gamma-enolase OS=Homo sapiens OX=9606 GN=ENO2 PE=1 SV=3	1	4	2	2	3	2	1	2	2	2	3	4	2	2	3	2	2	1	2	3	3	2	1	2	2	2	3	2	3	2	2	3	3	1	0	0	0	0	0	1	2	0
P09211	P09211	15	15	15	Glutathione S-transferase P	GSTP1	GSTP1_HUMAN Glutathione S-transferase P OS=Homo sapiens OX=9606 GN=GSTP1 PE=1 SV=2	1	15	15	15	6	14	11	7	11	11	12	14	9	13	12	8	13	3	5	11	14	12	3	6	9	9	7	10	13	12	8	12	10	6	14	11	7	11	11	12	14	9
P09237	P09237	5	5	5	Matrilysin	MMP7	MMP7_HUMAN Matrilysin OS=Homo sapiens OX=9606 GN=MMP7 PE=1 SV=1	1	5	5	5	2	1	4	2	2	1	1	3	0	2	1	1	2	2	2	4	1	3	2	3	2	2	3	3	0	2	2	0	1	2	1	4	2	2	1	1	3	0
P09382	P09382	4	4	4	Galectin-1	LGALS1	LEG1_HUMAN Galectin-1 OS=Homo sapiens OX=9606 GN=LGALS1 PE=1 SV=2	1	4	4	4	1	2	0	1	1	1	1	4	0	2	2	3	2	0	1	2	3	2	0	1	3	1	1	1	3	3	1	2	3	1	2	0	1	1	1	1	4	0
P09417	P09417	9	9	9	Dihydropteridine reductase	QDPR	DHPR_HUMAN Dihydropteridine reductase OS=Homo sapiens OX=9606 GN=QDPR PE=1 SV=2	1	9	9	9	4	5	2	1	2	0	1	7	1	2	0	4	4	0	2	4	5	2	1	1	5	4	3	3	8	3	4	7	6	4	5	2	1	2	0	1	7	1
P09467	P09467	9	9	8	Fructose-1,6-bisphosphatase 1	FBP1	F16P1_HUMAN Fructose-1,6-bisphosphatase 1 OS=Homo sapiens OX=9606 GN=FBP1 PE=1 SV=5	1	9	9	8	5	7	4	3	5	3	3	7	3	5	1	3	4	1	3	5	6	5	1	3	2	4	2	5	5	5	5	6	5	5	7	4	3	5	3	3	7	3
P09525	P09525	10	10	10	Annexin A4	ANXA4	ANXA4_HUMAN Annexin A4 OS=Homo sapiens OX=9606 GN=ANXA4 PE=1 SV=4	1	10	10	10	3	6	4	1	3	4	2	5	2	8	5	4	6	2	6	6	6	1	3	5	7	6	7	6	8	6	6	7	5	3	6	4	1	3	4	2	5	2
P09529	P09529	4	4	4	Inhibin beta B chain	INHBB	INHBB_HUMAN Inhibin beta B chain OS=Homo sapiens OX=9606 GN=INHBB PE=1 SV=2	1	4	4	4	1	2	2	0	2	1	1	4	1	2	2	3	4	1	0	2	2	2	2	1	3	3	3	4	2	2	2	2	2	1	2	2	0	2	1	1	4	1
P09622	P09622	9	9	9	Dihydrolipoyl dehydrogenase, mitochondrial	DLD	DLDH_HUMAN Dihydrolipoyl dehydrogenase, mitochondrial OS=Homo sapiens OX=9606 GN=DLD PE=1 SV=2	1	9	9	9	5	2	2	4	7	2	8	6	0	7	3	3	5	2	5	7	7	3	1	3	2	2	4	6	4	2	6	6	1	5	2	2	4	7	2	8	6	0
P09668	P09668	10	10	10	Pro-cathepsin H;Cathepsin H mini chain;Cathepsin H;Cathepsin H heavy chain;Cathepsin H light chain	CTSH	CATH_HUMAN Pro-cathepsin H OS=Homo sapiens OX=9606 GN=CTSH PE=1 SV=4	1	10	10	10	8	7	7	4	7	6	7	8	5	7	6	6	7	7	6	7	8	7	5	7	6	9	6	9	9	8	8	9	7	8	7	7	4	7	6	7	8	5
P09958	P09958	20	20	20	Furin	FURIN	FURIN_HUMAN Furin OS=Homo sapiens OX=9606 GN=FURIN PE=1 SV=2	1	20	20	20	12	17	10	9	18	6	14	11	4	12	10	9	8	5	12	6	15	17	3	15	6	9	10	10	4	13	9	5	5	12	17	10	9	18	6	14	11	4
P09960	P09960	11	11	11	Leukotriene A-4 hydrolase	LTA4H	LKHA4_HUMAN Leukotriene A-4 hydrolase OS=Homo sapiens OX=9606 GN=LTA4H PE=1 SV=2	1	11	11	11	7	4	1	0	0	1	2	7	4	4	4	7	7	0	4	7	5	4	2	2	7	4	5	3	8	5	5	6	8	7	4	1	0	0	1	2	7	4
P09972	P09972	14	12	12	Fructose-bisphosphate aldolase C	ALDOC	ALDOC_HUMAN Fructose-bisphosphate aldolase C OS=Homo sapiens OX=9606 GN=ALDOC PE=1 SV=2	1	14	12	12	9	10	6	6	9	7	6	13	2	8	6	6	7	5	3	8	9	4	6	3	5	3	5	5	6	7	6	9	6	9	8	6	6	7	5	4	11	2
P0DOY3;P0DOY2;P0CF74;P0DOX8;A0M8Q6;P0CG04;B9A064	P0DOY3;P0DOY2;P0CF74;P0DOX8;A0M8Q6;P0CG04;B9A064	3;3;3;2;2;2;2	3;3;3;2;2;2;2	3;3;3;2;2;2;2	Ig lambda-6 chain C region;Ig lambda-7 chain C region;Ig lambda-1 chain C regions;Immunoglobulin lambda-like polypeptide 5	IGLC6;IGLC7;IGLC1;IGLL5	IGLC3_HUMAN Immunoglobulin lambda constant 3 OS=Homo sapiens OX=9606 GN=IGLC3 PE=1 SV=1;IGLC2_HUMAN Immunoglobulin lambda constant 2 OS=Homo sapiens OX=9606 GN=IGLC2 PE=1 SV=1;IGLC6_HUMAN Immunoglobulin lambda constant 6 OS=Homo sapiens OX=9606 GN=IGLC6 PE	7	3	3	3	3	3	3	3	3	3	3	3	3	3	3	2	3	2	1	3	3	1	1	2	2	3	2	3	2	2	3	3	2	3	3	3	3	3	3	3	3	3
P0CG30;P0CG29	P0CG30;P0CG29	2;2	2;2	2;2	Glutathione S-transferase theta-2B;Glutathione S-transferase theta-2	GSTT2B;GSTT2	GSTT2_HUMAN Glutathione S-transferase theta-2B OS=Homo sapiens OX=9606 GN=GSTT2B PE=1 SV=1;GST2_HUMAN Glutathione S-transferase theta-2 OS=Homo sapiens OX=9606 GN=GSTT2 PE=1 SV=1	2	2	2	2	0	0	0	0	0	0	0	2	1	2	0	0	0	0	0	0	0	0	0	0	0	0	0	0	0	0	0	0	1	0	0	0	0	0	0	0	2	1
P62987;P62979;P0CG47;P0CG48	P62987;P62979;P0CG47;P0CG48	15;15;15;15	15;15;15;15	15;15;15;15	Ubiquitin-60S ribosomal protein L40;Ubiquitin;60S ribosomal protein L40;Ubiquitin-40S ribosomal protein S27a;Ubiquitin;40S ribosomal protein S27a;Polyubiquitin-B;Ubiquitin;Polyubiquitin-C;Ubiquitin	UBA52;RPS27A;UBB;UBC	RL40_HUMAN Ubiquitin-60S ribosomal protein L40 OS=Homo sapiens OX=9606 GN=UBA52 PE=1 SV=2;RS27A_HUMAN Ubiquitin-40S ribosomal protein S27a OS=Homo sapiens OX=9606 GN=RPS27A PE=1 SV=2;UBB_HUMAN Polyubiquitin-B OS=Homo sapiens OX=9606 GN=UBB PE=1 SV=1;UBC_HU	4	15	15	15	12	13	11	14	14	13	13	13	12	13	14	10	12	8	12	10	15	12	7	10	9	11	11	12	12	12	12	13	11	12	13	11	14	14	13	13	13	12
P0DMV9;P0DMV8	P0DMV9;P0DMV8	24;24	22;22	14;14	Heat shock 70 kDa protein 1B;Heat shock 70 kDa protein 1A	HSPA1B;HSPA1A	HS71B_HUMAN Heat shock 70 kDa protein 1B OS=Homo sapiens OX=9606 GN=HSPA1B PE=1 SV=1;HS71A_HUMAN Heat shock 70 kDa protein 1A OS=Homo sapiens OX=9606 GN=HSPA1A PE=1 SV=1	2	24	22	14	21	21	18	10	11	17	18	24	10	23	18	17	20	7	16	18	20	17	7	13	18	17	18	19	21	18	20	22	20	19	19	16	9	10	16	16	22	8
P0DP25;P0DP24;P0DP23	P0DP25;P0DP24;P0DP23	6;6;6	5;5;5	5;5;5			CALM3_HUMAN Calmodulin-3 OS=Homo sapiens OX=9606 GN=CALM3 PE=1 SV=1;CALM2_HUMAN Calmodulin-2 OS=Homo sapiens OX=9606 GN=CALM2 PE=1 SV=1;CALM1_HUMAN Calmodulin-1 OS=Homo sapiens OX=9606 GN=CALM1 PE=1 SV=1	3	6	5	5	5	4	5	4	5	4	5	5	3	4	4	4	4	4	5	4	4	3	3	4	4	4	4	3	3	5	3	5	3	4	3	4	3	4	3	4	4	2
P0DPA2	P0DPA2	2	2	2			VSIG8_HUMAN V-set and immunoglobulin domain-containing protein 8 OS=Homo sapiens OX=9606 GN=VSIG8 PE=2 SV=1	1	2	2	2	1	0	0	0	0	1	1	0	0	0	0	0	0	1	1	0	0	0	0	1	0	0	0	0	0	1	1	0	0	1	0	0	0	0	1	1	0	0
P10155	P10155	7	7	7	60 kDa SS-A/Ro ribonucleoprotein	TROVE2	RO60_HUMAN 60 kDa SS-A/Ro ribonucleoprotein OS=Homo sapiens OX=9606 GN=RO60 PE=1 SV=2	1	7	7	7	3	6	5	2	6	4	4	5	3	5	4	2	4	1	2	3	3	4	0	3	1	2	2	2	4	3	4	4	2	3	6	5	2	6	4	4	5	3
P10253	P10253	19	19	19	Lysosomal alpha-glucosidase;76 kDa lysosomal alpha-glucosidase;70 kDa lysosomal alpha-glucosidase	GAA	LYAG_HUMAN Lysosomal alpha-glucosidase OS=Homo sapiens OX=9606 GN=GAA PE=1 SV=4	1	19	19	19	7	15	7	6	16	5	7	18	6	12	7	6	6	6	8	11	9	9	3	8	7	7	8	9	9	10	9	9	8	7	15	7	6	16	5	7	18	6
P10586	P10586	3	3	3	Receptor-type tyrosine-protein phosphatase F	PTPRF	PTPRF_HUMAN Receptor-type tyrosine-protein phosphatase F OS=Homo sapiens OX=9606 GN=PTPRF PE=1 SV=2	1	3	3	3	1	1	1	1	2	0	0	2	0	3	1	1	2	0	2	2	0	3	0	1	0	0	1	1	0	2	0	1	0	1	1	1	1	2	0	0	2	0
P10599	P10599	9	9	9	Thioredoxin	TXN	THIO_HUMAN Thioredoxin OS=Homo sapiens OX=9606 GN=TXN PE=1 SV=3	1	9	9	9	8	9	8	6	9	6	9	9	6	8	7	7	8	7	8	8	8	8	5	8	7	7	7	8	7	7	8	8	8	8	9	8	6	9	6	9	9	6
P10619	P10619	8	8	8	Lysosomal protective protein;Lysosomal protective protein 32 kDa chain;Lysosomal protective protein 20 kDa chain	CTSA	PPGB_HUMAN Lysosomal protective protein OS=Homo sapiens OX=9606 GN=CTSA PE=1 SV=2	1	8	8	8	5	6	5	5	7	5	6	7	4	4	5	4	5	4	6	5	6	6	3	5	4	4	4	5	5	4	6	6	5	5	6	5	5	7	5	6	7	4
P10644	P10644	2	2	2	cAMP-dependent protein kinase type I-alpha regulatory subunit;cAMP-dependent protein kinase type I-alpha regulatory subunit, N-terminally processed	PRKAR1A	KAP0_HUMAN cAMP-dependent protein kinase type I-alpha regulatory subunit OS=Homo sapiens OX=9606 GN=PRKAR1A PE=1 SV=1	1	2	2	2	0	0	0	0	0	0	0	0	0	0	0	0	1	0	0	0	0	0	0	0	1	1	1	1	2	0	2	1	1	0	0	0	0	0	0	0	0	0
P10768	P10768	8	8	8	S-formylglutathione hydrolase	ESD	ESTD_HUMAN S-formylglutathione hydrolase OS=Homo sapiens OX=9606 GN=ESD PE=1 SV=2	1	8	8	8	5	4	1	2	1	3	2	5	1	4	5	3	3	0	4	3	5	1	0	2	4	3	4	3	6	4	3	5	4	5	4	1	2	1	3	2	5	1
P10909	P10909	23	23	23	Clusterin;Clusterin beta chain;Clusterin alpha chain	CLU	CLUS_HUMAN Clusterin OS=Homo sapiens OX=9606 GN=CLU PE=1 SV=1	1	23	23	23	20	20	20	15	20	19	17	23	13	19	19	14	20	14	18	18	18	17	11	14	17	17	18	14	18	21	19	17	18	20	20	20	15	20	19	17	23	13
P11021	P11021	18	17	17	78 kDa glucose-regulated protein	HSPA5	BIP_HUMAN Endoplasmic reticulum chaperone BiP OS=Homo sapiens OX=9606 GN=HSPA5 PE=1 SV=2	1	18	17	17	13	14	11	8	15	10	11	14	9	14	10	10	17	5	9	14	16	15	6	10	9	13	12	12	14	16	13	12	12	12	13	10	7	14	9	10	13	8
P11142	P11142	27	27	18	Heat shock cognate 71 kDa protein	HSPA8	HSP7C_HUMAN Heat shock cognate 71 kDa protein OS=Homo sapiens OX=9606 GN=HSPA8 PE=1 SV=1	1	27	27	18	21	20	16	8	15	13	16	23	12	20	16	19	23	5	16	20	21	20	9	19	20	21	17	21	22	22	20	22	19	21	20	16	8	15	13	16	23	12
P11216	P11216	45	35	35	Glycogen phosphorylase, brain form	PYGB	PYGB_HUMAN Glycogen phosphorylase, brain form OS=Homo sapiens OX=9606 GN=PYGB PE=1 SV=5	1	45	35	35	28	37	20	17	19	30	32	44	19	39	34	28	35	14	28	35	38	30	14	21	31	27	21	27	37	38	28	33	24	20	29	11	8	11	21	23	34	11
P11279	P11279	8	8	8	Lysosome-associated membrane glycoprotein 1	LAMP1	LAMP1_HUMAN Lysosome-associated membrane glycoprotein 1 OS=Homo sapiens OX=9606 GN=LAMP1 PE=1 SV=3	1	8	8	8	5	6	6	3	6	4	5	7	3	5	5	4	4	4	4	4	5	5	3	5	5	4	5	5	4	5	6	4	4	5	6	6	3	6	4	5	7	3
P11413	P11413	4	4	4	Glucose-6-phosphate 1-dehydrogenase	G6PD	G6PD_HUMAN Glucose-6-phosphate 1-dehydrogenase OS=Homo sapiens OX=9606 GN=G6PD PE=1 SV=4	1	4	4	4	2	0	0	0	0	0	0	1	0	0	0	1	3	0	2	2	4	0	0	1	3	0	0	0	3	0	2	1	2	2	0	0	0	0	0	0	1	0
P11586	P11586	8	8	8	C-1-tetrahydrofolate synthase, cytoplasmic;Methylenetetrahydrofolate dehydrogenase;Methenyltetrahydrofolate cyclohydrolase;Formyltetrahydrofolate synthetase;C-1-tetrahydrofolate synthase, cytoplasmic, N-terminally processed	MTHFD1	C1TC_HUMAN C-1-tetrahydrofolate synthase, cytoplasmic OS=Homo sapiens OX=9606 GN=MTHFD1 PE=1 SV=3	1	8	8	8	4	2	0	0	0	2	2	4	0	2	1	5	7	0	3	3	2	1	0	1	6	2	5	2	4	2	3	6	4	4	2	0	0	0	2	2	4	0
P11766	P11766	9	9	9	Alcohol dehydrogenase class-3	ADH5	ADHX_HUMAN Alcohol dehydrogenase class-3 OS=Homo sapiens OX=9606 GN=ADH5 PE=1 SV=4	1	9	9	9	6	5	1	0	0	4	3	9	0	5	6	5	8	0	5	7	6	3	1	0	6	4	6	7	8	5	6	9	6	6	5	1	0	0	4	3	9	0
P12081;P49590	P12081	11;4	11;4	11;4	Histidine--tRNA ligase, cytoplasmic	HARS	SYHC_HUMAN Histidine--tRNA ligase, cytoplasmic OS=Homo sapiens OX=9606 GN=HARS PE=1 SV=2	2	11	11	11	4	1	1	6	2	3	7	10	0	5	5	9	7	3	4	10	7	2	6	4	5	5	6	2	7	2	2	8	5	4	1	1	6	2	3	7	10	0
P12109	P12109	11	11	11	Collagen alpha-1(VI) chain	COL6A1	CO6A1_HUMAN Collagen alpha-1(VI) chain OS=Homo sapiens OX=9606 GN=COL6A1 PE=1 SV=3	1	11	11	11	7	4	4	4	4	4	5	7	4	7	7	5	6	3	3	5	5	5	2	4	6	7	4	5	3	5	3	2	2	7	4	4	4	4	4	5	7	4
P12268	P12268	3	3	3	Inosine-5-monophosphate dehydrogenase 2	IMPDH2	IMDH2_HUMAN Inosine-5-monophosphate dehydrogenase 2 OS=Homo sapiens OX=9606 GN=IMPDH2 PE=1 SV=2	1	3	3	3	1	3	2	1	2	3	2	1	1	2	2	1	0	0	0	2	0	2	0	1	1	1	0	1	1	0	1	1	1	1	3	2	1	2	3	2	1	1
P12273	P12273	15	15	15	Prolactin-inducible protein	PIP	PIP_HUMAN Prolactin-inducible protein OS=Homo sapiens OX=9606 GN=PIP PE=1 SV=1	1	15	15	15	11	13	13	13	14	12	13	15	11	14	15	10	13	11	13	13	13	13	10	12	10	11	10	13	12	14	12	14	11	11	13	13	13	14	12	13	15	11
P12277	P12277	9	9	9	Creatine kinase B-type	CKB	KCRB_HUMAN Creatine kinase B-type OS=Homo sapiens OX=9606 GN=CKB PE=1 SV=1	1	9	9	9	7	7	4	2	6	5	6	7	4	7	6	3	5	0	4	7	6	4	0	4	6	6	4	4	7	8	4	7	7	7	7	4	2	6	5	6	7	4
P12429	P12429	15	15	15	Annexin A3	ANXA3	ANXA3_HUMAN Annexin A3 OS=Homo sapiens OX=9606 GN=ANXA3 PE=1 SV=3	1	15	15	15	12	7	5	3	8	6	6	11	4	6	6	9	13	0	9	10	8	8	2	4	11	9	7	4	13	9	12	14	9	12	7	5	3	8	6	6	11	4
P12532	P12532	3	3	3	Creatine kinase U-type, mitochondrial	CKMT1A	KCRU_HUMAN Creatine kinase U-type, mitochondrial OS=Homo sapiens OX=9606 GN=CKMT1A PE=1 SV=1	1	3	3	3	1	1	1	1	0	0	1	1	0	0	0	1	1	2	1	1	1	1	2	1	1	1	2	2	0	1	1	2	1	1	1	1	1	0	0	1	1	0
P12814;P35609;Q08043	P12814	22;8;6	11;2;1	11;2;1	Alpha-actinin-1	ACTN1	ACTN1_HUMAN Alpha-actinin-1 OS=Homo sapiens OX=9606 GN=ACTN1 PE=1 SV=2	3	22	11	11	10	7	3	5	5	4	3	13	5	4	8	10	11	1	8	13	9	10	7	4	11	7	15	7	20	5	11	11	16	5	2	1	1	1	1	0	5	2
P12821	P12821	9	9	9	Angiotensin-converting enzyme;Angiotensin-converting enzyme, soluble form	ACE	ACE_HUMAN Angiotensin-converting enzyme OS=Homo sapiens OX=9606 GN=ACE PE=1 SV=1	1	9	9	9	3	2	2	1	4	0	0	4	1	4	1	4	2	2	4	7	9	5	2	7	4	4	7	5	5	2	5	1	5	3	2	2	1	4	0	0	4	1
P12830	P12830	4	4	4	Cadherin-1;E-Cad/CTF1;E-Cad/CTF2;E-Cad/CTF3	CDH1	CADH1_HUMAN Cadherin-1 OS=Homo sapiens OX=9606 GN=CDH1 PE=1 SV=3	1	4	4	4	2	1	1	1	2	1	1	4	3	3	0	3	3	2	1	3	2	2	0	3	1	3	4	3	3	2	3	4	4	2	1	1	1	2	1	1	4	3
P12955	P12955	6	6	6	Xaa-Pro dipeptidase	PEPD	PEPD_HUMAN Xaa-Pro dipeptidase OS=Homo sapiens OX=9606 GN=PEPD PE=1 SV=3	1	6	6	6	2	3	1	4	2	1	3	2	1	4	3	3	3	1	2	3	3	1	2	0	2	2	2	2	3	0	1	2	3	2	3	1	4	2	1	3	2	1
P13284	P13284	3	3	3	Gamma-interferon-inducible lysosomal thiol reductase	IFI30	GILT_HUMAN Gamma-interferon-inducible lysosomal thiol reductase OS=Homo sapiens OX=9606 GN=IFI30 PE=1 SV=3	1	3	3	3	2	2	1	1	2	0	1	3	0	1	1	1	2	1	1	2	2	2	1	1	2	1	1	1	2	2	2	1	1	2	2	1	1	2	0	1	3	0
P13473	P13473	3	3	3	Lysosome-associated membrane glycoprotein 2	LAMP2	LAMP2_HUMAN Lysosome-associated membrane glycoprotein 2 OS=Homo sapiens OX=9606 GN=LAMP2 PE=1 SV=2	1	3	3	3	1	2	1	2	2	1	2	2	1	2	2	1	2	1	2	2	2	2	1	2	3	3	2	2	3	1	2	2	2	1	2	1	2	2	1	2	2	1
P13489	P13489	9	9	9	Ribonuclease inhibitor	RNH1	RINI_HUMAN Ribonuclease inhibitor OS=Homo sapiens OX=9606 GN=RNH1 PE=1 SV=2	1	9	9	9	4	6	5	1	6	5	6	6	2	6	7	5	6	0	4	7	7	6	3	2	5	4	6	4	6	7	6	7	5	4	6	5	1	6	5	6	6	2
P13639;Q15029	P13639	23;1	23;1	23;1	Elongation factor 2	EEF2	EF2_HUMAN Elongation factor 2 OS=Homo sapiens OX=9606 GN=EEF2 PE=1 SV=4	2	23	23	23	10	7	2	3	4	3	7	13	3	7	3	11	19	5	11	14	13	10	4	3	11	7	9	9	18	14	9	15	15	10	7	2	3	4	3	7	13	3
P13667	P13667	2	2	2	Protein disulfide-isomerase A4	PDIA4	PDIA4_HUMAN Protein disulfide-isomerase A4 OS=Homo sapiens OX=9606 GN=PDIA4 PE=1 SV=2	1	2	2	2	1	1	0	2	0	0	0	1	0	1	1	2	1	0	1	1	1	1	0	0	0	0	0	1	0	0	0	0	2	1	1	0	2	0	0	0	1	0
P13693;Q56UQ5	P13693	3;1	3;1	3;1	Translationally-controlled tumor protein	TPT1	TCTP_HUMAN Translationally-controlled tumor protein OS=Homo sapiens OX=9606 GN=TPT1 PE=1 SV=1	2	3	3	3	1	1	1	0	2	0	0	2	0	2	1	0	2	0	2	2	2	2	0	1	2	2	1	2	2	2	2	1	2	1	1	1	0	2	0	0	2	0
P13716	P13716	16	16	16	Delta-aminolevulinic acid dehydratase	ALAD	HEM2_HUMAN Delta-aminolevulinic acid dehydratase OS=Homo sapiens OX=9606 GN=ALAD PE=1 SV=1	1	16	16	16	9	14	11	5	14	8	10	14	3	9	5	7	8	3	9	14	9	8	6	6	5	5	10	12	10	9	8	12	9	9	14	11	5	14	8	10	14	3
P13796	P13796	19	19	15	Plastin-2	LCP1	PLSL_HUMAN Plastin-2 OS=Homo sapiens OX=9606 GN=LCP1 PE=1 SV=6	1	19	19	15	12	14	7	7	12	7	13	12	4	5	3	11	13	5	11	16	12	10	6	7	8	6	11	12	13	2	6	17	11	12	14	7	7	12	7	13	12	4
P13797;Q14651	P13797	14;3	10;2	10;2	Plastin-3	PLS3	PLST_HUMAN Plastin-3 OS=Homo sapiens OX=9606 GN=PLS3 PE=1 SV=4	2	14	10	10	8	8	8	4	8	6	7	6	9	7	5	6	8	4	8	12	6	8	4	4	5	4	8	8	6	5	6	9	6	4	5	6	3	5	4	4	4	7
P13798	P13798	7	7	7	Acylamino-acid-releasing enzyme	APEH	ACPH_HUMAN Acylamino-acid-releasing enzyme OS=Homo sapiens OX=9606 GN=APEH PE=1 SV=4	1	7	7	7	4	5	3	2	4	4	3	4	2	3	5	4	5	2	3	5	3	4	1	4	5	2	4	4	5	3	5	3	5	4	5	3	2	4	4	3	4	2
P13807	P13807	2	2	2	Glycogen [starch] synthase, muscle	GYS1	GYS1_HUMAN Glycogen [starch] synthase, muscle OS=Homo sapiens OX=9606 GN=GYS1 PE=1 SV=2	1	2	2	2	1	1	0	0	0	0	0	0	1	0	1	1	1	0	1	1	0	0	0	0	2	0	0	0	1	0	2	1	2	1	1	0	0	0	0	0	0	1
P13987	P13987	3	3	3	CD59 glycoprotein	CD59	CD59_HUMAN CD59 glycoprotein OS=Homo sapiens OX=9606 GN=CD59 PE=1 SV=1	1	3	3	3	3	3	3	2	3	3	3	3	2	3	3	3	3	3	3	3	3	3	3	3	3	3	3	3	3	3	3	3	3	3	3	3	2	3	3	3	3	2
P14174	P14174	5	5	5	Macrophage migration inhibitory factor	MIF	MIF_HUMAN Macrophage migration inhibitory factor OS=Homo sapiens OX=9606 GN=MIF PE=1 SV=4	1	5	5	5	3	4	2	1	2	4	4	5	3	4	5	3	4	0	2	4	3	2	2	3	3	3	2	3	4	3	3	3	4	3	4	2	1	2	4	4	5	3
P14314	P14314	9	9	9	Glucosidase 2 subunit beta	PRKCSH	GLU2B_HUMAN Glucosidase 2 subunit beta OS=Homo sapiens OX=9606 GN=PRKCSH PE=1 SV=2	1	9	9	9	6	6	6	0	6	2	3	7	1	6	3	4	5	4	2	3	6	6	4	3	4	4	7	6	6	7	6	6	6	6	6	6	0	6	2	3	7	1
P14324	P14324	4	4	4	Farnesyl pyrophosphate synthase	FDPS	FPPS_HUMAN Farnesyl pyrophosphate synthase OS=Homo sapiens OX=9606 GN=FDPS PE=1 SV=4	1	4	4	4	0	2	3	0	3	2	0	2	1	2	1	1	2	0	1	1	2	2	0	1	3	1	0	2	1	1	2	2	3	0	2	3	0	3	2	0	2	1
P14384	P14384	16	16	16	Carboxypeptidase M	CPM	CBPM_HUMAN Carboxypeptidase M OS=Homo sapiens OX=9606 GN=CPM PE=1 SV=2	1	16	16	16	8	9	8	6	10	8	11	14	6	9	9	8	9	7	7	8	12	9	5	9	8	10	10	11	10	11	11	11	9	8	9	8	6	10	8	11	14	6
P14550	P14550	18	18	18	Alcohol dehydrogenase [NADP(+)]	AKR1A1	AK1A1_HUMAN Aldo-keto reductase family 1 member A1 OS=Homo sapiens OX=9606 GN=AKR1A1 PE=1 SV=3	1	18	18	18	11	14	8	1	7	9	12	16	6	14	10	12	11	2	10	11	14	13	7	5	12	9	10	9	12	14	13	14	13	11	14	8	1	7	9	12	16	6
P14555	P14555	2	2	2	Phospholipase A2, membrane associated	PLA2G2A	PA2GA_HUMAN Phospholipase A2, membrane associated OS=Homo sapiens OX=9606 GN=PLA2G2A PE=1 SV=2	1	2	2	2	0	1	1	0	1	0	1	0	0	2	0	0	0	0	0	1	0	1	0	0	0	0	0	0	0	1	0	1	0	0	1	1	0	1	0	1	0	0
P14618	P14618	29	29	28	Pyruvate kinase PKM	PKM	KPYM_HUMAN Pyruvate kinase PKM OS=Homo sapiens OX=9606 GN=PKM PE=1 SV=4	1	29	29	28	20	19	11	10	11	15	17	27	9	20	18	16	17	5	15	18	20	15	10	12	19	16	16	17	20	21	15	20	20	20	19	11	10	11	15	17	27	9
P14625;Q58FF3	P14625	19;1	17;1	17;1	Endoplasmin	HSP90B1	ENPL_HUMAN Endoplasmin OS=Homo sapiens OX=9606 GN=HSP90B1 PE=1 SV=1	2	19	17	17	11	12	7	8	8	8	9	15	6	13	12	9	12	5	9	13	11	13	7	8	7	11	11	9	11	14	12	6	10	9	10	6	7	6	7	7	14	4
P14735	P14735	3	3	3	Insulin-degrading enzyme	IDE	IDE_HUMAN Insulin-degrading enzyme OS=Homo sapiens OX=9606 GN=IDE PE=1 SV=4	1	3	3	3	1	3	1	1	1	0	2	2	1	2	2	1	0	1	1	1	2	0	1	0	1	1	0	0	1	1	1	0	1	1	3	1	1	1	0	2	2	1
P14923;P35222	P14923	15;2	15;2	15;2	Junction plakoglobin	JUP	PLAK_HUMAN Junction plakoglobin OS=Homo sapiens OX=9606 GN=JUP PE=1 SV=3	2	15	15	15	5	8	8	5	7	10	11	8	4	7	8	5	7	6	12	8	9	6	6	1	10	5	9	10	5	3	5	7	6	5	8	8	5	7	10	11	8	4
P15121;C9JRZ8	P15121;C9JRZ8	2;1	2;1	2;1	Aldose reductase;Aldo-keto reductase family 1 member B15	AKR1B1;AKR1B15	ALDR_HUMAN Aldo-keto reductase family 1 member B1 OS=Homo sapiens OX=9606 GN=AKR1B1 PE=1 SV=3;AK1BF_HUMAN Aldo-keto reductase family 1 member B15 OS=Homo sapiens OX=9606 GN=AKR1B15 PE=1 SV=2	2	2	2	2	1	0	0	0	0	0	1	1	0	0	0	0	0	0	0	0	0	0	0	0	0	0	0	0	1	0	0	0	1	1	0	0	0	0	0	1	1	0
P15144	P15144	21	21	21	Aminopeptidase N	ANPEP	AMPN_HUMAN Aminopeptidase N OS=Homo sapiens OX=9606 GN=ANPEP PE=1 SV=4	1	21	21	21	9	14	6	7	6	7	9	10	7	14	6	10	7	1	3	12	10	10	3	5	10	14	14	10	11	9	10	13	17	9	14	6	7	6	7	9	10	7
P15289	P15289	5	5	5	Arylsulfatase A;Arylsulfatase A component B;Arylsulfatase A component C	ARSA	ARSA_HUMAN Arylsulfatase A OS=Homo sapiens OX=9606 GN=ARSA PE=1 SV=3	1	5	5	5	1	2	3	1	4	1	2	4	2	3	3	0	1	0	0	2	2	3	0	2	1	1	1	1	2	0	2	1	1	1	2	3	1	4	1	2	4	2
P15291	P15291	6	6	6	Beta-1,4-galactosyltransferase 1;Lactose synthase A protein;N-acetyllactosamine synthase;Beta-N-acetylglucosaminylglycopeptide beta-1,4-galactosyltransferase;Beta-N-acetylglucosaminyl-glycolipid beta-1,4-galactosyltransferase;Processed beta-1,4-galactosyltransferase 1	B4GALT1	B4GT1_HUMAN Beta-1,4-galactosyltransferase 1 OS=Homo sapiens OX=9606 GN=B4GALT1 PE=1 SV=5	1	6	6	6	2	3	2	2	3	2	3	6	2	4	3	1	2	1	2	2	5	4	1	2	1	2	2	2	3	5	3	2	2	2	3	2	2	3	2	3	6	2
P15309	P15309	6	6	6	Prostatic acid phosphatase;PAPf39	ACPP	PPAP_HUMAN Prostatic acid phosphatase OS=Homo sapiens OX=9606 GN=ACPP PE=1 SV=3	1	6	6	6	3	3	4	1	5	1	5	6	1	3	4	4	4	4	4	5	4	5	2	4	4	2	4	4	4	5	4	2	3	3	3	4	1	5	1	5	6	1
P15311;P35241	P15311	13;5	13;5	8;0	Ezrin	EZR	EZRI_HUMAN Ezrin OS=Homo sapiens OX=9606 GN=EZR PE=1 SV=4	2	13	13	8	7	6	6	3	7	7	6	7	7	7	4	6	7	4	6	9	7	6	6	5	9	6	7	5	10	7	9	10	10	7	6	6	3	7	7	6	7	7
P15313	P15313	7	7	4	V-type proton ATPase subunit B, kidney isoform	ATP6V1B1	VATB1_HUMAN V-type proton ATPase subunit B, kidney isoform OS=Homo sapiens OX=9606 GN=ATP6V1B1 PE=1 SV=3	1	7	7	4	2	4	3	2	3	3	2	6	3	6	3	4	6	1	3	5	4	2	2	2	4	3	2	3	5	5	4	2	3	2	4	3	2	3	3	2	6	3
P15374	P15374	4	4	4	Ubiquitin carboxyl-terminal hydrolase isozyme L3	UCHL3	UCHL3_HUMAN Ubiquitin carboxyl-terminal hydrolase isozyme L3 OS=Homo sapiens OX=9606 GN=UCHL3 PE=1 SV=1	1	4	4	4	3	3	1	2	2	2	2	2	1	1	1	1	4	0	2	3	1	2	0	1	2	0	0	1	2	0	1	1	2	3	3	1	2	2	2	2	2	1
P15531	P15531	8	8	3	Nucleoside diphosphate kinase A	NME1	NDKA_HUMAN Nucleoside diphosphate kinase A OS=Homo sapiens OX=9606 GN=NME1 PE=1 SV=1	1	8	8	3	7	6	2	3	4	2	2	8	1	6	7	6	7	3	5	6	7	5	2	5	7	6	7	6	8	7	6	8	6	7	6	2	3	4	2	2	8	1
P15586	P15586	9	9	9	N-acetylglucosamine-6-sulfatase	GNS	GNS_HUMAN N-acetylglucosamine-6-sulfatase OS=Homo sapiens OX=9606 GN=GNS PE=1 SV=3	1	9	9	9	8	7	8	7	9	5	6	8	6	8	5	8	8	6	8	8	7	7	5	9	6	8	8	8	8	7	7	7	7	8	7	8	7	9	5	6	8	6
P15880	P15880	4	4	4	40S ribosomal protein S2	RPS2	RS2_HUMAN 40S ribosomal protein S2 OS=Homo sapiens OX=9606 GN=RPS2 PE=1 SV=2	1	4	4	4	2	0	0	1	1	0	2	2	1	3	3	2	2	0	1	2	2	2	1	0	3	3	2	1	3	2	1	3	1	2	0	0	1	1	0	2	2	1
P15907	P15907	9	9	9	Beta-galactoside alpha-2,6-sialyltransferase 1	ST6GAL1	SIAT1_HUMAN Beta-galactoside alpha-2,6-sialyltransferase 1 OS=Homo sapiens OX=9606 GN=ST6GAL1 PE=1 SV=1	1	9	9	9	4	5	4	2	2	0	1	4	0	5	6	2	3	2	4	7	5	5	2	1	4	3	2	3	3	2	3	2	4	4	5	4	2	2	0	1	4	0
P15924	P15924	62	62	62	Desmoplakin	DSP	DESP_HUMAN Desmoplakin OS=Homo sapiens OX=9606 GN=DSP PE=1 SV=3	1	62	62	62	29	30	33	23	33	41	33	35	15	32	40	16	30	20	43	23	33	23	19	12	27	21	24	32	26	18	27	36	26	29	30	33	23	33	41	33	35	15
P15941	P15941	4	4	4	Mucin-1;Mucin-1 subunit alpha;Mucin-1 subunit beta	MUC1	MUC1_HUMAN Mucin-1 OS=Homo sapiens OX=9606 GN=MUC1 PE=1 SV=3	1	4	4	4	1	2	2	1	1	0	2	4	2	4	4	1	1	1	0	0	3	3	0	0	2	1	0	1	2	3	1	0	2	1	2	2	1	1	0	2	4	2
P16035	P16035	2	2	2	Metalloproteinase inhibitor 2	TIMP2	TIMP2_HUMAN Metalloproteinase inhibitor 2 OS=Homo sapiens OX=9606 GN=TIMP2 PE=1 SV=2	1	2	2	2	2	0	1	0	1	0	1	1	0	0	0	1	1	1	1	1	0	0	1	1	1	1	1	2	2	2	2	2	1	2	0	1	0	1	0	1	1	0
P16070	P16070	2	2	2	CD44 antigen	CD44	CD44_HUMAN CD44 antigen OS=Homo sapiens OX=9606 GN=CD44 PE=1 SV=3	1	2	2	2	1	2	2	2	2	0	2	2	1	2	2	0	2	1	1	2	2	2	0	0	1	1	1	1	2	2	1	2	1	1	2	2	2	2	0	2	2	1
P16083	P16083	7	7	7	Ribosyldihydronicotinamide dehydrogenase [quinone]	NQO2	NQO2_HUMAN Ribosyldihydronicotinamide dehydrogenase [quinone] OS=Homo sapiens OX=9606 GN=NQO2 PE=1 SV=5	1	7	7	7	5	3	0	4	6	3	7	5	3	5	3	2	1	1	3	6	6	3	1	4	2	2	2	2	4	3	3	4	1	5	3	0	4	6	3	7	5	3
P16152	P16152	11	9	9	Carbonyl reductase [NADPH] 1	CBR1	CBR1_HUMAN Carbonyl reductase [NADPH] 1 OS=Homo sapiens OX=9606 GN=CBR1 PE=1 SV=3	1	11	9	9	7	9	6	4	9	10	9	9	4	9	8	7	8	1	4	8	10	8	2	4	5	6	5	5	10	8	8	10	8	5	7	4	3	7	8	7	7	3
P16278;Q6UWU2	P16278	11;1	11;1	11;1	Beta-galactosidase	GLB1	BGAL_HUMAN Beta-galactosidase OS=Homo sapiens OX=9606 GN=GLB1 PE=1 SV=2	2	11	11	11	8	9	8	6	10	5	10	10	6	7	5	6	7	2	6	8	10	9	0	3	7	7	7	9	9	7	8	10	7	8	9	8	6	10	5	10	10	6
P16615;O14983	P16615;O14983	2;1	2;1	2;1	Sarcoplasmic/endoplasmic reticulum calcium ATPase 2;Sarcoplasmic/endoplasmic reticulum calcium ATPase 1	ATP2A2;ATP2A1	AT2A2_HUMAN Sarcoplasmic/endoplasmic reticulum calcium ATPase 2 OS=Homo sapiens OX=9606 GN=ATP2A2 PE=1 SV=1;AT2A1_HUMAN Sarcoplasmic/endoplasmic reticulum calcium ATPase 1 OS=Homo sapiens OX=9606 GN=ATP2A1 PE=1 SV=1	2	2	2	2	1	1	0	2	0	1	2	0	0	1	0	2	0	1	0	0	0	0	1	1	1	0	2	0	1	0	1	1	2	1	1	0	2	0	1	2	0	0
P16870	P16870	33	33	33	Carboxypeptidase E	CPE	CBPE_HUMAN Carboxypeptidase E OS=Homo sapiens OX=9606 GN=CPE PE=1 SV=1	1	33	33	33	18	25	17	15	22	14	22	27	10	20	27	15	18	11	17	18	24	22	11	20	15	18	19	19	19	29	21	19	17	18	25	17	15	22	14	22	27	10
P16930	P16930	5	5	5	Fumarylacetoacetase	FAH	FAAA_HUMAN Fumarylacetoacetase OS=Homo sapiens OX=9606 GN=FAH PE=1 SV=2	1	5	5	5	4	4	1	3	5	1	4	4	1	4	3	3	5	1	1	4	3	4	1	1	1	2	4	5	3	3	3	3	4	4	4	1	3	5	1	4	4	1
P17050	P17050	7	7	7	Alpha-N-acetylgalactosaminidase	NAGA	NAGAB_HUMAN Alpha-N-acetylgalactosaminidase OS=Homo sapiens OX=9606 GN=NAGA PE=1 SV=2	1	7	7	7	3	7	5	3	6	2	5	7	2	5	4	3	6	3	5	6	5	5	3	6	2	5	6	4	5	3	5	4	5	3	7	5	3	6	2	5	7	2
P17174	P17174	20	20	20	Aspartate aminotransferase, cytoplasmic	GOT1	AATC_HUMAN Aspartate aminotransferase, cytoplasmic OS=Homo sapiens OX=9606 GN=GOT1 PE=1 SV=3	1	20	20	20	9	14	9	10	13	10	13	20	4	12	15	13	13	8	12	13	16	12	8	4	12	12	11	10	12	14	10	15	12	9	14	9	10	13	10	13	20	4
P17655	P17655	9	9	9	Calpain-2 catalytic subunit	CAPN2	CAN2_HUMAN Calpain-2 catalytic subunit OS=Homo sapiens OX=9606 GN=CAPN2 PE=1 SV=6	1	9	9	9	6	4	2	0	1	2	3	6	1	5	1	5	7	2	5	8	7	3	1	1	5	2	4	6	7	5	6	6	5	6	4	2	0	1	2	3	6	1
P17858	P17858	6	6	4	ATP-dependent 6-phosphofructokinase, liver type	PFKL	PFKAL_HUMAN ATP-dependent 6-phosphofructokinase, liver type OS=Homo sapiens OX=9606 GN=PFKL PE=1 SV=6	1	6	6	4	3	2	0	0	0	0	1	5	0	4	1	0	5	0	2	4	4	3	0	1	3	2	2	3	4	1	4	1	3	3	2	0	0	0	0	1	5	0
P17900	P17900	9	9	9	Ganglioside GM2 activator;Ganglioside GM2 activator isoform short	GM2A	SAP3_HUMAN Ganglioside GM2 activator OS=Homo sapiens OX=9606 GN=GM2A PE=1 SV=4	1	9	9	9	4	7	7	6	8	5	7	6	4	6	8	5	5	5	4	7	5	6	4	4	6	6	5	6	5	4	5	4	5	4	7	7	6	8	5	7	6	4
P17931	P17931	6	6	6	Galectin-3	LGALS3	LEG3_HUMAN Galectin-3 OS=Homo sapiens OX=9606 GN=LGALS3 PE=1 SV=5	1	6	6	6	5	6	5	6	5	5	6	6	4	6	6	5	6	4	6	6	6	6	3	6	5	6	6	6	6	6	6	6	5	5	6	5	6	5	5	6	6	4
P17980	P17980	6	6	6	26S protease regulatory subunit 6A	PSMC3	PRS6A_HUMAN 26S proteasome regulatory subunit 6A OS=Homo sapiens OX=9606 GN=PSMC3 PE=1 SV=3	1	6	6	6	2	4	0	0	0	1	1	4	0	3	3	1	3	0	0	1	4	4	0	0	3	0	0	1	4	5	4	4	1	2	4	0	0	0	1	1	4	0
P17987	P17987	4	4	4	T-complex protein 1 subunit alpha	TCP1	TCPA_HUMAN T-complex protein 1 subunit alpha OS=Homo sapiens OX=9606 GN=TCP1 PE=1 SV=1	1	4	4	4	0	1	0	0	0	2	1	3	0	2	2	2	2	0	2	2	0	0	0	0	3	2	3	0	4	1	2	1	4	0	1	0	0	0	2	1	3	0
P18065	P18065	5	5	5	Insulin-like growth factor-binding protein 2	IGFBP2	IBP2_HUMAN Insulin-like growth factor-binding protein 2 OS=Homo sapiens OX=9606 GN=IGFBP2 PE=1 SV=2	1	5	5	5	2	5	3	0	5	0	0	0	0	1	0	0	0	1	0	2	1	4	0	3	0	1	0	0	0	4	1	1	0	2	5	3	0	5	0	0	0	0
P18124	P18124	5	5	5	60S ribosomal protein L7	RPL7	RL7_HUMAN 60S ribosomal protein L7 OS=Homo sapiens OX=9606 GN=RPL7 PE=1 SV=1	1	5	5	5	2	2	0	1	0	2	2	3	1	3	1	3	4	0	2	3	3	3	0	0	3	2	2	2	4	3	3	3	4	2	2	0	1	0	2	2	3	1
P18206	P18206	42	42	42	Vinculin	VCL	VINC_HUMAN Vinculin OS=Homo sapiens OX=9606 GN=VCL PE=1 SV=4	1	42	42	42	31	37	27	23	33	23	33	37	18	33	19	33	37	20	26	34	34	29	17	26	27	28	28	30	36	34	34	37	31	31	37	27	23	33	23	33	37	18
P18510	P18510	8	8	8	Interleukin-1 receptor antagonist protein	IL1RN	IL1RA_HUMAN Interleukin-1 receptor antagonist protein OS=Homo sapiens OX=9606 GN=IL1RN PE=1 SV=1	1	8	8	8	3	5	2	3	2	7	6	5	3	4	4	1	5	1	4	5	5	4	0	3	0	1	2	2	4	3	4	4	3	3	5	2	3	2	7	6	5	3
P18669;P15259;Q8N0Y7	P18669	10;3;3	10;3;3	10;3;3	Phosphoglycerate mutase 1	PGAM1	PGAM1_HUMAN Phosphoglycerate mutase 1 OS=Homo sapiens OX=9606 GN=PGAM1 PE=1 SV=2	3	10	10	10	7	9	4	5	7	6	8	9	4	8	8	3	7	1	4	8	9	8	3	4	7	6	5	7	8	10	7	9	6	7	9	4	5	7	6	8	9	4
P18827	P18827	2	2	2	Syndecan-1	SDC1	SDC1_HUMAN Syndecan-1 OS=Homo sapiens OX=9606 GN=SDC1 PE=1 SV=3	1	2	2	2	1	1	2	1	2	1	1	1	1	2	1	1	1	2	1	2	2	1	2	2	1	1	2	1	2	2	2	1	1	1	1	2	1	2	1	1	1	1
P19021	P19021	10	10	10	Peptidyl-glycine alpha-amidating monooxygenase;Peptidylglycine alpha-hydroxylating monooxygenase;Peptidyl-alpha-hydroxyglycine alpha-amidating lyase	PAM	AMD_HUMAN Peptidyl-glycine alpha-amidating monooxygenase OS=Homo sapiens OX=9606 GN=PAM PE=1 SV=2	1	10	10	10	4	4	2	1	4	3	5	5	1	6	3	3	4	3	5	2	6	4	2	4	6	4	6	4	3	7	8	4	6	4	4	2	1	4	3	5	5	1
P19801	P19801	5	5	5	Amiloride-sensitive amine oxidase [copper-containing]	AOC1	AOC1_HUMAN Amiloride-sensitive amine oxidase [copper-containing] OS=Homo sapiens OX=9606 GN=AOC1 PE=1 SV=4	1	5	5	5	1	2	4	1	4	2	1	2	0	3	1	1	2	2	3	4	2	1	2	3	2	2	1	0	0	1	1	0	0	1	2	4	1	4	2	1	2	0
P19835	P19835	4	4	4	Bile salt-activated lipase	CEL	CEL_HUMAN Bile salt-activated lipase OS=Homo sapiens OX=9606 GN=CEL PE=1 SV=3	1	4	4	4	0	0	4	1	2	1	1	1	1	2	2	0	1	0	0	3	0	0	0	2	2	1	0	0	1	1	0	0	0	0	0	4	1	2	1	1	1	1
P19957	P19957	3	3	3	Elafin	PI3	ELAF_HUMAN Elafin OS=Homo sapiens OX=9606 GN=PI3 PE=1 SV=3	1	3	3	3	1	2	2	2	1	1	1	2	1	1	2	1	0	1	0	0	1	1	1	1	2	2	1	2	0	1	2	2	0	1	2	2	2	1	1	1	2	1
P19971	P19971	5	5	5	Thymidine phosphorylase	TYMP	TYPH_HUMAN Thymidine phosphorylase OS=Homo sapiens OX=9606 GN=TYMP PE=1 SV=2	1	5	5	5	3	1	0	1	0	1	0	0	0	0	1	1	0	0	0	1	0	1	0	1	3	1	3	0	4	0	2	5	2	3	1	0	1	0	1	0	0	0
P20061	P20061	4	4	4	Transcobalamin-1	TCN1	TCO1_HUMAN Transcobalamin-1 OS=Homo sapiens OX=9606 GN=TCN1 PE=1 SV=2	1	4	4	4	0	1	2	1	2	1	0	2	1	3	0	1	1	1	1	1	0	1	0	2	1	0	0	0	0	2	1	0	1	0	1	2	1	2	1	0	2	1
P20073	P20073	14	14	14	Annexin A7	ANXA7	ANXA7_HUMAN Annexin A7 OS=Homo sapiens OX=9606 GN=ANXA7 PE=1 SV=3	1	14	14	14	7	5	3	4	3	1	4	10	0	10	6	4	7	2	7	7	10	6	4	2	7	6	4	4	6	5	6	7	6	7	5	3	4	3	1	4	10	0
P20618	P20618	7	7	7	Proteasome subunit beta type-1	PSMB1	PSB1_HUMAN Proteasome subunit beta type-1 OS=Homo sapiens OX=9606 GN=PSMB1 PE=1 SV=2	1	7	7	7	6	7	6	4	7	4	6	6	6	6	6	5	5	5	4	6	6	6	5	5	5	6	6	7	6	5	5	7	5	6	7	6	4	7	4	6	6	6
P20645	P20645	2	2	2	Cation-dependent mannose-6-phosphate receptor	M6PR	MPRD_HUMAN Cation-dependent mannose-6-phosphate receptor OS=Homo sapiens OX=9606 GN=M6PR PE=1 SV=1	1	2	2	2	0	1	0	2	1	1	1	2	0	1	1	2	0	0	0	1	1	1	2	1	1	0	2	1	1	1	2	1	1	0	1	0	2	1	1	1	2	0
P20810	P20810	15	15	15	Calpastatin	CAST	ICAL_HUMAN Calpastatin OS=Homo sapiens OX=9606 GN=CAST PE=1 SV=4	1	15	15	15	8	6	9	5	8	3	9	10	6	8	5	5	7	1	1	6	6	5	6	2	6	7	4	6	8	5	7	7	5	8	6	9	5	8	3	9	10	6
P20827	P20827	3	3	3	Ephrin-A1;Ephrin-A1, secreted form	EFNA1	EFNA1_HUMAN Ephrin-A1 OS=Homo sapiens OX=9606 GN=EFNA1 PE=1 SV=2	1	3	3	3	1	1	2	0	2	1	1	3	0	1	1	2	2	2	1	2	1	1	2	2	2	2	2	2	2	2	2	1	1	1	1	2	0	2	1	1	3	0
P20933	P20933	7	7	7	N(4)-(beta-N-acetylglucosaminyl)-L-asparaginase;Glycosylasparaginase alpha chain;Glycosylasparaginase beta chain	AGA	ASPG_HUMAN N(4)-(beta-N-acetylglucosaminyl)-L-asparaginase OS=Homo sapiens OX=9606 GN=AGA PE=1 SV=2	1	7	7	7	6	5	4	2	4	3	4	5	3	4	4	5	3	3	3	5	5	2	4	3	5	5	4	4	5	2	3	4	4	6	5	4	2	4	3	4	5	3
P21266	P21266	12	11	11	Glutathione S-transferase Mu 3	GSTM3	GSTM3_HUMAN Glutathione S-transferase Mu 3 OS=Homo sapiens OX=9606 GN=GSTM3 PE=1 SV=3	1	12	11	11	6	8	7	4	1	3	4	11	4	8	7	11	12	4	10	11	11	8	4	5	12	7	8	7	10	8	11	9	8	5	7	7	4	1	3	4	10	4
P21291	P21291	3	3	3	Cysteine and glycine-rich protein 1	CSRP1	CSRP1_HUMAN Cysteine and glycine-rich protein 1 OS=Homo sapiens OX=9606 GN=CSRP1 PE=1 SV=3	1	3	3	3	0	2	0	0	0	1	1	3	0	0	1	1	1	0	1	1	2	0	0	0	1	0	1	1	1	2	1	1	1	0	2	0	0	0	1	1	3	0
P21333	P21333	33	33	33	Filamin-A	FLNA	FLNA_HUMAN Filamin-A OS=Homo sapiens OX=9606 GN=FLNA PE=1 SV=4	1	33	33	33	17	25	20	20	22	24	24	25	14	20	15	17	23	11	13	19	20	22	9	14	15	17	19	19	25	18	24	24	17	17	25	20	20	22	24	24	25	14
P21399	P21399	5	5	5	Cytoplasmic aconitate hydratase	ACO1	ACOC_HUMAN Cytoplasmic aconitate hydratase OS=Homo sapiens OX=9606 GN=ACO1 PE=1 SV=3	1	5	5	5	3	3	0	1	0	4	1	4	1	3	2	4	5	0	3	4	4	3	0	3	4	2	1	3	4	3	4	5	5	3	3	0	1	0	4	1	4	1
P21926	P21926	4	4	4	CD9 antigen	CD9	CD9_HUMAN CD9 antigen OS=Homo sapiens OX=9606 GN=CD9 PE=1 SV=4	1	4	4	4	3	2	3	1	2	1	3	3	2	4	3	4	4	3	4	4	4	3	3	1	3	3	2	2	3	3	2	1	2	3	2	3	1	2	1	3	3	2
P21964	P21964	5	5	5	Catechol O-methyltransferase	COMT	COMT_HUMAN Catechol O-methyltransferase OS=Homo sapiens OX=9606 GN=COMT PE=1 SV=2	1	5	5	5	0	0	0	0	0	0	1	3	0	0	3	1	1	0	1	1	1	0	0	0	0	0	0	0	2	2	1	2	1	0	0	0	0	0	0	1	3	0
P22061	P22061	7	7	7	Protein-L-isoaspartate(D-aspartate) O-methyltransferase	PCMT1	PIMT_HUMAN Protein-L-isoaspartate(D-aspartate) O-methyltransferase OS=Homo sapiens OX=9606 GN=PCMT1 PE=1 SV=4	1	7	7	7	3	3	0	1	2	0	2	6	0	4	2	0	1	1	2	2	4	3	1	0	3	1	2	2	3	5	2	3	3	3	3	0	1	2	0	2	6	0
P22102	P22102	5	5	5	Trifunctional purine biosynthetic protein adenosine-3;Phosphoribosylamine--glycine ligase;Phosphoribosylformylglycinamidine cyclo-ligase;Phosphoribosylglycinamide formyltransferase	GART	PUR2_HUMAN Trifunctional purine biosynthetic protein adenosine-3 OS=Homo sapiens OX=9606 GN=GART PE=1 SV=1	1	5	5	5	1	3	1	0	3	1	3	2	0	0	1	1	3	0	2	4	2	1	0	0	3	0	2	1	3	1	2	2	4	1	3	1	0	3	1	3	2	0
P22223	P22223	2	2	2	Cadherin-3	CDH3	CADH3_HUMAN Cadherin-3 OS=Homo sapiens OX=9606 GN=CDH3 PE=1 SV=2	1	2	2	2	0	0	0	0	0	0	0	2	0	2	1	0	0	0	0	0	0	0	0	0	0	0	0	0	0	1	0	0	0	0	0	0	0	0	0	0	2	0
P22234	P22234	5	5	5	Multifunctional protein ADE2;Phosphoribosylaminoimidazole-succinocarboxamide synthase;Phosphoribosylaminoimidazole carboxylase	PAICS	PUR6_HUMAN Multifunctional protein ADE2 OS=Homo sapiens OX=9606 GN=PAICS PE=1 SV=3	1	5	5	5	3	5	1	2	2	1	1	4	0	5	3	2	5	2	3	3	4	3	1	3	3	2	4	4	4	5	5	4	4	3	5	1	2	2	1	1	4	0
P22304	P22304	12	12	12	Iduronate 2-sulfatase;Iduronate 2-sulfatase 42 kDa chain;Iduronate 2-sulfatase 14 kDa chain	IDS	IDS_HUMAN Iduronate 2-sulfatase OS=Homo sapiens OX=9606 GN=IDS PE=1 SV=1	1	12	12	12	5	9	6	3	9	5	8	11	3	6	7	5	6	3	6	6	7	5	3	6	5	7	7	7	7	5	8	7	6	5	9	6	3	9	5	8	11	3
P22314	P22314	25	25	25	Ubiquitin-like modifier-activating enzyme 1	UBA1	UBA1_HUMAN Ubiquitin-like modifier-activating enzyme 1 OS=Homo sapiens OX=9606 GN=UBA1 PE=1 SV=3	1	25	25	25	13	16	7	2	6	14	12	21	5	18	18	15	14	0	12	14	17	14	4	6	15	11	16	13	18	19	17	18	16	13	16	7	2	6	14	12	21	5
P22352	P22352	7	7	7	Glutathione peroxidase 3	GPX3	GPX3_HUMAN Glutathione peroxidase 3 OS=Homo sapiens OX=9606 GN=GPX3 PE=1 SV=2	1	7	7	7	2	4	1	3	3	0	2	5	0	2	4	2	1	3	2	4	2	4	2	0	4	1	1	2	2	5	2	4	4	2	4	1	3	3	0	2	5	0
P22392;O60361	P22392;O60361	7;4	2;2	2;2	Nucleoside diphosphate kinase B;Putative nucleoside diphosphate kinase	NME2;NME2P1	NDKB_HUMAN Nucleoside diphosphate kinase B OS=Homo sapiens OX=9606 GN=NME2 PE=1 SV=1;NDK8_HUMAN Putative nucleoside diphosphate kinase OS=Homo sapiens OX=9606 GN=NME2P1 PE=5 SV=1	2	7	2	2	6	6	3	2	4	3	4	7	2	5	6	6	6	2	5	5	6	5	1	3	5	3	5	5	7	4	5	6	5	1	2	1	0	1	1	2	2	1
P22531;Q96RM1;P35326;P35325;P22532;Q9BYE4	P22531;Q96RM1;P35326;P35325;P22532;Q9BYE4	2;1;1;1;1;1	2;1;1;1;1;1	2;1;1;1;1;1	Small proline-rich protein 2E;Small proline-rich protein 2F;Small proline-rich protein 2A;Small proline-rich protein 2B;Small proline-rich protein 2D;Small proline-rich protein 2G	SPRR2E;SPRR2F;SPRR2A;SPRR2B;SPRR2D;SPRR2G	SPR2E_HUMAN Small proline-rich protein 2E OS=Homo sapiens OX=9606 GN=SPRR2E PE=2 SV=2;SPR2F_HUMAN Small proline-rich protein 2F OS=Homo sapiens OX=9606 GN=SPRR2F PE=3 SV=1;SPR2A_HUMAN Small proline-rich protein 2A OS=Homo sapiens OX=9606 GN=SPRR2A PE=1 SV=	6	2	2	2	1	1	1	1	0	0	1	0	0	0	2	0	0	1	2	0	0	0	0	0	2	1	0	1	0	0	0	2	0	1	1	1	1	0	0	1	0	0
P22626	P22626	2	2	2	Heterogeneous nuclear ribonucleoproteins A2/B1	HNRNPA2B1	ROA2_HUMAN Heterogeneous nuclear ribonucleoproteins A2/B1 OS=Homo sapiens OX=9606 GN=HNRNPA2B1 PE=1 SV=2	1	2	2	2	0	0	1	0	0	1	1	0	0	0	0	1	1	1	1	1	0	0	1	0	0	1	2	1	2	1	0	0	1	0	0	1	0	0	1	1	0	0
P22676;P05937	P22676;P05937	2;1	2;1	2;1	Calretinin;Calbindin	CALB2;CALB1	CALB2_HUMAN Calretinin OS=Homo sapiens OX=9606 GN=CALB2 PE=2 SV=2;CALB1_HUMAN Calbindin OS=Homo sapiens OX=9606 GN=CALB1 PE=1 SV=2	2	2	2	2	0	0	0	1	0	0	0	1	0	1	1	0	0	0	0	1	1	0	0	0	2	0	0	0	2	1	0	2	2	0	0	0	1	0	0	0	1	0
P22735	P22735	14	14	14	Protein-glutamine gamma-glutamyltransferase K	TGM1	TGM1_HUMAN Protein-glutamine gamma-glutamyltransferase K OS=Homo sapiens OX=9606 GN=TGM1 PE=1 SV=4	1	14	14	14	8	10	10	7	13	8	10	11	7	9	10	8	9	6	12	11	11	7	5	10	8	9	10	13	8	7	11	14	8	8	10	10	7	13	8	10	11	7
P23280	P23280	4	4	4	Carbonic anhydrase 6	CA6	CAH6_HUMAN Carbonic anhydrase 6 OS=Homo sapiens OX=9606 GN=CA6 PE=1 SV=3	1	4	4	4	4	2	2	1	3	0	1	1	0	3	1	1	1	1	2	2	2	1	2	3	3	1	3	4	4	4	3	3	4	4	2	2	1	3	0	1	1	0
P23284	P23284	11	11	11	Peptidyl-prolyl cis-trans isomerase B	PPIB	PPIB_HUMAN Peptidyl-prolyl cis-trans isomerase B OS=Homo sapiens OX=9606 GN=PPIB PE=1 SV=2	1	11	11	11	7	7	9	1	6	2	6	11	2	5	1	8	8	3	8	7	6	6	4	7	5	8	7	7	9	11	10	7	7	7	7	9	1	6	2	6	11	2
P23297	P23297	2	2	2	Protein S100-A1	S100A1	S10A1_HUMAN Protein S100-A1 OS=Homo sapiens OX=9606 GN=S100A1 PE=1 SV=2	1	2	2	2	0	0	0	1	0	1	1	2	0	1	1	0	0	0	0	0	1	0	0	0	1	0	0	0	1	1	0	1	0	0	0	0	1	0	1	1	2	0
P23381	P23381	3	3	3	Tryptophan--tRNA ligase, cytoplasmic;T1-TrpRS;T2-TrpRS	WARS	SYWC_HUMAN Tryptophan--tRNA ligase, cytoplasmic OS=Homo sapiens OX=9606 GN=WARS PE=1 SV=2	1	3	3	3	1	2	0	0	0	1	0	3	0	2	1	1	3	0	2	3	2	2	0	0	2	0	2	1	3	3	2	3	2	1	2	0	0	0	1	0	3	0
P23396	P23396	6	6	6	40S ribosomal protein S3	RPS3	RS3_HUMAN 40S ribosomal protein S3 OS=Homo sapiens OX=9606 GN=RPS3 PE=1 SV=2	1	6	6	6	2	1	1	2	1	0	2	0	0	1	1	4	1	1	3	3	1	0	3	2	4	3	2	2	6	2	2	3	6	2	1	1	2	1	0	2	0	0
P23434	P23434	2	2	2	Glycine cleavage system H protein, mitochondrial	GCSH	GCSH_HUMAN Glycine cleavage system H protein, mitochondrial OS=Homo sapiens OX=9606 GN=GCSH PE=1 SV=2	1	2	2	2	0	2	2	0	1	1	1	1	1	1	0	1	1	1	0	1	0	2	0	0	0	1	1	0	0	0	0	0	1	0	2	2	0	1	1	1	1	1
P23490	P23490	3	3	3	Loricrin	LOR	LORI_HUMAN Loricrin OS=Homo sapiens OX=9606 GN=LOR PE=1 SV=2	1	3	3	3	2	1	1	0	0	0	0	0	0	1	2	0	1	0	3	1	1	0	0	0	3	1	0	1	1	0	0	2	0	2	1	1	0	0	0	0	0	0
P23526	P23526	12	12	12	Adenosylhomocysteinase	AHCY	SAHH_HUMAN Adenosylhomocysteinase OS=Homo sapiens OX=9606 GN=AHCY PE=1 SV=4	1	12	12	12	8	6	5	3	2	4	5	8	1	6	8	9	9	3	11	10	7	5	3	3	9	6	7	7	11	7	9	7	10	8	6	5	3	2	4	5	8	1
P23528;Q9Y281	P23528	7;1	7;1	7;1	Cofilin-1	CFL1	COF1_HUMAN Cofilin-1 OS=Homo sapiens OX=9606 GN=CFL1 PE=1 SV=3	2	7	7	7	5	3	1	1	1	3	3	6	0	2	2	4	4	1	4	3	5	1	1	2	4	4	5	4	5	3	4	4	3	5	3	1	1	1	3	3	6	0
P23588	P23588	3	3	3	Eukaryotic translation initiation factor 4B	EIF4B	IF4B_HUMAN Eukaryotic translation initiation factor 4B OS=Homo sapiens OX=9606 GN=EIF4B PE=1 SV=2	1	3	3	3	2	1	0	0	0	0	0	2	0	2	0	2	2	0	1	1	1	0	0	0	3	2	2	2	3	3	2	3	3	2	1	0	0	0	0	0	2	0
P24298;Q8TD30	P24298	10;1	10;1	10;1	Alanine aminotransferase 1	GPT	ALAT1_HUMAN Alanine aminotransferase 1 OS=Homo sapiens OX=9606 GN=GPT PE=1 SV=3	2	10	10	10	3	6	4	2	6	3	5	6	0	6	2	4	5	3	5	7	4	3	3	3	3	3	3	4	3	2	4	6	3	3	6	4	2	6	3	5	6	0
P24534	P24534	3	3	3	Elongation factor 1-beta	EEF1B2	EF1B_HUMAN Elongation factor 1-beta OS=Homo sapiens OX=9606 GN=EEF1B2 PE=1 SV=3	1	3	3	3	2	1	1	0	1	1	1	2	1	1	1	1	2	1	0	2	1	2	1	1	1	1	3	1	3	1	2	1	2	2	1	1	0	1	1	1	2	1
P24666	P24666	2	2	2	Low molecular weight phosphotyrosine protein phosphatase	ACP1	PPAC_HUMAN Low molecular weight phosphotyrosine protein phosphatase OS=Homo sapiens OX=9606 GN=ACP1 PE=1 SV=3	1	2	2	2	2	2	1	1	1	2	2	2	0	2	2	2	2	2	2	2	2	2	1	2	1	0	1	1	1	1	1	2	1	2	2	1	1	1	2	2	2	0
P24855	P24855	2	2	2	Deoxyribonuclease-1	DNASE1	DNAS1_HUMAN Deoxyribonuclease-1 OS=Homo sapiens OX=9606 GN=DNASE1 PE=1 SV=1	1	2	2	2	0	0	0	0	1	0	0	1	1	1	1	1	0	1	1	1	0	1	0	1	0	1	1	1	1	0	1	0	1	0	0	0	0	1	0	0	1	1
P25311	P25311	33	33	33	Zinc-alpha-2-glycoprotein	AZGP1	ZA2G_HUMAN Zinc-alpha-2-glycoprotein OS=Homo sapiens OX=9606 GN=AZGP1 PE=1 SV=2	1	33	33	33	26	29	27	26	30	21	29	31	20	27	29	26	28	23	25	25	28	27	22	25	26	28	27	28	27	31	26	27	25	26	29	27	26	30	21	29	31	20
P25325	P25325	3	3	3	3-mercaptopyruvate sulfurtransferase	MPST	THTM_HUMAN 3-mercaptopyruvate sulfurtransferase OS=Homo sapiens OX=9606 GN=MPST PE=1 SV=3	1	3	3	3	1	2	1	1	1	1	1	1	0	1	2	0	1	0	0	1	2	1	0	0	0	0	0	0	1	2	1	0	0	1	2	1	1	1	1	1	1	0
P25774	P25774	3	3	3	Cathepsin S	CTSS	CATS_HUMAN Cathepsin S OS=Homo sapiens OX=9606 GN=CTSS PE=1 SV=3	1	3	3	3	1	1	2	0	1	0	1	1	0	1	1	1	0	0	0	1	0	0	1	1	1	2	1	3	1	0	1	2	2	1	1	2	0	1	0	1	1	0
P25786	P25786	7	7	7	Proteasome subunit alpha type-1	PSMA1	PSA1_HUMAN Proteasome subunit alpha type-1 OS=Homo sapiens OX=9606 GN=PSMA1 PE=1 SV=1	1	7	7	7	5	7	6	5	7	3	6	7	2	7	5	6	6	5	6	7	7	6	5	5	6	6	6	6	6	6	6	6	5	5	7	6	5	7	3	6	7	2
P25787	P25787	5	5	5	Proteasome subunit alpha type-2	PSMA2	PSA2_HUMAN Proteasome subunit alpha type-2 OS=Homo sapiens OX=9606 GN=PSMA2 PE=1 SV=2	1	5	5	5	2	5	3	2	2	2	3	5	0	5	2	2	3	1	3	3	3	3	1	1	2	2	2	1	2	2	2	3	2	2	5	3	2	2	2	3	5	0
P25788	P25788	8	8	8	Proteasome subunit alpha type-3	PSMA3	PSA3_HUMAN Proteasome subunit alpha type-3 OS=Homo sapiens OX=9606 GN=PSMA3 PE=1 SV=2	1	8	8	8	7	7	6	4	5	4	5	7	2	6	3	5	6	3	5	6	7	4	3	6	4	6	6	4	7	4	5	7	6	7	7	6	4	5	4	5	7	2
P25789	P25789	6	6	6	Proteasome subunit alpha type-4	PSMA4	PSA4_HUMAN Proteasome subunit alpha type-4 OS=Homo sapiens OX=9606 GN=PSMA4 PE=1 SV=1	1	6	6	6	4	4	3	2	3	3	4	5	2	4	3	4	5	5	5	5	5	4	5	5	5	5	5	4	5	4	5	4	5	4	4	3	2	3	3	4	5	2
P25815	P25815	2	2	2	Protein S100-P	S100P	S100P_HUMAN Protein S100-P OS=Homo sapiens OX=9606 GN=S100P PE=1 SV=2	1	2	2	2	1	1	1	1	1	1	1	1	1	1	1	1	1	1	1	1	1	1	1	0	1	2	2	1	1	0	1	1	1	1	1	1	1	1	1	1	1	1
P26038	P26038	7	2	2	Moesin	MSN	MOES_HUMAN Moesin OS=Homo sapiens OX=9606 GN=MSN PE=1 SV=3	1	7	2	2	4	6	6	2	6	5	5	6	4	5	3	4	5	2	4	6	5	5	1	4	4	4	3	4	6	6	6	6	5	2	1	1	0	1	0	0	1	0
P26373	P26373	2	2	2	60S ribosomal protein L13	RPL13	RL13_HUMAN 60S ribosomal protein L13 OS=Homo sapiens OX=9606 GN=RPL13 PE=1 SV=4	1	2	2	2	2	0	0	0	0	0	0	0	0	0	0	2	2	0	0	1	0	0	0	0	1	0	0	1	1	1	0	2	2	2	0	0	0	0	0	0	0	0
P26572	P26572	8	8	8	Alpha-1,3-mannosyl-glycoprotein 2-beta-N-acetylglucosaminyltransferase	MGAT1	MGAT1_HUMAN Alpha-1,3-mannosyl-glycoprotein 2-beta-N-acetylglucosaminyltransferase OS=Homo sapiens OX=9606 GN=MGAT1 PE=1 SV=2	1	8	8	8	4	4	2	4	4	0	1	5	0	2	3	1	6	4	7	6	8	7	2	5	2	4	4	2	5	7	7	4	5	4	4	2	4	4	0	1	5	0
P26599;O95758	P26599	3;1	3;1	3;1	Polypyrimidine tract-binding protein 1	PTBP1	PTBP1_HUMAN Polypyrimidine tract-binding protein 1 OS=Homo sapiens OX=9606 GN=PTBP1 PE=1 SV=1	2	3	3	3	1	2	1	2	1	3	3	3	1	2	1	0	1	0	0	1	2	1	0	0	0	1	0	2	2	2	1	1	1	1	2	1	2	1	3	3	3	1
P26641	P26641	3	3	3	Elongation factor 1-gamma	EEF1G	EF1G_HUMAN Elongation factor 1-gamma OS=Homo sapiens OX=9606 GN=EEF1G PE=1 SV=3	1	3	3	3	2	3	0	1	0	2	1	2	0	3	3	1	3	0	1	3	3	2	0	1	2	1	2	2	2	1	2	2	2	2	3	0	1	0	2	1	2	0
P27348	P27348	7	5	5	14-3-3 protein theta	YWHAQ	1433T_HUMAN 14-3-3 protein theta OS=Homo sapiens OX=9606 GN=YWHAQ PE=1 SV=1	1	7	5	5	4	3	3	1	2	1	2	5	2	2	3	4	4	2	4	2	2	2	2	3	3	3	3	2	5	4	4	3	5	2	1	1	0	0	0	0	3	0
P27482	P27482	8	8	7	Calmodulin-like protein 3	CALML3	CALL3_HUMAN Calmodulin-like protein 3 OS=Homo sapiens OX=9606 GN=CALML3 PE=1 SV=2	1	8	8	7	6	6	6	5	6	5	6	8	6	7	7	7	6	5	7	7	7	6	5	7	7	7	6	7	7	7	6	7	7	6	6	6	5	6	5	6	8	6
P27797	P27797	8	8	8	Calreticulin	CALR	CALR_HUMAN Calreticulin OS=Homo sapiens OX=9606 GN=CALR PE=1 SV=1	1	8	8	8	5	4	3	3	2	3	4	6	1	5	6	2	5	2	4	5	5	5	3	3	4	4	3	5	4	5	4	4	4	5	4	3	3	2	3	4	6	1
P27824	P27824	2	2	2	Calnexin	CANX	CALX_HUMAN Calnexin OS=Homo sapiens OX=9606 GN=CANX PE=1 SV=2	1	2	2	2	2	1	1	1	1	1	1	1	0	1	1	2	1	1	0	1	1	1	1	1	2	1	1	1	1	1	1	1	2	2	1	1	1	1	1	1	1	0
P28062	P28062	4	4	4	Proteasome subunit beta type-8	PSMB8	PSB8_HUMAN Proteasome subunit beta type-8 OS=Homo sapiens OX=9606 GN=PSMB8 PE=1 SV=3	1	4	4	4	3	2	2	2	2	1	4	4	2	3	2	2	3	2	2	2	3	2	2	2	3	2	2	3	4	2	3	3	4	3	2	2	2	2	1	4	4	2
P28066	P28066	9	9	9	Proteasome subunit alpha type-5	PSMA5	PSA5_HUMAN Proteasome subunit alpha type-5 OS=Homo sapiens OX=9606 GN=PSMA5 PE=1 SV=3	1	9	9	9	6	9	6	3	8	5	7	8	5	9	3	6	6	4	4	7	8	9	3	6	6	5	5	5	6	8	6	5	5	6	9	6	3	8	5	7	8	5
P28070	P28070	4	4	4	Proteasome subunit beta type-4	PSMB4	PSB4_HUMAN Proteasome subunit beta type-4 OS=Homo sapiens OX=9606 GN=PSMB4 PE=1 SV=4	1	4	4	4	2	3	1	2	2	1	1	2	0	2	1	1	1	1	2	1	2	3	1	1	0	0	1	2	2	2	2	2	2	2	3	1	2	2	1	1	2	0
P28072	P28072	3	3	3	Proteasome subunit beta type-6	PSMB6	PSB6_HUMAN Proteasome subunit beta type-6 OS=Homo sapiens OX=9606 GN=PSMB6 PE=1 SV=4	1	3	3	3	2	2	1	2	2	1	2	2	1	2	2	2	2	2	2	2	1	0	2	2	2	2	3	2	2	1	1	2	2	2	2	1	2	2	1	2	2	1
P28074	P28074	7	7	7	Proteasome subunit beta type-5	PSMB5	PSB5_HUMAN Proteasome subunit beta type-5 OS=Homo sapiens OX=9606 GN=PSMB5 PE=1 SV=3	1	7	7	7	5	4	4	2	4	1	6	4	1	6	3	6	3	1	4	4	2	4	2	4	4	3	6	6	5	4	3	6	5	5	4	4	2	4	1	6	4	1
P28161	P28161	13	13	7	Glutathione S-transferase Mu 2	GSTM2	GSTM2_HUMAN Glutathione S-transferase Mu 2 OS=Homo sapiens OX=9606 GN=GSTM2 PE=1 SV=2	1	13	13	7	6	9	2	0	1	2	3	10	0	6	6	6	10	2	6	9	9	5	1	1	8	5	3	4	8	9	9	9	8	6	9	2	0	1	2	3	10	0
P28799	P28799	10	10	10	Granulins;Acrogranin;Paragranulin;Granulin-1;Granulin-2;Granulin-3;Granulin-4;Granulin-5;Granulin-6;Granulin-7	GRN	GRN_HUMAN Progranulin OS=Homo sapiens OX=9606 GN=GRN PE=1 SV=2	1	10	10	10	5	6	4	4	6	3	4	5	2	7	2	2	4	2	2	4	7	6	1	5	4	5	3	5	5	4	5	3	3	5	6	4	4	6	3	4	5	2
P28838	P28838	23	23	23	Cytosol aminopeptidase	LAP3	AMPL_HUMAN Cytosol aminopeptidase OS=Homo sapiens OX=9606 GN=LAP3 PE=1 SV=3	1	23	23	23	11	15	7	2	1	6	9	19	2	16	5	13	18	4	9	11	13	10	5	10	16	12	14	12	16	14	7	16	14	11	15	7	2	1	6	9	19	2
P29218	P29218	6	6	6	Inositol monophosphatase 1	IMPA1	IMPA1_HUMAN Inositol monophosphatase 1 OS=Homo sapiens OX=9606 GN=IMPA1 PE=1 SV=1	1	6	6	6	3	3	2	4	2	3	3	4	1	2	3	3	2	3	3	5	3	1	2	4	3	3	4	2	4	5	5	5	3	3	3	2	4	2	3	3	4	1
P29279	P29279	8	8	8	Connective tissue growth factor	CTGF	CCN2_HUMAN CCN family member 2 OS=Homo sapiens OX=9606 GN=CCN2 PE=1 SV=2	1	8	8	8	2	0	1	0	0	1	0	8	1	4	1	5	3	1	2	1	1	2	6	2	3	5	6	1	5	0	3	1	3	2	0	1	0	0	1	0	8	1
P29373;P29762	P29373	5;1	5;1	5;1	Cellular retinoic acid-binding protein 2	CRABP2	RABP2_HUMAN Cellular retinoic acid-binding protein 2 OS=Homo sapiens OX=9606 GN=CRABP2 PE=1 SV=2	2	5	5	5	1	1	2	2	2	3	3	2	1	2	3	1	2	1	3	3	0	2	3	0	2	1	4	1	2	4	3	2	4	1	1	2	2	2	3	3	2	1
P29401	P29401	10	10	10	Transketolase	TKT	TKT_HUMAN Transketolase OS=Homo sapiens OX=9606 GN=TKT PE=1 SV=3	1	10	10	10	5	6	5	5	4	4	6	9	2	5	5	8	9	3	6	8	5	3	5	2	7	5	3	6	7	5	4	7	6	5	6	5	5	4	4	6	9	2
P29508	P29508	18	18	10	Serpin B3	SERPINB3	SPB3_HUMAN Serpin B3 OS=Homo sapiens OX=9606 GN=SERPINB3 PE=1 SV=2	1	18	18	10	10	17	12	13	16	7	10	16	7	13	16	8	9	10	10	11	16	13	8	9	11	12	10	11	10	9	11	7	8	10	17	12	13	16	7	10	16	7
P30041	P30041	13	13	13	Peroxiredoxin-6	PRDX6	PRDX6_HUMAN Peroxiredoxin-6 OS=Homo sapiens OX=9606 GN=PRDX6 PE=1 SV=3	1	13	13	13	9	9	8	4	6	8	8	12	7	10	10	9	9	3	8	8	10	10	6	3	8	7	8	7	9	10	6	10	9	9	9	8	4	6	8	8	12	7
P30043	P30043	5	5	5	Flavin reductase (NADPH)	BLVRB	BLVRB_HUMAN Flavin reductase (NADPH) OS=Homo sapiens OX=9606 GN=BLVRB PE=1 SV=3	1	5	5	5	2	5	1	1	2	2	4	5	2	4	3	3	4	0	2	4	5	5	1	1	3	2	2	2	4	5	3	4	4	2	5	1	1	2	2	4	5	2
P30044	P30044	9	9	9	Peroxiredoxin-5, mitochondrial	PRDX5	PRDX5_HUMAN Peroxiredoxin-5, mitochondrial OS=Homo sapiens OX=9606 GN=PRDX5 PE=1 SV=4	1	9	9	9	6	6	4	3	3	5	4	8	4	7	8	4	6	0	3	5	7	6	0	4	5	3	3	4	7	6	5	6	4	6	6	4	3	3	5	4	8	4
P30046;A6NHG4	P30046;A6NHG4	7;5	7;5	7;5	D-dopachrome decarboxylase;D-dopachrome decarboxylase-like protein	DDT;DDTL	DOPD_HUMAN D-dopachrome decarboxylase OS=Homo sapiens OX=9606 GN=DDT PE=1 SV=3;DDTL_HUMAN D-dopachrome decarboxylase-like protein OS=Homo sapiens OX=9606 GN=DDTL PE=2 SV=1	2	7	7	7	3	3	1	1	1	5	3	5	2	4	4	3	6	0	1	4	5	4	2	1	3	2	2	1	6	4	4	4	5	3	3	1	1	1	5	3	5	2
P30047	P30047	4	4	4	GTP cyclohydrolase 1 feedback regulatory protein	GCHFR	GFRP_HUMAN GTP cyclohydrolase 1 feedback regulatory protein OS=Homo sapiens OX=9606 GN=GCHFR PE=1 SV=3	1	4	4	4	3	3	3	2	3	1	2	4	2	3	2	0	3	0	0	2	3	3	0	2	2	3	2	2	2	2	2	2	2	3	3	3	2	3	1	2	4	2
P30048	P30048	4	4	4	Thioredoxin-dependent peroxide reductase, mitochondrial	PRDX3	PRDX3_HUMAN Thioredoxin-dependent peroxide reductase, mitochondrial OS=Homo sapiens OX=9606 GN=PRDX3 PE=1 SV=3	1	4	4	4	2	2	2	3	3	2	2	2	1	3	1	2	3	1	3	3	3	2	1	3	3	3	3	4	1	1	2	3	2	2	2	2	3	3	2	2	2	1
P30050	P30050	4	4	4	60S ribosomal protein L12	RPL12	RL12_HUMAN 60S ribosomal protein L12 OS=Homo sapiens OX=9606 GN=RPL12 PE=1 SV=1	1	4	4	4	0	1	0	0	0	1	3	3	0	3	2	3	4	0	2	2	4	1	0	2	3	2	3	2	4	3	3	4	4	0	1	0	0	0	1	3	3	0
P30085	P30085	6	6	6	UMP-CMP kinase	CMPK1	KCY_HUMAN UMP-CMP kinase OS=Homo sapiens OX=9606 GN=CMPK1 PE=1 SV=3	1	6	6	6	3	4	1	2	3	3	3	4	1	3	4	1	3	0	1	4	4	3	0	1	3	0	0	1	5	6	3	5	1	3	4	1	2	3	3	3	4	1
P30086	P30086	14	14	14	Phosphatidylethanolamine-binding protein 1;Hippocampal cholinergic neurostimulating peptide	PEBP1	PEBP1_HUMAN Phosphatidylethanolamine-binding protein 1 OS=Homo sapiens OX=9606 GN=PEBP1 PE=1 SV=3	1	14	14	14	8	9	7	9	10	8	9	12	7	9	9	6	10	5	8	9	11	10	6	9	8	7	8	9	9	11	9	10	8	8	9	7	9	10	8	9	12	7
P30101	P30101	12	12	12	Protein disulfide-isomerase A3	PDIA3	PDIA3_HUMAN Protein disulfide-isomerase A3 OS=Homo sapiens OX=9606 GN=PDIA3 PE=1 SV=4	1	12	12	12	5	8	4	2	5	3	5	9	1	6	5	7	9	4	7	9	8	8	2	4	8	10	9	7	10	9	7	9	11	5	8	4	2	5	3	5	9	1
P30153;P30154	P30153	9;1	9;1	9;1	Serine/threonine-protein phosphatase 2A 65 kDa regulatory subunit A alpha isoform	PPP2R1A	2AAA_HUMAN Serine/threonine-protein phosphatase 2A 65 kDa regulatory subunit A alpha isoform OS=Homo sapiens OX=9606 GN=PPP2R1A PE=1 SV=4	2	9	9	9	2	2	0	0	1	2	1	8	0	6	3	4	6	0	3	5	7	4	1	1	4	1	3	2	6	5	4	8	5	2	2	0	0	1	2	1	8	0
P30520	P30520	4	4	4	Adenylosuccinate synthetase isozyme 2	ADSS	PURA2_HUMAN Adenylosuccinate synthetase isozyme 2 OS=Homo sapiens OX=9606 GN=ADSS PE=1 SV=3	1	4	4	4	2	2	1	0	0	1	0	3	1	3	1	2	2	0	0	2	2	0	0	0	3	3	3	2	2	3	1	2	2	2	2	1	0	0	1	0	3	1
P30626	P30626	2	2	2	Sorcin	SRI	SORCN_HUMAN Sorcin OS=Homo sapiens OX=9606 GN=SRI PE=1 SV=1	1	2	2	2	2	0	1	0	1	0	0	1	0	1	0	1	1	0	1	1	0	0	1	0	1	0	0	1	1	0	1	1	1	2	0	1	0	1	0	0	1	0
P30711	P30711	2	2	2	Glutathione S-transferase theta-1	GSTT1	GSTT1_HUMAN Glutathione S-transferase theta-1 OS=Homo sapiens OX=9606 GN=GSTT1 PE=1 SV=4	1	2	2	2	1	0	0	0	0	0	0	0	0	0	0	0	2	0	0	2	1	1	0	0	1	0	0	0	0	1	0	0	0	1	0	0	0	0	0	0	0	0
P30740	P30740	14	14	14	Leukocyte elastase inhibitor	SERPINB1	ILEU_HUMAN Leukocyte elastase inhibitor OS=Homo sapiens OX=9606 GN=SERPINB1 PE=1 SV=1	1	14	14	14	10	10	10	9	11	7	8	9	7	10	8	6	10	4	9	10	9	10	6	11	7	10	4	8	8	8	11	8	9	10	10	10	9	11	7	8	9	7
P31025;Q5VSP4	P31025	3;1	3;1	3;1	Lipocalin-1	LCN1	LCN1_HUMAN Lipocalin-1 OS=Homo sapiens OX=9606 GN=LCN1 PE=1 SV=1	2	3	3	3	3	3	3	2	3	2	3	3	3	3	3	3	2	3	2	2	3	3	3	2	3	3	3	3	2	1	2	1	3	3	3	3	2	3	2	3	3	3
P31150	P31150	16	9	9	Rab GDP dissociation inhibitor alpha	GDI1	GDIA_HUMAN Rab GDP dissociation inhibitor alpha OS=Homo sapiens OX=9606 GN=GDI1 PE=1 SV=2	1	16	9	9	11	8	1	3	2	4	3	15	4	9	8	9	11	0	11	13	13	5	7	0	12	6	6	4	12	11	6	10	8	6	5	1	1	1	3	2	9	3
P31151	P31151	10	10	6	Protein S100-A7	S100A7	S10A7_HUMAN Protein S100-A7 OS=Homo sapiens OX=9606 GN=S100A7 PE=1 SV=4	1	10	10	6	7	7	7	7	7	5	6	10	6	7	6	6	6	6	6	6	6	6	5	6	6	6	7	6	7	7	8	7	6	7	7	7	7	7	5	6	10	6
P31153;Q00266	P31153	5;1	5;1	5;1	S-adenosylmethionine synthase isoform type-2	MAT2A	METK2_HUMAN S-adenosylmethionine synthase isoform type-2 OS=Homo sapiens OX=9606 GN=MAT2A PE=1 SV=1	2	5	5	5	2	1	0	0	0	1	1	3	0	3	3	3	3	0	2	4	4	3	0	1	4	4	3	2	4	3	2	4	2	2	1	0	0	0	1	1	3	0
P31431	P31431	3	3	3	Syndecan-4	SDC4	SDC4_HUMAN Syndecan-4 OS=Homo sapiens OX=9606 GN=SDC4 PE=1 SV=2	1	3	3	3	1	0	1	1	0	2	0	2	2	1	2	2	2	2	0	1	1	2	3	1	1	2	3	2	2	2	2	1	2	1	0	1	1	0	2	0	2	2
P31939	P31939	14	14	14	Bifunctional purine biosynthesis protein PURH;Phosphoribosylaminoimidazolecarboxamide formyltransferase;IMP cyclohydrolase	ATIC	PUR9_HUMAN Bifunctional purine biosynthesis protein PURH OS=Homo sapiens OX=9606 GN=ATIC PE=1 SV=3	1	14	14	14	7	10	0	0	0	2	3	12	0	10	6	4	8	1	3	8	10	6	1	3	5	3	3	6	10	7	10	7	9	7	10	0	0	0	2	3	12	0
P31944	P31944	34	34	34	Caspase-14;Caspase-14 subunit p17, mature form;Caspase-14 subunit p10, mature form;Caspase-14 subunit p20, intermediate form;Caspase-14 subunit p8, intermediate form	CASP14	CASPE_HUMAN Caspase-14 OS=Homo sapiens OX=9606 GN=CASP14 PE=1 SV=2	1	34	34	34	22	28	25	20	29	19	27	31	20	23	25	20	27	18	23	27	27	25	18	22	21	25	23	26	27	29	23	28	22	22	28	25	20	29	19	27	31	20
P31946	P31946	9	7	5	14-3-3 protein beta/alpha;14-3-3 protein beta/alpha, N-terminally processed	YWHAB	1433B_HUMAN 14-3-3 protein beta/alpha OS=Homo sapiens OX=9606 GN=YWHAB PE=1 SV=3	1	9	7	5	7	5	4	1	3	2	4	6	2	5	4	4	5	3	4	5	5	5	4	6	7	7	8	7	8	7	7	7	8	5	3	2	0	1	1	2	4	0
P31947	P31947	8	6	6	14-3-3 protein sigma	SFN	1433S_HUMAN 14-3-3 protein sigma OS=Homo sapiens OX=9606 GN=SFN PE=1 SV=1	1	8	6	6	6	8	6	3	8	3	4	8	5	8	5	6	6	2	5	6	5	4	5	6	5	6	6	5	7	5	6	6	6	4	6	4	2	6	2	2	6	3
P31948	P31948	6	6	6	Stress-induced-phosphoprotein 1	STIP1	STIP1_HUMAN Stress-induced-phosphoprotein 1 OS=Homo sapiens OX=9606 GN=STIP1 PE=1 SV=1	1	6	6	6	4	3	0	2	0	1	1	5	2	4	3	2	4	0	3	3	3	2	0	0	4	2	2	3	5	2	2	4	3	4	3	0	2	0	1	1	5	2
P31949	P31949	2	2	2	Protein S100-A11;Protein S100-A11, N-terminally processed	S100A11	S10AB_HUMAN Protein S100-A11 OS=Homo sapiens OX=9606 GN=S100A11 PE=1 SV=2	1	2	2	2	2	1	2	2	2	1	1	2	1	2	2	2	2	1	2	2	2	1	1	2	1	1	1	2	2	2	2	2	2	2	1	2	2	2	1	1	2	1
P32119	P32119	14	14	13	Peroxiredoxin-2	PRDX2	PRDX2_HUMAN Peroxiredoxin-2 OS=Homo sapiens OX=9606 GN=PRDX2 PE=1 SV=5	1	14	14	13	6	11	7	10	12	8	11	12	6	10	12	6	8	4	7	9	11	10	4	6	7	6	5	6	7	10	7	9	7	6	11	7	10	12	8	11	12	6
P32926	P32926	10	10	10	Desmoglein-3	DSG3	DSG3_HUMAN Desmoglein-3 OS=Homo sapiens OX=9606 GN=DSG3 PE=1 SV=2	1	10	10	10	3	3	6	1	7	4	3	4	3	3	0	6	4	4	1	7	1	4	5	3	0	4	8	1	3	2	3	0	4	3	3	6	1	7	4	3	4	3
P33176	P33176	2	2	2	Kinesin-1 heavy chain	KIF5B	KINH_HUMAN Kinesin-1 heavy chain OS=Homo sapiens OX=9606 GN=KIF5B PE=1 SV=1	1	2	2	2	1	1	0	1	0	0	1	0	0	1	1	1	0	0	0	0	0	0	0	1	0	0	1	1	2	2	2	0	0	1	1	0	1	0	0	1	0	0
P33908	P33908	11	11	11	Mannosyl-oligosaccharide 1,2-alpha-mannosidase IA	MAN1A1	MA1A1_HUMAN Mannosyl-oligosaccharide 1,2-alpha-mannosidase IA OS=Homo sapiens OX=9606 GN=MAN1A1 PE=1 SV=3	1	11	11	11	7	5	4	3	8	5	5	6	4	7	3	6	9	5	4	8	8	8	1	6	5	6	6	5	10	10	9	3	6	7	5	4	3	8	5	5	6	4
P34059	P34059	2	2	2	N-acetylgalactosamine-6-sulfatase	GALNS	GALNS_HUMAN N-acetylgalactosamine-6-sulfatase OS=Homo sapiens OX=9606 GN=GALNS PE=1 SV=1	1	2	2	2	1	2	1	0	1	2	2	2	1	1	0	1	2	1	1	2	1	1	1	1	1	2	1	2	1	1	1	2	1	1	2	1	0	1	2	2	2	1
P34096	P34096	4	4	4	Ribonuclease 4	RNASE4	RNAS4_HUMAN Ribonuclease 4 OS=Homo sapiens OX=9606 GN=RNASE4 PE=1 SV=3	1	4	4	4	3	2	3	0	1	2	2	3	2	3	1	2	3	0	1	3	2	2	2	2	2	3	3	2	3	1	2	2	4	3	2	3	0	1	2	2	3	2
P34913	P34913	13	13	13	Bifunctional epoxide hydrolase 2;Cytosolic epoxide hydrolase 2;Lipid-phosphate phosphatase	EPHX2	HYES_HUMAN Bifunctional epoxide hydrolase 2 OS=Homo sapiens OX=9606 GN=EPHX2 PE=1 SV=2	1	13	13	13	6	7	2	2	2	2	3	10	3	6	6	4	7	0	5	8	8	7	3	6	9	5	5	4	10	10	10	11	8	6	7	2	2	2	2	3	10	3
P34932	P34932	14	14	13	Heat shock 70 kDa protein 4	HSPA4	HSP74_HUMAN Heat shock 70 kDa protein 4 OS=Homo sapiens OX=9606 GN=HSPA4 PE=1 SV=4	1	14	14	13	3	8	1	2	1	2	2	8	3	7	5	3	7	0	3	5	6	6	1	2	7	4	6	4	7	6	4	7	6	3	8	1	2	1	2	2	8	3
P35052	P35052	5	5	5	Glypican-1;Secreted glypican-1	GPC1	GPC1_HUMAN Glypican-1 OS=Homo sapiens OX=9606 GN=GPC1 PE=1 SV=2	1	5	5	5	1	1	3	2	2	3	2	1	1	1	1	0	1	2	0	4	1	3	0	3	0	1	1	1	1	1	2	1	1	1	1	3	2	2	3	2	1	1
P35221;P26232	P35221;P26232	2;1	2;1	2;1	Catenin alpha-1;Catenin alpha-2	CTNNA1;CTNNA2	CTNA1_HUMAN Catenin alpha-1 OS=Homo sapiens OX=9606 GN=CTNNA1 PE=1 SV=1;CTNA2_HUMAN Catenin alpha-2 OS=Homo sapiens OX=9606 GN=CTNNA2 PE=1 SV=5	2	2	2	2	0	0	0	0	0	2	1	0	0	0	0	0	0	0	0	0	0	0	0	0	0	0	0	0	0	0	0	0	0	0	0	0	0	0	2	1	0	0
P35237	P35237	11	10	10	Serpin B6	SERPINB6	SPB6_HUMAN Serpin B6 OS=Homo sapiens OX=9606 GN=SERPINB6 PE=1 SV=3	1	11	10	10	9	8	7	5	9	7	7	10	7	8	7	7	9	3	7	9	9	8	2	9	9	7	9	9	9	8	6	8	10	8	7	6	4	8	6	6	9	7
P35268	P35268	2	2	2	60S ribosomal protein L22	RPL22	RL22_HUMAN 60S ribosomal protein L22 OS=Homo sapiens OX=9606 GN=RPL22 PE=1 SV=2	1	2	2	2	2	1	0	0	0	0	1	2	0	2	1	2	2	1	2	2	2	2	1	1	2	1	2	1	2	1	2	2	2	2	1	0	0	0	0	1	2	0
P35270	P35270	3	3	3	Sepiapterin reductase	SPR	SPRE_HUMAN Sepiapterin reductase OS=Homo sapiens OX=9606 GN=SPR PE=1 SV=1	1	3	3	3	1	2	2	1	2	1	2	2	0	1	1	2	1	1	2	2	1	1	0	1	1	1	1	1	3	1	1	3	2	1	2	2	1	2	1	2	2	0
P35573	P35573	17	17	17	Glycogen debranching enzyme;4-alpha-glucanotransferase;Amylo-alpha-1,6-glucosidase	AGL	GDE_HUMAN Glycogen debranching enzyme OS=Homo sapiens OX=9606 GN=AGL PE=1 SV=3	1	17	17	17	3	1	0	0	0	2	3	13	0	7	4	5	6	0	4	7	11	3	0	0	7	0	5	2	9	8	5	8	8	3	1	0	0	0	2	3	13	0
P35579;P35749;P35580	P35579	39;8;5	39;8;5	33;2;2	Myosin-9	MYH9	MYH9_HUMAN Myosin-9 OS=Homo sapiens OX=9606 GN=MYH9 PE=1 SV=4	3	39	39	33	17	12	6	6	7	13	10	17	4	13	14	16	23	3	16	20	15	12	4	2	21	12	11	12	29	12	12	27	16	17	12	6	6	7	13	10	17	4
P35606	P35606	14	14	14	Coatomer subunit beta	COPB2	COPB2_HUMAN Coatomer subunit beta OS=Homo sapiens OX=9606 GN=COPB2 PE=1 SV=2	1	14	14	14	9	11	10	6	12	6	9	12	2	8	3	7	10	6	9	11	13	8	4	11	4	6	11	11	12	9	8	9	7	9	11	10	6	12	6	9	12	2
P35754	P35754	4	4	4	Glutaredoxin-1	GLRX	GLRX1_HUMAN Glutaredoxin-1 OS=Homo sapiens OX=9606 GN=GLRX PE=1 SV=2	1	4	4	4	4	4	4	4	4	4	4	4	4	4	4	3	3	3	3	4	4	4	1	2	3	2	3	3	4	4	4	4	4	4	4	4	4	4	4	4	4	4
P35998	P35998	2	2	2	26S protease regulatory subunit 7	PSMC2	PRS7_HUMAN 26S proteasome regulatory subunit 7 OS=Homo sapiens OX=9606 GN=PSMC2 PE=1 SV=3	1	2	2	2	1	0	0	0	0	1	0	0	0	0	1	1	1	0	0	0	1	1	0	0	1	1	0	2	1	1	1	1	1	1	0	0	0	0	1	0	0	0
P36222	P36222	8	8	8	Chitinase-3-like protein 1	CHI3L1	CH3L1_HUMAN Chitinase-3-like protein 1 OS=Homo sapiens OX=9606 GN=CHI3L1 PE=1 SV=2	1	8	8	8	4	4	5	1	3	0	4	6	1	3	3	5	4	5	4	6	5	3	3	5	5	2	6	5	3	3	5	8	6	4	4	5	1	3	0	4	6	1
P36543	P36543	3	3	3	V-type proton ATPase subunit E 1	ATP6V1E1	VATE1_HUMAN V-type proton ATPase subunit E 1 OS=Homo sapiens OX=9606 GN=ATP6V1E1 PE=1 SV=1	1	3	3	3	1	1	0	1	1	1	1	1	0	0	1	1	3	0	0	3	2	1	1	0	1	1	1	1	2	3	2	1	2	1	1	0	1	1	1	1	1	0
P36578	P36578	4	4	4	60S ribosomal protein L4	RPL4	RL4_HUMAN 60S ribosomal protein L4 OS=Homo sapiens OX=9606 GN=RPL4 PE=1 SV=5	1	4	4	4	2	3	0	0	1	1	2	2	1	1	2	2	1	0	2	1	1	1	0	0	3	1	1	1	3	2	2	1	4	2	3	0	0	1	1	2	2	1
P36871	P36871	13	13	13	Phosphoglucomutase-1	PGM1	PGM1_HUMAN Phosphoglucomutase-1 OS=Homo sapiens OX=9606 GN=PGM1 PE=1 SV=3	1	13	13	13	8	5	2	1	3	4	3	12	2	7	6	10	11	0	7	11	6	6	3	0	10	3	7	3	9	7	5	6	9	8	5	2	1	3	4	3	12	2
P36873;P62140;P62136	P36873;P62140;P62136	3;3;3	3;3;3	3;3;3	Serine/threonine-protein phosphatase PP1-gamma catalytic subunit;Serine/threonine-protein phosphatase PP1-beta catalytic subunit;Serine/threonine-protein phosphatase PP1-alpha catalytic subunit	PPP1CC;PPP1CB;PPP1CA	PP1G_HUMAN Serine/threonine-protein phosphatase PP1-gamma catalytic subunit OS=Homo sapiens OX=9606 GN=PPP1CC PE=1 SV=1;PP1B_HUMAN Serine/threonine-protein phosphatase PP1-beta catalytic subunit OS=Homo sapiens OX=9606 GN=PPP1CB PE=1 SV=3;PP1A_HUMAN Serine	3	3	3	3	0	2	0	0	0	1	1	3	0	2	2	0	1	0	0	1	1	1	0	0	1	0	0	1	1	0	0	1	1	0	2	0	0	0	1	1	3	0
P36952	P36952	3	3	3	Serpin B5	SERPINB5	SPB5_HUMAN Serpin B5 OS=Homo sapiens OX=9606 GN=SERPINB5 PE=1 SV=2	1	3	3	3	2	2	2	3	3	3	2	1	3	2	3	1	3	1	1	2	1	3	1	0	2	3	3	3	3	2	3	2	2	2	2	2	3	3	3	2	1	3
P36957	P36957	4	4	4	Dihydrolipoyllysine-residue succinyltransferase component of 2-oxoglutarate dehydrogenase complex, mitochondrial	DLST	ODO2_HUMAN Dihydrolipoyllysine-residue succinyltransferase component of 2-oxoglutarate dehydrogenase complex, mitochondrial OS=Homo sapiens OX=9606 GN=DLST PE=1 SV=4	1	4	4	4	3	3	4	3	4	3	3	4	3	3	3	4	3	4	3	4	2	2	3	3	3	2	4	4	2	2	3	3	3	3	3	4	3	4	3	3	4	3
P36969	P36969	2	2	2	Phospholipid hydroperoxide glutathione peroxidase, mitochondrial	GPX4	GPX4_HUMAN Phospholipid hydroperoxide glutathione peroxidase OS=Homo sapiens OX=9606 GN=GPX4 PE=1 SV=3	1	2	2	2	0	1	1	0	0	1	1	2	0	2	1	1	1	0	1	0	0	0	2	0	2	1	0	1	1	0	0	1	1	0	1	1	0	0	1	1	2	0
P37802;Q9UI15	P37802	7;1	7;1	7;1	Transgelin-2	TAGLN2	TAGL2_HUMAN Transgelin-2 OS=Homo sapiens OX=9606 GN=TAGLN2 PE=1 SV=3	2	7	7	7	4	6	4	3	4	3	2	4	4	3	2	3	6	1	2	5	6	4	2	2	5	3	3	4	7	5	6	5	5	4	6	4	3	4	3	2	4	4
P37837	P37837	14	14	14	Transaldolase	TALDO1	TALDO_HUMAN Transaldolase OS=Homo sapiens OX=9606 GN=TALDO1 PE=1 SV=2	1	14	14	14	12	12	11	5	11	6	13	13	2	10	6	11	11	8	13	13	9	8	12	7	11	11	10	11	10	7	8	10	12	12	12	11	5	11	6	13	13	2
P38606	P38606	10	10	10	V-type proton ATPase catalytic subunit A	ATP6V1A	VATA_HUMAN V-type proton ATPase catalytic subunit A OS=Homo sapiens OX=9606 GN=ATP6V1A PE=1 SV=2	1	10	10	10	4	4	5	1	4	1	1	7	1	5	6	7	4	0	2	5	3	2	4	0	7	2	5	4	7	8	3	5	6	4	4	5	1	4	1	1	7	1
P39019	P39019	3	3	3	40S ribosomal protein S19	RPS19	RS19_HUMAN 40S ribosomal protein S19 OS=Homo sapiens OX=9606 GN=RPS19 PE=1 SV=2	1	3	3	3	1	2	0	1	0	1	2	2	1	1	1	0	2	0	1	2	2	2	0	0	2	1	0	1	1	1	2	1	0	1	2	0	1	0	1	2	2	1
P39023	P39023	2	2	2	60S ribosomal protein L3	RPL3	RL3_HUMAN 60S ribosomal protein L3 OS=Homo sapiens OX=9606 GN=RPL3 PE=1 SV=2	1	2	2	2	0	1	0	1	0	0	0	2	0	0	0	2	2	0	0	1	1	0	0	0	1	0	1	0	1	0	1	1	1	0	1	0	1	0	0	0	2	0
P39656	P39656	2	2	2	Dolichyl-diphosphooligosaccharide--protein glycosyltransferase 48 kDa subunit	DDOST	OST48_HUMAN Dolichyl-diphosphooligosaccharide--protein glycosyltransferase 48 kDa subunit OS=Homo sapiens OX=9606 GN=DDOST PE=1 SV=4	1	2	2	2	0	0	0	2	0	2	2	1	0	0	0	1	2	0	2	2	1	0	0	0	0	0	1	1	0	0	0	1	0	0	0	0	2	0	2	2	1	0
P40121	P40121	2	2	2	Macrophage-capping protein	CAPG	CAPG_HUMAN Macrophage-capping protein OS=Homo sapiens OX=9606 GN=CAPG PE=1 SV=2	1	2	2	2	2	0	0	0	0	0	0	0	0	0	0	0	0	0	0	0	0	0	0	0	0	0	0	0	0	0	0	1	1	2	0	0	0	0	0	0	0	0
P40199	P40199	3	2	2	Carcinoembryonic antigen-related cell adhesion molecule 6	CEACAM6	CEAM6_HUMAN Carcinoembryonic antigen-related cell adhesion molecule 6 OS=Homo sapiens OX=9606 GN=CEACAM6 PE=1 SV=3	1	3	2	2	1	0	2	0	1	1	1	1	2	2	3	1	1	0	1	2	2	1	1	0	1	2	2	2	2	1	0	1	2	0	0	1	0	0	1	1	0	1
P40227	P40227	3	3	2	T-complex protein 1 subunit zeta	CCT6A	TCPZ_HUMAN T-complex protein 1 subunit zeta OS=Homo sapiens OX=9606 GN=CCT6A PE=1 SV=3	1	3	3	2	2	2	2	1	1	2	2	2	1	2	2	2	3	0	2	2	2	2	0	1	2	2	3	1	3	0	2	2	2	2	2	2	1	1	2	2	2	1
P40925	P40925	12	12	12	Malate dehydrogenase, cytoplasmic	MDH1	MDHC_HUMAN Malate dehydrogenase, cytoplasmic OS=Homo sapiens OX=9606 GN=MDH1 PE=1 SV=4	1	12	12	12	9	10	5	4	7	6	8	11	3	10	10	7	6	1	3	7	7	8	3	6	8	6	6	6	11	9	8	9	8	9	10	5	4	7	6	8	11	3
P40926	P40926	12	12	12	Malate dehydrogenase, mitochondrial	MDH2	MDHM_HUMAN Malate dehydrogenase, mitochondrial OS=Homo sapiens OX=9606 GN=MDH2 PE=1 SV=3	1	12	12	12	9	8	6	8	11	6	11	11	8	12	5	5	9	5	6	10	11	3	1	9	4	4	3	9	6	2	2	8	6	9	8	6	8	11	6	11	11	8
P42357	P42357	12	12	12	Histidine ammonia-lyase	HAL	HUTH_HUMAN Histidine ammonia-lyase OS=Homo sapiens OX=9606 GN=HAL PE=1 SV=1	1	12	12	12	7	1	4	5	9	3	8	10	3	8	5	7	4	5	4	7	3	4	5	6	7	6	4	9	5	6	7	9	8	7	1	4	5	9	3	8	10	3
P42566	P42566	4	4	4	Epidermal growth factor receptor substrate 15	EPS15	EPS15_HUMAN Epidermal growth factor receptor substrate 15 OS=Homo sapiens OX=9606 GN=EPS15 PE=1 SV=2	1	4	4	4	0	0	0	2	0	4	0	0	0	0	0	0	1	0	0	0	0	1	0	0	0	0	0	0	0	0	0	1	0	0	0	0	2	0	4	0	0	0
P42785	P42785	10	10	10	Lysosomal Pro-X carboxypeptidase	PRCP	PCP_HUMAN Lysosomal Pro-X carboxypeptidase OS=Homo sapiens OX=9606 GN=PRCP PE=1 SV=1	1	10	10	10	9	9	6	7	8	6	8	8	4	8	3	5	6	5	7	8	7	7	4	7	7	6	7	8	9	7	7	9	8	9	9	6	7	8	6	8	8	4
P43034	P43034	3	3	3	Platelet-activating factor acetylhydrolase IB subunit alpha	PAFAH1B1	LIS1_HUMAN Platelet-activating factor acetylhydrolase IB subunit alpha OS=Homo sapiens OX=9606 GN=PAFAH1B1 PE=1 SV=2	1	3	3	3	2	2	0	2	2	2	3	2	1	2	3	2	1	1	1	1	2	1	1	0	0	0	2	0	2	0	1	0	3	2	2	0	2	2	2	3	2	1
P43251	P43251	8	8	8	Biotinidase	BTD	BTD_HUMAN Biotinidase OS=Homo sapiens OX=9606 GN=BTD PE=1 SV=2	1	8	8	8	6	6	5	3	6	4	3	6	2	6	6	6	6	4	4	6	7	7	4	5	3	5	7	5	6	8	8	4	6	6	6	5	3	6	4	3	6	2
P43307	P43307	2	2	2	Translocon-associated protein subunit alpha	SSR1	SSRA_HUMAN Translocon-associated protein subunit alpha OS=Homo sapiens OX=9606 GN=SSR1 PE=1 SV=3	1	2	2	2	2	2	0	2	0	2	2	1	2	1	0	1	1	1	1	1	0	1	1	2	1	1	2	1	1	1	1	1	1	2	2	0	2	0	2	2	1	2
P43487	P43487	2	2	2	Ran-specific GTPase-activating protein	RANBP1	RANG_HUMAN Ran-specific GTPase-activating protein OS=Homo sapiens OX=9606 GN=RANBP1 PE=1 SV=1	1	2	2	2	1	0	0	1	1	1	1	1	1	1	1	1	1	0	0	1	1	0	1	1	1	1	0	1	1	1	0	1	1	1	0	0	1	1	1	1	1	1
P43490	P43490	2	2	2	Nicotinamide phosphoribosyltransferase	NAMPT	NAMPT_HUMAN Nicotinamide phosphoribosyltransferase OS=Homo sapiens OX=9606 GN=NAMPT PE=1 SV=1	1	2	2	2	0	1	0	0	2	1	1	2	0	1	1	1	2	0	1	2	2	1	1	0	1	2	1	0	2	1	1	2	1	0	1	0	0	2	1	1	2	0
P45877	P45877	2	2	2	Peptidyl-prolyl cis-trans isomerase C	PPIC	PPIC_HUMAN Peptidyl-prolyl cis-trans isomerase C OS=Homo sapiens OX=9606 GN=PPIC PE=1 SV=1	1	2	2	2	1	0	0	0	0	1	0	1	0	1	1	0	0	0	0	0	0	1	0	0	0	1	1	1	1	2	2	1	1	1	0	0	0	0	1	0	1	0
P45974	P45974	6	6	6	Ubiquitin carboxyl-terminal hydrolase 5	USP5	UBP5_HUMAN Ubiquitin carboxyl-terminal hydrolase 5 OS=Homo sapiens OX=9606 GN=USP5 PE=1 SV=2	1	6	6	6	3	4	0	2	3	3	2	4	3	3	4	1	0	0	1	0	5	2	1	0	3	1	0	1	3	2	3	2	3	3	4	0	2	3	3	2	4	3
P46459	P46459	6	6	6	Vesicle-fusing ATPase	NSF	NSF_HUMAN Vesicle-fusing ATPase OS=Homo sapiens OX=9606 GN=NSF PE=1 SV=3	1	6	6	6	3	0	0	1	1	0	1	1	0	3	1	3	5	0	2	3	1	0	0	1	5	1	3	2	5	3	2	6	3	3	0	0	1	1	0	1	1	0
P46781	P46781	4	4	4	40S ribosomal protein S9	RPS9	RS9_HUMAN 40S ribosomal protein S9 OS=Homo sapiens OX=9606 GN=RPS9 PE=1 SV=3	1	4	4	4	2	1	0	0	0	2	3	3	0	3	1	4	4	0	3	2	3	2	0	0	4	1	4	3	2	2	2	4	4	2	1	0	0	0	2	3	3	0
P46940	P46940	35	35	34	Ras GTPase-activating-like protein IQGAP1	IQGAP1	IQGA1_HUMAN Ras GTPase-activating-like protein IQGAP1 OS=Homo sapiens OX=9606 GN=IQGAP1 PE=1 SV=1	1	35	35	34	15	17	6	4	6	10	6	23	3	21	16	16	20	5	11	20	21	17	9	7	21	11	16	12	22	15	16	23	18	15	17	6	4	6	10	6	23	3
P46976	P46976	3	3	3	Glycogenin-1	GYG1	GLYG_HUMAN Glycogenin-1 OS=Homo sapiens OX=9606 GN=GYG1 PE=1 SV=4	1	3	3	3	1	1	1	0	0	0	1	2	1	1	1	2	2	0	2	2	2	1	0	0	1	1	2	0	3	1	1	3	1	1	1	1	0	0	0	1	2	1
P47755	P47755	2	2	1	F-actin-capping protein subunit alpha-2	CAPZA2	CAZA2_HUMAN F-actin-capping protein subunit alpha-2 OS=Homo sapiens OX=9606 GN=CAPZA2 PE=1 SV=3	1	2	2	1	1	2	0	2	0	1	1	2	1	2	1	1	2	0	0	1	2	1	0	0	1	0	0	1	2	1	2	2	1	1	2	0	2	0	1	1	2	1
P47756	P47756	9	9	9	F-actin-capping protein subunit beta	CAPZB	CAPZB_HUMAN F-actin-capping protein subunit beta OS=Homo sapiens OX=9606 GN=CAPZB PE=1 SV=4	1	9	9	9	5	2	2	0	0	1	2	5	0	2	2	5	5	1	5	6	5	3	1	1	6	2	6	4	7	3	4	6	7	5	2	2	0	0	1	2	5	0
P47929	P47929	5	5	5	Galectin-7	LGALS7	LEG7_HUMAN Galectin-7 OS=Homo sapiens OX=9606 GN=LGALS7 PE=1 SV=2	1	5	5	5	4	2	2	2	3	3	3	3	3	2	4	3	3	3	2	3	1	1	2	1	5	2	5	4	2	1	2	4	2	4	2	2	2	3	3	3	3	3
P48147	P48147	5	5	5	Prolyl endopeptidase	PREP	PPCE_HUMAN Prolyl endopeptidase OS=Homo sapiens OX=9606 GN=PREP PE=1 SV=2	1	5	5	5	2	4	1	2	3	2	3	5	1	3	4	1	3	0	1	2	4	2	0	0	0	0	1	1	3	2	1	2	1	2	4	1	2	3	2	3	5	1
P48163	P48163	10	10	10	NADP-dependent malic enzyme	ME1	MAOX_HUMAN NADP-dependent malic enzyme OS=Homo sapiens OX=9606 GN=ME1 PE=1 SV=1	1	10	10	10	4	6	4	2	6	3	8	6	2	6	4	3	8	2	7	9	7	7	3	5	3	1	4	2	8	5	2	7	5	4	6	4	2	6	3	8	6	2
P48556	P48556	2	2	2	26S proteasome non-ATPase regulatory subunit 8	PSMD8	PSMD8_HUMAN 26S proteasome non-ATPase regulatory subunit 8 OS=Homo sapiens OX=9606 GN=PSMD8 PE=1 SV=2	1	2	2	2	2	1	0	0	0	1	0	1	1	1	2	2	2	0	2	2	2	1	1	0	2	2	2	1	2	2	1	2	2	2	1	0	0	0	1	0	1	1
P48594	P48594	11	3	3	Serpin B4	SERPINB4	SPB4_HUMAN Serpin B4 OS=Homo sapiens OX=9606 GN=SERPINB4 PE=1 SV=2	1	11	3	3	8	10	7	7	9	5	5	9	4	8	11	6	6	8	6	5	7	7	7	6	8	7	6	5	5	6	6	5	5	2	2	1	2	1	1	1	1	0
P48637	P48637	22	22	22	Glutathione synthetase	GSS	GSHB_HUMAN Glutathione synthetase OS=Homo sapiens OX=9606 GN=GSS PE=1 SV=1	1	22	22	22	13	17	16	10	16	11	14	18	13	11	11	11	14	6	7	14	12	11	6	10	9	10	11	14	12	9	12	13	14	13	17	16	10	16	11	14	18	13
P48643	P48643	8	8	8	T-complex protein 1 subunit epsilon	CCT5	TCPE_HUMAN T-complex protein 1 subunit epsilon OS=Homo sapiens OX=9606 GN=CCT5 PE=1 SV=1	1	8	8	8	2	1	0	0	0	1	0	2	0	1	1	5	4	1	4	4	2	0	2	1	4	3	5	2	6	3	4	7	6	2	1	0	0	0	1	0	2	0
P48723	P48723	2	2	2	Heat shock 70 kDa protein 13	HSPA13	HSP13_HUMAN Heat shock 70 kDa protein 13 OS=Homo sapiens OX=9606 GN=HSPA13 PE=1 SV=1	1	2	2	2	0	0	0	0	1	0	0	0	0	1	0	0	1	0	1	1	1	2	0	1	0	0	1	1	1	2	2	0	1	0	0	0	0	1	0	0	0	0
P48745	P48745	6	6	6	Protein NOV homolog	NOV	CCN3_HUMAN CCN family member 3 OS=Homo sapiens OX=9606 GN=CCN3 PE=1 SV=1	1	6	6	6	4	2	5	3	5	3	3	4	2	3	1	6	1	2	1	6	0	2	4	6	3	4	6	3	2	3	0	2	1	4	2	5	3	5	3	3	4	2
P49189	P49189	17	17	17	4-trimethylaminobutyraldehyde dehydrogenase	ALDH9A1	AL9A1_HUMAN 4-trimethylaminobutyraldehyde dehydrogenase OS=Homo sapiens OX=9606 GN=ALDH9A1 PE=1 SV=3	1	17	17	17	10	11	6	3	4	7	9	13	2	11	9	13	12	1	12	12	13	10	0	6	13	9	10	12	11	14	12	13	12	10	11	6	3	4	7	9	13	2
P49247	P49247	7	7	7	Ribose-5-phosphate isomerase	RPIA	RPIA_HUMAN Ribose-5-phosphate isomerase OS=Homo sapiens OX=9606 GN=RPIA PE=1 SV=3	1	7	7	7	2	5	5	3	7	3	3	5	4	5	3	2	4	1	4	6	4	7	1	3	3	3	1	4	3	3	6	2	3	2	5	5	3	7	3	3	5	4
P49327	P49327	55	55	55	Fatty acid synthase;[Acyl-carrier-protein] S-acetyltransferase;[Acyl-carrier-protein] S-malonyltransferase;3-oxoacyl-[acyl-carrier-protein] synthase;3-oxoacyl-[acyl-carrier-protein] reductase;3-hydroxyacyl-[acyl-carrier-protein] dehydratase;Enoyl-[acyl-carrier-protein] reductase;Oleoyl-[acyl-carrier-protein] hydrolase	FASN	FAS_HUMAN Fatty acid synthase OS=Homo sapiens OX=9606 GN=FASN PE=1 SV=3	1	55	55	55	22	45	14	7	14	4	13	25	2	22	25	17	26	3	29	46	39	36	2	11	30	6	16	18	39	33	36	41	13	22	45	14	7	14	4	13	25	2
P49368	P49368	10	10	10	T-complex protein 1 subunit gamma	CCT3	TCPG_HUMAN T-complex protein 1 subunit gamma OS=Homo sapiens OX=9606 GN=CCT3 PE=1 SV=4	1	10	10	10	2	6	0	0	0	3	3	8	1	8	3	4	6	0	3	6	8	5	0	2	5	3	4	6	6	6	6	4	6	2	6	0	0	0	3	3	8	1
P49419	P49419	18	18	18	Alpha-aminoadipic semialdehyde dehydrogenase	ALDH7A1	AL7A1_HUMAN Alpha-aminoadipic semialdehyde dehydrogenase OS=Homo sapiens OX=9606 GN=ALDH7A1 PE=1 SV=5	1	18	18	18	8	14	7	8	17	5	15	15	6	14	7	8	12	7	12	12	11	9	6	5	6	4	7	7	9	7	8	9	8	8	14	7	8	17	5	15	15	6
P49454	P49454	3	3	3	Centromere protein F	CENPF	CENPF_HUMAN Centromere protein F OS=Homo sapiens OX=9606 GN=CENPF PE=1 SV=3	1	3	3	3	2	1	1	1	1	0	1	0	0	2	0	2	2	2	2	1	2	1	1	2	0	0	0	2	1	1	1	1	1	2	1	1	1	1	0	1	0	0
P49588	P49588	5	5	5	Alanine--tRNA ligase, cytoplasmic	AARS	SYAC_HUMAN Alanine--tRNA ligase, cytoplasmic OS=Homo sapiens OX=9606 GN=AARS PE=1 SV=2	1	5	5	5	1	0	0	0	0	0	0	1	0	1	0	0	1	0	1	3	2	1	0	0	0	0	0	1	3	1	1	5	1	1	0	0	0	0	0	0	1	0
P49720	P49720	2	2	2	Proteasome subunit beta type-3	PSMB3	PSB3_HUMAN Proteasome subunit beta type-3 OS=Homo sapiens OX=9606 GN=PSMB3 PE=1 SV=2	1	2	2	2	1	2	1	1	2	1	1	2	1	1	1	0	2	0	1	2	2	2	0	1	0	1	1	1	1	2	1	2	1	1	2	1	1	2	1	1	2	1
P49721	P49721	7	7	7	Proteasome subunit beta type-2	PSMB2	PSB2_HUMAN Proteasome subunit beta type-2 OS=Homo sapiens OX=9606 GN=PSMB2 PE=1 SV=1	1	7	7	7	5	6	5	6	7	4	7	7	2	7	6	5	7	4	5	7	7	6	4	4	5	5	5	6	6	7	6	7	5	5	6	5	6	7	4	7	7	2
P49773	P49773	6	6	6	Histidine triad nucleotide-binding protein 1	HINT1	HINT1_HUMAN Histidine triad nucleotide-binding protein 1 OS=Homo sapiens OX=9606 GN=HINT1 PE=1 SV=2	1	6	6	6	2	3	2	1	1	2	2	4	0	2	2	2	2	2	2	2	4	2	1	2	3	3	3	3	4	4	2	4	4	2	3	2	1	1	2	2	4	0
P49862	P49862	10	10	10	Kallikrein-7	KLK7	KLK7_HUMAN Kallikrein-7 OS=Homo sapiens OX=9606 GN=KLK7 PE=1 SV=1	1	10	10	10	5	6	8	1	7	0	4	6	6	7	2	3	6	4	8	4	6	4	3	4	8	5	6	8	6	6	5	9	5	5	6	8	1	7	0	4	6	6
P50135	P50135	3	3	3	Histamine N-methyltransferase	HNMT	HNMT_HUMAN Histamine N-methyltransferase OS=Homo sapiens OX=9606 GN=HNMT PE=1 SV=1	1	3	3	3	2	3	0	0	0	0	0	1	0	2	2	1	1	0	1	2	1	1	1	0	1	0	0	0	3	2	2	2	1	2	3	0	0	0	0	0	1	0
P50395	P50395	19	19	12	Rab GDP dissociation inhibitor beta	GDI2	GDIB_HUMAN Rab GDP dissociation inhibitor beta OS=Homo sapiens OX=9606 GN=GDI2 PE=1 SV=2	1	19	19	12	11	13	4	8	4	6	8	15	5	13	10	10	14	2	8	16	16	10	5	2	12	8	9	3	17	13	11	11	11	11	13	4	8	4	6	8	15	5
P50452	P50452	18	18	17	Serpin B8	SERPINB8	SPB8_HUMAN Serpin B8 OS=Homo sapiens OX=9606 GN=SERPINB8 PE=1 SV=2	1	18	18	17	11	15	13	9	15	10	12	13	7	13	8	13	11	8	12	13	8	14	8	12	10	10	12	10	12	7	11	12	12	11	15	13	9	15	10	12	13	7
P50453	P50453	7	7	7	Serpin B9	SERPINB9	SPB9_HUMAN Serpin B9 OS=Homo sapiens OX=9606 GN=SERPINB9 PE=1 SV=1	1	7	7	7	0	6	2	0	6	3	1	1	2	2	1	0	1	0	0	1	1	2	1	2	4	4	1	0	3	0	1	1	1	0	6	2	0	6	3	1	1	2
P50502;Q8NFI4;Q8IZP2	P50502;Q8NFI4	7;6;3	7;6;3	7;6;3	Hsc70-interacting protein;Putative protein FAM10A5	ST13;ST13P5	F10A1_HUMAN Hsc70-interacting protein OS=Homo sapiens OX=9606 GN=ST13 PE=1 SV=2;F10A5_HUMAN Putative protein FAM10A5 OS=Homo sapiens OX=9606 GN=ST13P5 PE=5 SV=1	3	7	7	7	5	5	2	1	1	1	2	5	1	3	2	5	7	0	7	6	6	2	1	0	7	3	7	4	7	5	6	7	7	5	5	2	1	1	1	2	5	1
P50591	P50591	2	2	2	Tumor necrosis factor ligand superfamily member 10	TNFSF10	TNF10_HUMAN Tumor necrosis factor ligand superfamily member 10 OS=Homo sapiens OX=9606 GN=TNFSF10 PE=1 SV=1	1	2	2	2	0	0	1	0	1	0	0	0	1	2	1	1	1	1	1	0	2	1	0	0	0	0	0	0	0	1	0	0	0	0	0	1	0	1	0	0	0	1
P50990	P50990	13	13	13	T-complex protein 1 subunit theta	CCT8	TCPQ_HUMAN T-complex protein 1 subunit theta OS=Homo sapiens OX=9606 GN=CCT8 PE=1 SV=4	1	13	13	13	5	5	0	0	0	1	1	8	1	6	4	7	9	0	2	8	7	4	1	1	9	5	7	4	10	6	9	7	8	5	5	0	0	0	1	1	8	1
P50991	P50991	5	5	5	T-complex protein 1 subunit delta	CCT4	TCPD_HUMAN T-complex protein 1 subunit delta OS=Homo sapiens OX=9606 GN=CCT4 PE=1 SV=4	1	5	5	5	2	2	1	0	0	0	1	5	0	0	1	4	4	1	3	4	5	0	0	2	4	2	3	1	4	4	4	4	2	2	2	1	0	0	0	1	5	0
P50995;P27216	P50995	21;1	21;1	21;1	Annexin A11	ANXA11	ANX11_HUMAN Annexin A11 OS=Homo sapiens OX=9606 GN=ANXA11 PE=1 SV=1	2	21	21	21	11	16	15	13	7	8	9	19	4	16	14	13	14	8	8	15	19	10	9	6	12	14	13	14	15	16	16	13	16	11	16	15	13	7	8	9	19	4
P51149	P51149	2	2	2	Ras-related protein Rab-7a	RAB7A	RAB7A_HUMAN Ras-related protein Rab-7a OS=Homo sapiens OX=9606 GN=RAB7A PE=1 SV=1	1	2	2	2	1	1	2	1	2	2	2	1	2	2	2	1	2	0	0	1	2	0	0	1	1	0	0	1	1	0	1	1	1	1	1	2	1	2	2	2	1	2
P51571	P51571	2	2	2	Translocon-associated protein subunit delta	SSR4	SSRD_HUMAN Translocon-associated protein subunit delta OS=Homo sapiens OX=9606 GN=SSR4 PE=1 SV=1	1	2	2	2	2	2	0	2	1	1	2	1	0	2	1	0	0	0	0	0	0	2	0	2	0	0	2	2	2	1	2	2	2	2	2	0	2	1	1	2	1	0
P51572	P51572	2	2	2	B-cell receptor-associated protein 31	BCAP31	BAP31_HUMAN B-cell receptor-associated protein 31 OS=Homo sapiens OX=9606 GN=BCAP31 PE=1 SV=3	1	2	2	2	0	1	0	0	0	1	0	0	0	0	1	0	0	0	0	1	0	0	1	0	0	0	0	0	0	0	1	0	1	0	1	0	0	0	1	0	0	0
P51610	P51610	2	2	2	Host cell factor 1;HCF N-terminal chain 1;HCF N-terminal chain 2;HCF N-terminal chain 3;HCF N-terminal chain 4;HCF N-terminal chain 5;HCF N-terminal chain 6;HCF C-terminal chain 1;HCF C-terminal chain 2;HCF C-terminal chain 3;HCF C-terminal chain 4;HCF C-terminal chain 5;HCF C-terminal chain 6	HCFC1	HCFC1_HUMAN Host cell factor 1 OS=Homo sapiens OX=9606 GN=HCFC1 PE=1 SV=2	1	2	2	2	1	0	0	1	0	1	1	0	1	0	0	1	1	0	0	1	0	0	0	0	0	1	1	1	1	0	1	0	2	1	0	0	1	0	1	1	0	1
P51648	P51648	2	2	2	Fatty aldehyde dehydrogenase	ALDH3A2	AL3A2_HUMAN Aldehyde dehydrogenase family 3 member A2 OS=Homo sapiens OX=9606 GN=ALDH3A2 PE=1 SV=1	1	2	2	2	1	0	0	2	0	1	1	1	1	2	1	1	0	0	0	0	1	0	0	1	0	1	0	0	0	0	0	0	0	1	0	0	2	0	1	1	1	1
P51659	P51659	12	12	12	Peroxisomal multifunctional enzyme type 2;(3R)-hydroxyacyl-CoA dehydrogenase;Enoyl-CoA hydratase 2	HSD17B4	DHB4_HUMAN Peroxisomal multifunctional enzyme type 2 OS=Homo sapiens OX=9606 GN=HSD17B4 PE=1 SV=3	1	12	12	12	5	10	4	9	8	5	8	12	4	1	5	6	5	4	3	8	7	7	3	3	4	4	7	7	4	3	6	7	7	5	10	4	9	8	5	8	12	4
P51688	P51688	13	13	13	N-sulphoglucosamine sulphohydrolase	SGSH	SPHM_HUMAN N-sulphoglucosamine sulphohydrolase OS=Homo sapiens OX=9606 GN=SGSH PE=1 SV=1	1	13	13	13	10	10	8	11	10	9	11	9	4	8	7	8	10	5	2	12	10	9	6	7	8	10	10	10	6	1	9	7	7	10	10	8	11	10	9	11	9	4
P52209	P52209	13	13	13	6-phosphogluconate dehydrogenase, decarboxylating	PGD	6PGD_HUMAN 6-phosphogluconate dehydrogenase, decarboxylating OS=Homo sapiens OX=9606 GN=PGD PE=1 SV=3	1	13	13	13	4	9	2	0	1	2	6	13	0	12	7	10	10	1	7	11	10	7	1	2	8	3	10	8	12	9	9	11	10	4	9	2	0	1	2	6	13	0
P52565	P52565	6	6	6	Rho GDP-dissociation inhibitor 1	ARHGDIA	GDIR1_HUMAN Rho GDP-dissociation inhibitor 1 OS=Homo sapiens OX=9606 GN=ARHGDIA PE=1 SV=3	1	6	6	6	4	3	1	3	2	3	2	3	1	3	2	2	5	1	1	1	2	4	1	2	3	1	3	4	5	5	4	5	6	4	3	1	3	2	3	2	3	1
P52566	P52566	5	5	5	Rho GDP-dissociation inhibitor 2	ARHGDIB	GDIR2_HUMAN Rho GDP-dissociation inhibitor 2 OS=Homo sapiens OX=9606 GN=ARHGDIB PE=1 SV=3	1	5	5	5	1	2	1	0	1	1	1	5	1	2	1	2	3	1	0	2	0	2	1	1	3	3	3	3	4	3	2	3	4	1	2	1	0	1	1	1	5	1
P52758	P52758	4	4	4	Ribonuclease UK114	HRSP12	RIDA_HUMAN 2-iminobutanoate/2-iminopropanoate deaminase OS=Homo sapiens OX=9606 GN=RIDA PE=1 SV=1	1	4	4	4	3	3	3	2	3	1	3	4	1	2	1	3	2	3	3	3	2	0	2	3	3	2	3	3	3	3	2	3	2	3	3	3	2	3	1	3	4	1
P53396	P53396	13	13	13	ATP-citrate synthase	ACLY	ACLY_HUMAN ATP-citrate synthase OS=Homo sapiens OX=9606 GN=ACLY PE=1 SV=3	1	13	13	13	5	7	0	2	0	3	4	7	1	7	5	7	9	0	3	5	7	5	0	1	6	3	8	4	10	5	8	7	8	5	7	0	2	0	3	4	7	1
P53634	P53634	9	9	9	Dipeptidyl peptidase 1;Dipeptidyl peptidase 1 exclusion domain chain;Dipeptidyl peptidase 1 heavy chain;Dipeptidyl peptidase 1 light chain	CTSC	CATC_HUMAN Dipeptidyl peptidase 1 OS=Homo sapiens OX=9606 GN=CTSC PE=1 SV=2	1	9	9	9	5	7	6	5	8	6	8	7	4	8	7	5	6	3	4	6	8	7	3	4	4	4	4	5	5	4	4	5	4	5	7	6	5	8	6	8	7	4
P53990	P53990	2	2	2	IST1 homolog	IST1	IST1_HUMAN IST1 homolog OS=Homo sapiens OX=9606 GN=IST1 PE=1 SV=1	1	2	2	2	2	1	1	0	1	0	1	1	0	0	1	1	1	1	1	2	0	0	1	0	2	1	1	0	0	0	1	1	2	2	1	1	0	1	0	1	1	0
P54108	P54108	4	4	4	Cysteine-rich secretory protein 3	CRISP3	CRIS3_HUMAN Cysteine-rich secretory protein 3 OS=Homo sapiens OX=9606 GN=CRISP3 PE=1 SV=1	1	4	4	4	4	0	3	3	3	2	2	2	0	1	1	1	2	0	1	0	1	0	1	1	3	2	3	3	1	4	3	3	3	4	0	3	3	3	2	2	2	0
P54652	P54652	23	14	13	Heat shock-related 70 kDa protein 2	HSPA2	HSP72_HUMAN Heat shock-related 70 kDa protein 2 OS=Homo sapiens OX=9606 GN=HSPA2 PE=1 SV=1	1	23	14	13	15	15	11	9	8	11	13	17	11	15	11	15	18	5	13	14	16	15	7	8	15	15	12	17	19	15	15	19	17	6	7	3	4	4	4	5	8	4
P54727;P54725	P54727	7;1	7;1	7;1	UV excision repair protein RAD23 homolog B	RAD23B	RD23B_HUMAN UV excision repair protein RAD23 homolog B OS=Homo sapiens OX=9606 GN=RAD23B PE=1 SV=1	2	7	7	7	3	2	2	1	3	0	0	4	1	3	2	3	3	0	2	3	4	3	0	2	6	3	5	3	5	3	3	6	5	3	2	2	1	3	0	0	4	1
P54760	P54760	3	3	3	Ephrin type-B receptor 4	EPHB4	EPHB4_HUMAN Ephrin type-B receptor 4 OS=Homo sapiens OX=9606 GN=EPHB4 PE=1 SV=2	1	3	3	3	2	2	1	1	2	2	2	1	1	2	1	0	1	0	0	0	1	1	0	1	0	1	2	1	1	1	1	1	1	2	2	1	1	2	2	2	1	1
P54802	P54802	9	9	9	Alpha-N-acetylglucosaminidase;Alpha-N-acetylglucosaminidase 82 kDa form;Alpha-N-acetylglucosaminidase 77 kDa form	NAGLU	ANAG_HUMAN Alpha-N-acetylglucosaminidase OS=Homo sapiens OX=9606 GN=NAGLU PE=1 SV=2	1	9	9	9	3	6	4	5	6	4	5	6	2	7	3	2	4	1	2	9	7	8	0	2	1	1	5	4	5	6	6	3	4	3	6	4	5	6	4	5	6	2
P55000	P55000	4	4	4	Secreted Ly-6/uPAR-related protein 1	SLURP1	SLUR1_HUMAN Secreted Ly-6/uPAR-related protein 1 OS=Homo sapiens OX=9606 GN=SLURP1 PE=1 SV=2	1	4	4	4	3	3	3	1	3	2	3	3	1	3	2	2	2	2	4	3	3	2	1	1	2	2	2	4	3	2	1	4	0	3	3	3	1	3	2	3	3	1
P55011	P55011	12	12	12	Solute carrier family 12 member 2	SLC12A2	S12A2_HUMAN Solute carrier family 12 member 2 OS=Homo sapiens OX=9606 GN=SLC12A2 PE=1 SV=1	1	12	12	12	5	7	1	1	1	3	1	9	2	5	3	9	8	0	2	6	9	2	5	6	9	5	8	6	9	7	5	8	8	5	7	1	1	1	3	1	9	2
P55058	P55058	5	5	5	Phospholipid transfer protein	PLTP	PLTP_HUMAN Phospholipid transfer protein OS=Homo sapiens OX=9606 GN=PLTP PE=1 SV=1	1	5	5	5	3	1	0	1	2	0	1	2	0	3	0	0	3	0	3	2	2	2	0	1	1	0	3	0	3	5	1	2	0	3	1	0	1	2	0	1	2	0
P55064	P55064	4	4	4	Aquaporin-5	AQP5	AQP5_HUMAN Aquaporin-5 OS=Homo sapiens OX=9606 GN=AQP5 PE=1 SV=1	1	4	4	4	4	3	1	1	1	1	1	4	0	4	2	3	3	2	3	2	4	3	2	2	3	3	4	3	3	3	2	3	2	4	3	1	1	1	1	1	4	0
P55072	P55072	23	23	23	Transitional endoplasmic reticulum ATPase	VCP	TERA_HUMAN Transitional endoplasmic reticulum ATPase OS=Homo sapiens OX=9606 GN=VCP PE=1 SV=4	1	23	23	23	14	10	5	5	4	7	8	16	4	10	15	10	9	3	9	12	14	10	5	6	13	7	12	10	17	8	14	14	17	14	10	5	5	4	7	8	16	4
P55145	P55145	5	5	5	Mesencephalic astrocyte-derived neurotrophic factor	MANF	MANF_HUMAN Mesencephalic astrocyte-derived neurotrophic factor OS=Homo sapiens OX=9606 GN=MANF PE=1 SV=3	1	5	5	5	3	4	4	2	3	3	4	4	1	3	3	2	2	0	1	3	4	4	0	2	1	2	2	3	3	3	5	3	4	3	4	4	2	3	3	4	4	1
P55263	P55263	4	4	4	Adenosine kinase	ADK	ADK_HUMAN Adenosine kinase OS=Homo sapiens OX=9606 GN=ADK PE=1 SV=2	1	4	4	4	0	0	0	0	0	0	0	1	0	1	1	3	3	0	0	2	1	1	0	0	4	2	1	1	3	0	2	3	2	0	0	0	0	0	0	0	1	0
P55327	P55327	3	3	3	Tumor protein D52	TPD52	TPD52_HUMAN Tumor protein D52 OS=Homo sapiens OX=9606 GN=TPD52 PE=1 SV=2	1	3	3	3	1	2	1	0	0	1	1	2	1	2	2	2	3	0	1	2	2	2	0	1	2	2	2	2	2	2	2	2	2	1	2	1	0	0	1	1	2	1
P55786;A6NEC2	P55786	22;9	22;9	22;9	Puromycin-sensitive aminopeptidase	NPEPPS	PSA_HUMAN Puromycin-sensitive aminopeptidase OS=Homo sapiens OX=9606 GN=NPEPPS PE=1 SV=2	2	22	22	22	11	9	6	6	9	7	13	14	5	12	10	13	15	3	10	14	10	9	5	9	14	7	8	10	12	9	8	11	16	11	9	6	6	9	7	13	14	5
P56537	P56537	8	8	8	Eukaryotic translation initiation factor 6	EIF6	IF6_HUMAN Eukaryotic translation initiation factor 6 OS=Homo sapiens OX=9606 GN=EIF6 PE=1 SV=1	1	8	8	8	4	7	5	5	8	7	7	7	2	7	4	3	4	2	4	5	8	6	3	4	5	4	3	4	5	7	4	5	4	4	7	5	5	8	7	7	7	2
P58499	P58499	4	4	4	Protein FAM3B	FAM3B	FAM3B_HUMAN Protein FAM3B OS=Homo sapiens OX=9606 GN=FAM3B PE=1 SV=2	1	4	4	4	3	3	1	2	1	1	3	1	0	3	2	0	3	0	1	3	3	2	0	4	2	3	3	2	3	3	4	4	3	3	3	1	2	1	1	3	1	0
P58546	P58546	2	2	2	Myotrophin	MTPN	MTPN_HUMAN Myotrophin OS=Homo sapiens OX=9606 GN=MTPN PE=1 SV=2	1	2	2	2	1	1	1	0	1	1	1	1	1	1	2	1	1	0	1	1	1	1	1	2	2	2	2	2	2	2	1	2	2	1	1	1	0	1	1	1	1	1
P59666;P59665	P59666;P59665	2;2	2;2	2;2	Neutrophil defensin 3;HP 3-56;Neutrophil defensin 2;Neutrophil defensin 1;HP 1-56;Neutrophil defensin 2	DEFA3;DEFA1	DEF3_HUMAN Neutrophil defensin 3 OS=Homo sapiens OX=9606 GN=DEFA3 PE=1 SV=1;DEF1_HUMAN Neutrophil defensin 1 OS=Homo sapiens OX=9606 GN=DEFA1 PE=1 SV=1	2	2	2	2	2	0	2	1	1	0	0	1	0	1	1	0	1	1	2	1	2	1	1	2	2	0	1	1	0	1	1	1	0	2	0	2	1	1	0	0	1	0
P59998	P59998	3	3	3	Actin-related protein 2/3 complex subunit 4	ARPC4	ARPC4_HUMAN Actin-related protein 2/3 complex subunit 4 OS=Homo sapiens OX=9606 GN=ARPC4 PE=1 SV=3	1	3	3	3	2	2	1	0	0	2	2	3	2	3	3	2	3	0	2	3	2	3	2	1	3	1	3	0	3	1	3	3	3	2	2	1	0	0	2	2	3	2
P60033	P60033	2	2	2	CD81 antigen	CD81	CD81_HUMAN CD81 antigen OS=Homo sapiens OX=9606 GN=CD81 PE=1 SV=1	1	2	2	2	1	1	0	1	1	0	2	2	0	2	1	0	1	0	0	0	1	1	0	0	0	0	1	1	1	2	2	0	0	1	1	0	1	1	0	2	2	0
P60174	P60174	17	17	17	Triosephosphate isomerase	TPI1	TPIS_HUMAN Triosephosphate isomerase OS=Homo sapiens OX=9606 GN=TPI1 PE=1 SV=3	1	17	17	17	14	13	11	13	12	13	13	16	11	14	15	13	13	5	10	13	14	10	8	13	13	12	12	11	15	14	11	14	14	14	13	11	13	12	13	13	16	11
P60660;P14649	P60660	7;2	7;2	7;2	Myosin light polypeptide 6	MYL6	MYL6_HUMAN Myosin light polypeptide 6 OS=Homo sapiens OX=9606 GN=MYL6 PE=1 SV=2	2	7	7	7	5	3	3	1	1	2	3	6	2	4	2	3	5	1	3	5	5	4	2	4	6	5	3	4	5	4	5	5	6	5	3	3	1	1	2	3	6	2
P63261;P60709;Q6S8J3;A5A3E0;P0CG38;Q9BYX7;P0CG39	P63261;P60709	17;17;7;6;5;3;3	17;17;7;6;5;3;3	8;8;2;1;1;1;1	Actin, cytoplasmic 2;Actin, cytoplasmic 2, N-terminally processed;Actin, cytoplasmic 1;Actin, cytoplasmic 1, N-terminally processed	ACTG1;ACTB	ACTG_HUMAN Actin, cytoplasmic 2 OS=Homo sapiens OX=9606 GN=ACTG1 PE=1 SV=1;ACTB_HUMAN Actin, cytoplasmic 1 OS=Homo sapiens OX=9606 GN=ACTB PE=1 SV=1	7	17	17	8	10	14	9	8	12	7	9	15	9	12	12	10	12	6	11	9	11	12	8	8	10	9	7	9	12	14	12	11	10	10	14	9	8	12	7	9	15	9
P60866	P60866	3	3	3	40S ribosomal protein S20	RPS20	RS20_HUMAN 40S ribosomal protein S20 OS=Homo sapiens OX=9606 GN=RPS20 PE=1 SV=1	1	3	3	3	2	2	0	1	0	0	1	2	0	3	1	2	2	0	1	1	2	2	1	0	3	1	2	2	3	2	2	3	3	2	2	0	1	0	0	1	2	0
P60900	P60900	8	8	8	Proteasome subunit alpha type-6	PSMA6	PSA6_HUMAN Proteasome subunit alpha type-6 OS=Homo sapiens OX=9606 GN=PSMA6 PE=1 SV=1	1	8	8	8	6	8	8	5	7	3	7	8	2	7	6	6	7	3	7	7	7	6	4	5	7	7	6	6	7	6	7	8	7	6	8	8	5	7	3	7	8	2
P60953	P60953	2	2	2	Cell division control protein 42 homolog	CDC42	CDC42_HUMAN Cell division control protein 42 homolog OS=Homo sapiens OX=9606 GN=CDC42 PE=1 SV=2	1	2	2	2	1	1	1	0	0	0	0	2	0	2	1	0	1	0	1	0	2	0	0	0	1	1	1	1	1	1	0	1	1	1	1	1	0	0	0	0	2	0
P60981	P60981	3	3	3	Destrin	DSTN	DEST_HUMAN Destrin OS=Homo sapiens OX=9606 GN=DSTN PE=1 SV=3	1	3	3	3	3	3	1	0	2	1	1	3	0	2	2	3	3	0	2	2	3	2	1	1	2	2	2	2	2	2	1	2	2	3	3	1	0	2	1	1	3	0
P60983;O60234	P60983;O60234	2;1	2;1	2;1	Glia maturation factor beta;Glia maturation factor gamma	GMFB;GMFG	GMFB_HUMAN Glia maturation factor beta OS=Homo sapiens OX=9606 GN=GMFB PE=1 SV=2;GMFG_HUMAN Glia maturation factor gamma OS=Homo sapiens OX=9606 GN=GMFG PE=1 SV=1	2	2	2	2	1	0	0	0	0	0	0	0	0	0	1	2	2	0	0	1	0	0	0	1	2	1	1	1	2	0	0	1	2	1	0	0	0	0	0	0	0	0
P61020;P20339	P61020;P20339	3;2	3;2	1;0	Ras-related protein Rab-5B;Ras-related protein Rab-5A	RAB5B;RAB5A	RAB5B_HUMAN Ras-related protein Rab-5B OS=Homo sapiens OX=9606 GN=RAB5B PE=1 SV=1;RAB5A_HUMAN Ras-related protein Rab-5A OS=Homo sapiens OX=9606 GN=RAB5A PE=1 SV=2	2	3	3	1	1	2	0	0	2	0	0	2	0	1	0	2	2	0	2	2	2	1	0	1	1	1	1	1	3	0	0	1	1	1	2	0	0	2	0	0	2	0
P61086	P61086	2	2	2	Ubiquitin-conjugating enzyme E2 K	UBE2K	UBE2K_HUMAN Ubiquitin-conjugating enzyme E2 K OS=Homo sapiens OX=9606 GN=UBE2K PE=1 SV=3	1	2	2	2	1	1	0	0	0	1	1	1	1	0	2	1	1	0	0	1	1	1	1	0	2	0	1	1	2	1	2	2	2	1	1	0	0	0	1	1	1	1
P61088;Q5JXB2	P61088;Q5JXB2	4;2	4;2	4;2	Ubiquitin-conjugating enzyme E2 N;Putative ubiquitin-conjugating enzyme E2 N-like	UBE2N;UBE2NL	UBE2N_HUMAN Ubiquitin-conjugating enzyme E2 N OS=Homo sapiens OX=9606 GN=UBE2N PE=1 SV=1;UE2NL_HUMAN Putative ubiquitin-conjugating enzyme E2 N-like OS=Homo sapiens OX=9606 GN=UBE2NL PE=1 SV=1	2	4	4	4	1	3	1	0	1	2	1	3	0	1	2	1	3	1	2	4	3	3	2	0	4	0	2	2	4	2	3	3	4	1	3	1	0	1	2	1	3	0
P61106	P61106	2	2	2	Ras-related protein Rab-14	RAB14	RAB14_HUMAN Ras-related protein Rab-14 OS=Homo sapiens OX=9606 GN=RAB14 PE=1 SV=4	1	2	2	2	1	0	1	1	0	2	2	1	1	0	1	1	2	0	1	1	1	0	1	1	1	0	1	1	1	1	2	2	1	1	0	1	1	0	2	2	1	1
P61158	P61158	4	4	4	Actin-related protein 3	ACTR3	ARP3_HUMAN Actin-related protein 3 OS=Homo sapiens OX=9606 GN=ACTR3 PE=1 SV=3	1	4	4	4	0	0	0	0	0	0	0	2	1	1	1	1	2	0	2	2	1	2	0	0	4	0	0	1	2	1	2	2	2	0	0	0	0	0	0	0	2	1
P61160	P61160	3	3	3	Actin-related protein 2	ACTR2	ARP2_HUMAN Actin-related protein 2 OS=Homo sapiens OX=9606 GN=ACTR2 PE=1 SV=1	1	3	3	3	2	1	0	0	0	0	0	1	0	0	0	0	1	0	0	1	1	0	0	0	2	1	1	0	3	0	1	1	1	2	1	0	0	0	0	0	1	0
P61163	P61163	2	2	1	Alpha-centractin	ACTR1A	ACTZ_HUMAN Alpha-centractin OS=Homo sapiens OX=9606 GN=ACTR1A PE=1 SV=1	1	2	2	1	0	0	0	0	0	2	1	1	0	2	0	0	1	0	1	1	1	1	0	0	1	0	1	0	2	2	2	2	0	0	0	0	0	0	2	1	1	0
P84077;P61204;P84085;P18085	P84077;P61204;P84085	4;4;2;1	4;4;2;1	4;4;2;1	ADP-ribosylation factor 1;ADP-ribosylation factor 3;ADP-ribosylation factor 5	ARF1;ARF3;ARF5	ARF1_HUMAN ADP-ribosylation factor 1 OS=Homo sapiens OX=9606 GN=ARF1 PE=1 SV=2;ARF3_HUMAN ADP-ribosylation factor 3 OS=Homo sapiens OX=9606 GN=ARF3 PE=1 SV=2;ARF5_HUMAN ADP-ribosylation factor 5 OS=Homo sapiens OX=9606 GN=ARF5 PE=1 SV=2	4	4	4	4	2	0	1	0	0	1	1	3	0	2	0	2	3	0	3	3	4	2	1	0	3	1	3	1	3	3	2	2	3	2	0	1	0	0	1	1	3	0
P61224;A6NIZ1	P61224;A6NIZ1	2;1	2;1	1;1	Ras-related protein Rap-1b;Ras-related protein Rap-1b-like protein	RAP1B	RAP1B_HUMAN Ras-related protein Rap-1b OS=Homo sapiens OX=9606 GN=RAP1B PE=1 SV=1;RP1BL_HUMAN Ras-related protein Rap-1b-like protein OS=Homo sapiens OX=9606 PE=2 SV=1	2	2	2	1	1	2	2	1	0	0	0	2	1	2	1	1	2	0	0	1	2	2	0	0	2	1	2	2	1	0	1	0	1	1	2	2	1	0	0	0	2	1
P61247	P61247	3	3	3	40S ribosomal protein S3a	RPS3A	RS3A_HUMAN 40S ribosomal protein S3a OS=Homo sapiens OX=9606 GN=RPS3A PE=1 SV=2	1	3	3	3	3	0	0	0	1	0	1	1	0	2	0	1	2	0	0	1	0	0	0	0	2	0	1	1	1	1	1	0	1	3	0	0	0	1	0	1	1	0
P61313	P61313	2	2	2	60S ribosomal protein L15	RPL15	RL15_HUMAN 60S ribosomal protein L15 OS=Homo sapiens OX=9606 GN=RPL15 PE=1 SV=2	1	2	2	2	0	0	0	0	0	0	0	2	0	0	0	1	2	0	1	2	1	0	1	1	2	1	2	2	1	2	1	2	2	0	0	0	0	0	0	0	2	0
P61457	P61457	5	5	5	Pterin-4-alpha-carbinolamine dehydratase	PCBD1	PHS_HUMAN Pterin-4-alpha-carbinolamine dehydratase OS=Homo sapiens OX=9606 GN=PCBD1 PE=1 SV=2	1	5	5	5	4	5	5	2	4	1	2	5	1	3	3	4	4	2	2	4	5	3	2	3	3	4	1	4	4	4	5	5	2	4	5	5	2	4	1	2	5	1
P61586;P08134	P61586;P08134	5;4	5;4	5;4	Transforming protein RhoA;Rho-related GTP-binding protein RhoC	RHOA;RHOC	RHOA_HUMAN Transforming protein RhoA OS=Homo sapiens OX=9606 GN=RHOA PE=1 SV=1;RHOC_HUMAN Rho-related GTP-binding protein RhoC OS=Homo sapiens OX=9606 GN=RHOC PE=1 SV=1	2	5	5	5	2	3	3	1	2	2	1	5	1	4	3	4	4	1	4	4	4	2	2	3	4	4	4	4	4	3	2	2	4	2	3	3	1	2	2	1	5	1
P61601;P84074;P37235	P61601	3;1;1	3;1;1	3;1;1	Neurocalcin-delta	NCALD	NCALD_HUMAN Neurocalcin-delta OS=Homo sapiens OX=9606 GN=NCALD PE=1 SV=2	3	3	3	3	0	1	0	1	0	1	1	3	0	2	0	1	2	0	1	1	1	1	0	1	1	1	1	1	2	1	2	1	1	0	1	0	1	0	1	1	3	0
P61604	P61604	5	5	5	10 kDa heat shock protein, mitochondrial	HSPE1	CH10_HUMAN 10 kDa heat shock protein, mitochondrial OS=Homo sapiens OX=9606 GN=HSPE1 PE=1 SV=2	1	5	5	5	1	0	2	2	2	3	4	3	2	0	1	2	1	1	1	3	2	1	2	1	2	2	2	2	1	1	4	3	3	1	0	2	2	2	3	4	3	2
P61619;Q9H9S3	P61619;Q9H9S3	2;1	2;1	2;1	Protein transport protein Sec61 subunit alpha isoform 1;Protein transport protein Sec61 subunit alpha isoform 2	SEC61A1;SEC61A2	S61A1_HUMAN Protein transport protein Sec61 subunit alpha isoform 1 OS=Homo sapiens OX=9606 GN=SEC61A1 PE=1 SV=2;S61A2_HUMAN Protein transport protein Sec61 subunit alpha isoform 2 OS=Homo sapiens OX=9606 GN=SEC61A2 PE=2 SV=3	2	2	2	2	2	2	2	2	1	0	2	1	0	2	1	2	0	2	0	1	0	0	2	2	2	2	2	1	0	1	2	2	2	2	2	2	2	1	0	2	1	0
P61626	P61626	3	3	3	Lysozyme C	LYZ	LYSC_HUMAN Lysozyme C OS=Homo sapiens OX=9606 GN=LYZ PE=1 SV=1	1	3	3	3	1	1	1	1	1	1	2	3	2	2	2	0	1	0	1	1	3	0	2	0	2	1	1	1	0	1	1	2	1	1	1	1	1	1	1	2	3	2
P61769	P61769	3	3	3	Beta-2-microglobulin;Beta-2-microglobulin form pI 5.3	B2M	B2MG_HUMAN Beta-2-microglobulin OS=Homo sapiens OX=9606 GN=B2M PE=1 SV=1	1	3	3	3	2	1	2	2	1	1	1	2	0	2	2	0	1	0	1	0	1	2	0	2	1	1	3	2	3	3	3	2	2	2	1	2	2	1	1	1	2	0
P61916	P61916	7	7	7	Epididymal secretory protein E1	NPC2	NPC2_HUMAN NPC intracellular cholesterol transporter 2 OS=Homo sapiens OX=9606 GN=NPC2 PE=1 SV=1	1	7	7	7	3	4	5	3	4	3	4	5	3	3	4	3	2	2	2	3	2	3	2	4	3	3	2	4	4	3	4	3	6	3	4	5	3	4	3	4	5	3
P61970	P61970	5	5	5	Nuclear transport factor 2	NUTF2	NTF2_HUMAN Nuclear transport factor 2 OS=Homo sapiens OX=9606 GN=NUTF2 PE=1 SV=1	1	5	5	5	3	2	0	3	3	2	4	5	3	4	3	2	4	1	4	4	5	2	1	2	2	1	1	1	3	2	1	2	3	3	2	0	3	3	2	4	5	3
P61978	P61978	3	3	3	Heterogeneous nuclear ribonucleoprotein K	HNRNPK	HNRPK_HUMAN Heterogeneous nuclear ribonucleoprotein K OS=Homo sapiens OX=9606 GN=HNRNPK PE=1 SV=1	1	3	3	3	0	1	0	1	0	1	1	1	0	1	1	0	1	0	0	0	0	0	0	0	1	0	1	0	2	0	1	1	0	0	1	0	1	0	1	1	1	0
P61981	P61981	7	3	3	14-3-3 protein gamma;14-3-3 protein gamma, N-terminally processed	YWHAG	1433G_HUMAN 14-3-3 protein gamma OS=Homo sapiens OX=9606 GN=YWHAG PE=1 SV=2	1	7	3	3	6	4	3	1	3	1	3	5	2	4	4	4	4	4	4	4	4	4	4	5	4	4	5	5	6	5	5	5	6	2	0	0	0	0	0	1	1	0
P62241	P62241	4	4	4	40S ribosomal protein S8	RPS8	RS8_HUMAN 40S ribosomal protein S8 OS=Homo sapiens OX=9606 GN=RPS8 PE=1 SV=2	1	4	4	4	2	2	0	0	0	1	1	3	0	2	1	3	3	0	1	3	2	0	1	0	4	0	4	2	3	2	1	2	3	2	2	0	0	0	1	1	3	0
P62244	P62244	3	3	3	40S ribosomal protein S15a	RPS15A	RS15A_HUMAN 40S ribosomal protein S15a OS=Homo sapiens OX=9606 GN=RPS15A PE=1 SV=2	1	3	3	3	0	0	0	0	0	0	0	1	0	0	1	1	1	0	1	1	1	1	0	0	2	0	1	2	3	2	0	3	1	0	0	0	0	0	0	0	1	0
P62249	P62249	4	4	4	40S ribosomal protein S16	RPS16	RS16_HUMAN 40S ribosomal protein S16 OS=Homo sapiens OX=9606 GN=RPS16 PE=1 SV=2	1	4	4	4	1	2	1	2	1	2	2	3	1	3	2	4	4	1	1	2	2	2	1	1	2	1	2	3	3	2	2	2	3	1	2	1	2	1	2	2	3	1
P62258	P62258	16	16	14	14-3-3 protein epsilon	YWHAE	1433E_HUMAN 14-3-3 protein epsilon OS=Homo sapiens OX=9606 GN=YWHAE PE=1 SV=1	1	16	16	14	13	12	6	4	7	5	7	12	4	12	7	11	13	5	7	13	11	11	8	10	14	11	13	13	15	12	13	14	15	13	12	6	4	7	5	7	12	4
P62266	P62266	2	2	2	40S ribosomal protein S23	RPS23	RS23_HUMAN 40S ribosomal protein S23 OS=Homo sapiens OX=9606 GN=RPS23 PE=1 SV=3	1	2	2	2	1	0	0	0	0	0	0	0	0	0	0	0	0	0	0	0	0	0	0	1	0	0	0	1	1	0	1	0	1	1	0	0	0	0	0	0	0	0
P62269	P62269	3	3	3	40S ribosomal protein S18	RPS18	RS18_HUMAN 40S ribosomal protein S18 OS=Homo sapiens OX=9606 GN=RPS18 PE=1 SV=3	1	3	3	3	2	1	0	0	0	1	1	1	0	1	0	2	2	0	1	2	1	1	0	0	2	1	2	1	2	2	1	2	2	2	1	0	0	0	1	1	1	0
P62277	P62277	2	2	2	40S ribosomal protein S13	RPS13	RS13_HUMAN 40S ribosomal protein S13 OS=Homo sapiens OX=9606 GN=RPS13 PE=1 SV=2	1	2	2	2	1	1	0	0	0	1	1	1	0	1	1	1	1	0	1	1	1	1	0	0	1	0	1	1	2	1	1	1	1	1	1	0	0	0	1	1	1	0
P62424	P62424	2	2	2	60S ribosomal protein L7a	RPL7A	RL7A_HUMAN 60S ribosomal protein L7a OS=Homo sapiens OX=9606 GN=RPL7A PE=1 SV=2	1	2	2	2	1	0	0	0	0	0	1	2	0	2	0	2	2	0	1	2	1	1	0	0	2	1	2	1	2	0	2	1	2	1	0	0	0	0	0	1	2	0
P62701;P22090	P62701	3;1	3;1	3;1	40S ribosomal protein S4, X isoform	RPS4X	RS4X_HUMAN 40S ribosomal protein S4, X isoform OS=Homo sapiens OX=9606 GN=RPS4X PE=1 SV=2	2	3	3	3	1	1	0	0	0	1	1	3	0	2	2	1	2	0	1	0	2	2	0	0	1	0	0	0	1	1	0	0	1	1	1	0	0	0	1	1	3	0
P62714	P62714	8	8	1	Serine/threonine-protein phosphatase 2A catalytic subunit beta isoform	PPP2CB	PP2AB_HUMAN Serine/threonine-protein phosphatase 2A catalytic subunit beta isoform OS=Homo sapiens OX=9606 GN=PPP2CB PE=1 SV=1	1	8	8	1	5	3	1	1	1	1	1	3	1	3	1	1	3	0	1	4	4	3	0	3	2	1	2	5	5	3	5	6	5	5	3	1	1	1	1	1	3	1
P62753	P62753	4	4	4	40S ribosomal protein S6	RPS6	RS6_HUMAN 40S ribosomal protein S6 OS=Homo sapiens OX=9606 GN=RPS6 PE=1 SV=1	1	4	4	4	2	2	0	1	0	1	1	1	0	1	0	2	4	0	1	2	2	0	1	0	3	1	1	2	2	1	1	2	1	2	2	0	1	0	1	1	1	0
P62805	P62805	6	6	6	Histone H4	HIST1H4A	H4_HUMAN Histone H4 OS=Homo sapiens OX=9606 GN=HIST1H4A PE=1 SV=2	1	6	6	6	4	5	6	3	5	5	6	6	5	2	3	4	5	4	4	5	5	6	4	5	3	6	5	4	4	3	6	5	3	4	5	6	3	5	5	6	6	5
Q9H0U4;P62820;Q92928;P59190	Q9H0U4;P62820;Q92928	4;4;3;1	4;4;3;1	3;3;2;0	Ras-related protein Rab-1B;Ras-related protein Rab-1A;Putative Ras-related protein Rab-1C	RAB1B;RAB1A;RAB1C	RAB1B_HUMAN Ras-related protein Rab-1B OS=Homo sapiens OX=9606 GN=RAB1B PE=1 SV=1;RAB1A_HUMAN Ras-related protein Rab-1A OS=Homo sapiens OX=9606 GN=RAB1A PE=1 SV=3;RAB1C_HUMAN Putative Ras-related protein Rab-1C OS=Homo sapiens OX=9606 GN=RAB1C PE=5 SV=2	4	4	4	3	4	3	2	2	2	2	2	3	1	3	2	2	3	2	1	4	3	3	1	2	3	1	1	1	3	3	3	3	3	4	3	2	2	2	2	2	3	1
P62826	P62826	3	3	3	GTP-binding nuclear protein Ran	RAN	RAN_HUMAN GTP-binding nuclear protein Ran OS=Homo sapiens OX=9606 GN=RAN PE=1 SV=3	1	3	3	3	1	2	0	1	1	0	1	3	1	1	1	1	1	1	3	3	0	0	1	0	2	1	0	1	2	0	2	2	2	1	2	0	1	1	0	1	3	1
P62829	P62829	2	2	2	60S ribosomal protein L23	RPL23	RL23_HUMAN 60S ribosomal protein L23 OS=Homo sapiens OX=9606 GN=RPL23 PE=1 SV=1	1	2	2	2	1	0	0	0	0	0	0	0	0	1	1	0	0	0	0	0	0	0	0	0	0	0	1	0	2	1	1	0	1	1	0	0	0	0	0	0	0	0
P62851	P62851	2	2	2	40S ribosomal protein S25	RPS25	RS25_HUMAN 40S ribosomal protein S25 OS=Homo sapiens OX=9606 GN=RPS25 PE=1 SV=1	1	2	2	2	1	1	0	1	0	0	1	1	0	2	2	1	1	0	1	0	2	2	0	0	0	0	0	1	1	1	0	1	0	1	1	0	1	0	0	1	1	0
P62857	P62857	2	2	2	40S ribosomal protein S28	RPS28	RS28_HUMAN 40S ribosomal protein S28 OS=Homo sapiens OX=9606 GN=RPS28 PE=1 SV=1	1	2	2	2	1	1	0	0	0	1	1	1	1	1	0	2	2	0	0	2	2	0	0	0	1	2	0	2	1	0	0	2	1	1	1	0	0	0	1	1	1	1
P62888	P62888	2	2	2	60S ribosomal protein L30	RPL30	RL30_HUMAN 60S ribosomal protein L30 OS=Homo sapiens OX=9606 GN=RPL30 PE=1 SV=2	1	2	2	2	0	0	0	0	0	1	1	1	0	1	1	2	1	0	1	1	1	0	0	0	1	0	0	2	0	0	0	2	0	0	0	0	0	0	1	1	1	0
P62906	P62906	2	2	2	60S ribosomal protein L10a	RPL10A	RL10A_HUMAN 60S ribosomal protein L10a OS=Homo sapiens OX=9606 GN=RPL10A PE=1 SV=2	1	2	2	2	0	2	0	0	1	2	1	2	1	2	0	1	2	0	1	1	1	1	0	0	0	0	0	0	0	1	0	0	0	0	2	0	0	1	2	1	2	1
P62913	P62913	2	2	2	60S ribosomal protein L11	RPL11	RL11_HUMAN 60S ribosomal protein L11 OS=Homo sapiens OX=9606 GN=RPL11 PE=1 SV=2	1	2	2	2	1	0	0	1	0	0	0	0	1	0	1	1	0	0	1	0	0	0	0	1	2	0	1	0	1	0	0	1	1	1	0	0	1	0	0	0	0	1
P62937;P0DN26;A0A0B4J2A2;A0A075B767;A0A075B759;Q9Y536;F5H284;P0DN37	P62937	12;2;2;2;2;2;2;1	12;2;2;2;2;2;2;1	12;2;2;2;2;2;2;1	Peptidyl-prolyl cis-trans isomerase A;Peptidyl-prolyl cis-trans isomerase A, N-terminally processed	PPIA	PPIA_HUMAN Peptidyl-prolyl cis-trans isomerase A OS=Homo sapiens OX=9606 GN=PPIA PE=1 SV=2	8	12	12	12	9	11	11	5	10	10	9	12	9	10	9	9	10	4	8	11	10	10	5	8	10	8	8	8	10	10	10	9	10	9	11	11	5	10	10	9	12	9
P62942	P62942	2	2	2	Peptidyl-prolyl cis-trans isomerase FKBP1A	FKBP1A	FKB1A_HUMAN Peptidyl-prolyl cis-trans isomerase FKBP1A OS=Homo sapiens OX=9606 GN=FKBP1A PE=1 SV=2	1	2	2	2	1	2	1	0	2	1	0	1	0	1	0	1	1	0	0	1	1	1	0	0	0	0	1	2	2	1	1	2	2	1	2	1	0	2	1	0	1	0
P63000;P60763;P15153	P63000	3;1;1	3;1;1	3;1;1	Ras-related C3 botulinum toxin substrate 1	RAC1	RAC1_HUMAN Ras-related C3 botulinum toxin substrate 1 OS=Homo sapiens OX=9606 GN=RAC1 PE=1 SV=1	3	3	3	3	2	2	3	1	3	0	1	3	1	3	2	1	3	1	2	2	2	1	2	1	3	3	3	3	2	1	1	2	1	2	2	3	1	3	0	1	3	1
P63010;Q10567	P63010	5;2	5;2	5;2	AP-2 complex subunit beta	AP2B1	AP2B1_HUMAN AP-2 complex subunit beta OS=Homo sapiens OX=9606 GN=AP2B1 PE=1 SV=1	2	5	5	5	1	2	0	1	3	1	2	1	0	1	1	3	4	2	5	3	3	3	1	2	2	2	4	2	5	1	2	1	2	1	2	0	1	3	1	2	1	0
P63096;P11488;P19087;P09471;P08754;A8MTJ3;P04899;P38405;P63092;Q5JWF2	P63096;P11488;P19087;P09471;P08754;A8MTJ3;P04899;P38405;P63092;Q5JWF2	2;1;1;1;1;1;1;1;1;1	2;1;1;1;1;1;1;1;1;1	2;1;1;1;1;1;1;1;1;1	Guanine nucleotide-binding protein G(i) subunit alpha-1;Guanine nucleotide-binding protein G(t) subunit alpha-1;Guanine nucleotide-binding protein G(t) subunit alpha-2;Guanine nucleotide-binding protein G(o) subunit alpha;Guanine nucleotide-binding protein G(k) subunit alpha;Guanine nucleotide-binding protein G(t) subunit alpha-3;Guanine nucleotide-binding protein G(i) subunit alpha-2;Guanine nuc…	GNAI1;GNAT1;GNAT2;GNAO1;GNAI3;GNAT3;GNAI2;GNAL;GNAS	GNAI1_HUMAN Guanine nucleotide-binding protein G(i) subunit alpha-1 OS=Homo sapiens OX=9606 GN=GNAI1 PE=1 SV=2;GNAT1_HUMAN Guanine nucleotide-binding protein G(t) subunit alpha-1 OS=Homo sapiens OX=9606 GN=GNAT1 PE=1 SV=5;GNAT2_HUMAN Guanine nucleotide-bin	10	2	2	2	1	0	0	0	0	0	0	0	0	1	2	0	0	0	0	0	1	0	1	0	1	1	2	1	2	1	0	1	1	1	0	0	0	0	0	0	0	0
P63104	P63104	11	9	9	14-3-3 protein zeta/delta	YWHAZ	1433Z_HUMAN 14-3-3 protein zeta/delta OS=Homo sapiens OX=9606 GN=YWHAZ PE=1 SV=1	1	11	9	9	7	7	5	2	5	4	7	9	3	8	8	6	7	2	6	5	7	7	4	3	8	8	7	8	9	8	7	8	6	5	5	3	1	3	3	5	7	1
P63208	P63208	3	3	3	S-phase kinase-associated protein 1	SKP1	SKP1_HUMAN S-phase kinase-associated protein 1 OS=Homo sapiens OX=9606 GN=SKP1 PE=1 SV=2	1	3	3	3	2	2	1	1	0	1	2	2	1	3	1	1	2	0	0	2	1	2	0	0	2	0	1	0	2	1	1	2	1	2	2	1	1	0	1	2	2	1
P63241;Q9GZV4;Q6IS14	P63241;Q9GZV4;Q6IS14	2;1;1	2;1;1	2;1;1	Eukaryotic translation initiation factor 5A-1;Eukaryotic translation initiation factor 5A-2;Eukaryotic translation initiation factor 5A-1-like	EIF5A;EIF5A2;EIF5AL1	IF5A1_HUMAN Eukaryotic translation initiation factor 5A-1 OS=Homo sapiens OX=9606 GN=EIF5A PE=1 SV=2;IF5A2_HUMAN Eukaryotic translation initiation factor 5A-2 OS=Homo sapiens OX=9606 GN=EIF5A2 PE=1 SV=3;IF5AL_HUMAN Eukaryotic translation initiation factor	3	2	2	2	1	2	2	1	2	1	1	2	1	2	1	1	2	0	1	2	1	2	0	1	1	1	1	1	1	2	2	1	1	1	2	2	1	2	1	1	2	1
P63244	P63244	7	7	7	Guanine nucleotide-binding protein subunit beta-2-like 1;Guanine nucleotide-binding protein subunit beta-2-like 1, N-terminally processed	GNB2L1	RACK1_HUMAN Receptor of activated protein C kinase 1 OS=Homo sapiens OX=9606 GN=RACK1 PE=1 SV=3	1	7	7	7	4	3	0	0	0	0	2	3	1	3	2	5	4	0	4	4	4	2	0	1	2	0	4	2	3	3	2	3	4	4	3	0	0	0	0	2	3	1
P67936	P67936	6	4	1	Tropomyosin alpha-4 chain	TPM4	TPM4_HUMAN Tropomyosin alpha-4 chain OS=Homo sapiens OX=9606 GN=TPM4 PE=1 SV=3	1	6	4	1	4	1	2	3	3	6	2	4	2	5	4	2	3	1	1	1	3	3	0	2	4	5	3	3	5	1	1	5	3	3	0	1	2	1	4	1	2	1
P68104;Q5VTE0;Q05639	P68104;Q5VTE0;Q05639	8;8;5	8;8;5	8;8;5	Elongation factor 1-alpha 1;Putative elongation factor 1-alpha-like 3;Elongation factor 1-alpha 2	EEF1A1;EEF1A1P5;EEF1A2	EF1A1_HUMAN Elongation factor 1-alpha 1 OS=Homo sapiens OX=9606 GN=EEF1A1 PE=1 SV=1;EF1A3_HUMAN Putative elongation factor 1-alpha-like 3 OS=Homo sapiens OX=9606 GN=EEF1A1P5 PE=5 SV=1;EF1A2_HUMAN Elongation factor 1-alpha 2 OS=Homo sapiens OX=9606 GN=EEF1A	3	8	8	8	4	6	5	5	5	5	7	8	1	7	6	3	6	3	4	5	6	4	2	2	3	3	4	5	5	4	5	5	5	4	6	5	5	5	5	7	8	1
P68366	P68366	10	10	3	Tubulin alpha-4A chain	TUBA4A	TBA4A_HUMAN Tubulin alpha-4A chain OS=Homo sapiens OX=9606 GN=TUBA4A PE=1 SV=1	1	10	10	3	7	9	5	3	9	5	8	9	3	9	7	4	6	1	5	6	9	9	2	5	4	5	5	5	7	9	8	8	5	7	9	5	3	9	5	8	9	3
P68371;P04350;Q3ZCM7;Q9BUF5;A6NNZ2;CON__ENSEMBL:ENSBTAP00000025008;Q9H4B7	P68371;P04350	15;11;5;5;4;3;3	15;11;5;5;4;3;3	4;2;1;0;0;0;0	Tubulin beta-4B chain;Tubulin beta-4A chain	TUBB4B;TUBB4A	TBB4B_HUMAN Tubulin beta-4B chain OS=Homo sapiens OX=9606 GN=TUBB4B PE=1 SV=1;TBB4A_HUMAN Tubulin beta-4A chain OS=Homo sapiens OX=9606 GN=TUBB4A PE=1 SV=2	7	15	15	4	9	9	3	1	8	6	8	10	4	9	6	6	11	3	6	9	10	12	5	4	8	5	6	7	14	12	10	11	10	9	9	3	1	8	6	8	10	4
P68402	P68402	2	2	2	Platelet-activating factor acetylhydrolase IB subunit beta	PAFAH1B2	PA1B2_HUMAN Platelet-activating factor acetylhydrolase IB subunit beta OS=Homo sapiens OX=9606 GN=PAFAH1B2 PE=1 SV=1	1	2	2	2	1	1	1	1	1	1	1	2	1	2	1	1	1	0	1	1	2	2	0	1	1	1	1	1	1	1	1	1	1	1	1	1	1	1	1	1	2	1
P68871;CON__P02070;CON__Q3SX09;P69892;P69891;P02100;P02042	P68871	3;1;1;1;1;1;1	3;1;1;1;1;1;1	3;1;1;1;1;1;1	Hemoglobin subunit beta;LVV-hemorphin-7;Spinorphin	HBB	HBB_HUMAN Hemoglobin subunit beta OS=Homo sapiens OX=9606 GN=HBB PE=1 SV=2	7	3	3	3	1	2	2	2	3	1	3	2	1	3	1	2	2	3	2	1	1	1	1	2	1	2	1	1	1	0	1	1	1	1	2	2	2	3	1	3	2	1
P69849;Q15155;Q5JPE7	P69849;Q15155;Q5JPE7	6;6;6	6;6;6	6;6;6	Nodal modulator 3;Nodal modulator 1;Nodal modulator 2	NOMO3;NOMO1;NOMO2	NOMO3_HUMAN Nodal modulator 3 OS=Homo sapiens OX=9606 GN=NOMO3 PE=3 SV=2;NOMO1_HUMAN Nodal modulator 1 OS=Homo sapiens OX=9606 GN=NOMO1 PE=1 SV=5;NOMO2_HUMAN Nodal modulator 2 OS=Homo sapiens OX=9606 GN=NOMO2 PE=1 SV=1	3	6	6	6	1	2	0	0	2	1	1	4	0	4	2	0	0	0	1	2	6	6	0	0	0	0	0	0	1	5	5	2	0	1	2	0	0	2	1	1	4	0
P78330	P78330	4	4	4	Phosphoserine phosphatase	PSPH	SERB_HUMAN Phosphoserine phosphatase OS=Homo sapiens OX=9606 GN=PSPH PE=1 SV=2	1	4	4	4	3	0	2	2	3	0	2	4	1	0	0	4	4	2	4	3	3	2	1	0	1	1	2	3	1	1	1	3	3	3	0	2	2	3	0	2	4	1
P78371	P78371	8	8	8	T-complex protein 1 subunit beta	CCT2	TCPB_HUMAN T-complex protein 1 subunit beta OS=Homo sapiens OX=9606 GN=CCT2 PE=1 SV=4	1	8	8	8	2	2	0	0	0	0	0	5	0	3	1	2	4	0	0	3	4	3	1	0	2	2	3	1	4	0	3	2	4	2	2	0	0	0	0	0	5	0
P78417	P78417	10	10	10	Glutathione S-transferase omega-1	GSTO1	GSTO1_HUMAN Glutathione S-transferase omega-1 OS=Homo sapiens OX=9606 GN=GSTO1 PE=1 SV=2	1	10	10	10	3	6	3	2	0	3	4	6	2	5	4	6	8	1	4	6	5	3	1	4	8	3	4	3	7	7	7	6	8	3	6	3	2	0	3	4	6	2
P80108	P80108	6	6	6	Phosphatidylinositol-glycan-specific phospholipase D	GPLD1	PHLD_HUMAN Phosphatidylinositol-glycan-specific phospholipase D OS=Homo sapiens OX=9606 GN=GPLD1 PE=1 SV=3	1	6	6	6	4	3	2	0	4	2	5	5	3	3	5	6	5	5	3	6	3	0	5	1	5	3	2	4	0	2	2	5	4	4	3	2	0	4	2	5	5	3
P80188	P80188	7	7	7	Neutrophil gelatinase-associated lipocalin	LCN2	NGAL_HUMAN Neutrophil gelatinase-associated lipocalin OS=Homo sapiens OX=9606 GN=LCN2 PE=1 SV=2	1	7	7	7	5	6	5	3	6	2	6	6	2	6	5	4	3	3	1	4	6	5	2	4	5	5	3	4	4	5	5	2	4	5	6	5	3	6	2	6	6	2
P80303	P80303	17	17	17	Nucleobindin-2;Nesfatin-1	NUCB2	NUCB2_HUMAN Nucleobindin-2 OS=Homo sapiens OX=9606 GN=NUCB2 PE=1 SV=3	1	17	17	17	12	9	10	6	10	7	7	10	7	11	9	8	10	7	8	9	9	9	3	10	6	10	8	9	11	15	12	11	10	12	9	10	6	10	7	7	10	7
P81605	P81605	14	14	14	Dermcidin;Survival-promoting peptide;DCD-1	DCD	DCD_HUMAN Dermcidin OS=Homo sapiens OX=9606 GN=DCD PE=1 SV=2	1	14	14	14	12	11	10	11	11	10	10	10	8	11	11	8	11	10	11	11	11	12	8	11	9	10	10	9	10	12	12	10	11	12	11	10	11	11	10	10	10	8
P83731	P83731	2	2	2	60S ribosomal protein L24	RPL24	RL24_HUMAN 60S ribosomal protein L24 OS=Homo sapiens OX=9606 GN=RPL24 PE=1 SV=1	1	2	2	2	0	1	0	0	0	1	1	0	0	0	0	1	1	0	1	1	0	1	0	0	1	1	1	1	1	0	0	1	1	0	1	0	0	0	1	1	0	0
P83876	P83876	4	4	4	Thioredoxin-like protein 4A	TXNL4A	TXN4A_HUMAN Thioredoxin-like protein 4A OS=Homo sapiens OX=9606 GN=TXNL4A PE=1 SV=1	1	4	4	4	2	2	2	0	2	1	1	3	0	1	0	3	3	3	3	4	3	0	0	1	2	2	2	3	2	0	2	3	3	2	2	2	0	2	1	1	3	0
P86791;P86790	P86791;P86790	2;2	2;2	2;2	Vacuolar fusion protein CCZ1 homolog;Vacuolar fusion protein CCZ1 homolog B	CCZ1;CCZ1B	CCZ1_HUMAN Vacuolar fusion protein CCZ1 homolog OS=Homo sapiens OX=9606 GN=CCZ1 PE=1 SV=1;CCZ1B_HUMAN Vacuolar fusion protein CCZ1 homolog B OS=Homo sapiens OX=9606 GN=CCZ1B PE=1 SV=1	2	2	2	2	1	1	1	1	1	0	1	1	0	1	1	0	1	1	1	1	1	1	0	1	1	2	1	1	1	1	0	1	0	1	1	1	1	1	0	1	1	0
P99999	P99999	4	4	3	Cytochrome c	CYCS	CYC_HUMAN Cytochrome c OS=Homo sapiens OX=9606 GN=CYCS PE=1 SV=2	1	4	4	3	2	1	2	0	2	1	2	2	0	1	0	3	3	4	3	3	2	2	3	1	1	2	3	4	2	2	1	2	3	2	1	2	0	2	1	2	2	0
Q00577	Q00577	2	2	2	Transcriptional activator protein Pur-alpha	PURA	PURA_HUMAN Transcriptional activator protein Pur-alpha OS=Homo sapiens OX=9606 GN=PURA PE=1 SV=2	1	2	2	2	1	1	1	1	1	2	1	1	1	1	1	1	1	0	2	2	1	1	1	1	2	2	1	1	2	1	1	2	1	1	1	1	1	1	2	1	1	1
Q00610;P53675	Q00610	16;4	16;4	16;4	Clathrin heavy chain 1	CLTC	CLH1_HUMAN Clathrin heavy chain 1 OS=Homo sapiens OX=9606 GN=CLTC PE=1 SV=5	2	16	16	16	8	7	2	2	2	5	6	12	4	7	3	10	13	0	7	9	11	9	1	1	9	2	7	6	12	10	10	12	9	8	7	2	2	2	5	6	12	4
Q00796	Q00796	7	7	7	Sorbitol dehydrogenase	SORD	DHSO_HUMAN Sorbitol dehydrogenase OS=Homo sapiens OX=9606 GN=SORD PE=1 SV=4	1	7	7	7	3	2	0	1	0	1	1	1	0	2	1	0	1	0	1	2	2	2	0	2	2	0	3	4	7	5	4	6	4	3	2	0	1	0	1	1	1	0
Q01105;P0DME0	Q01105;P0DME0	4;3	4;3	4;3	Protein SET;Protein SETSIP	SET;SETSIP	SET_HUMAN Protein SET OS=Homo sapiens OX=9606 GN=SET PE=1 SV=3;SETLP_HUMAN Protein SETSIP OS=Homo sapiens OX=9606 GN=SETSIP PE=1 SV=1	2	4	4	4	2	2	1	3	1	4	3	3	0	2	3	2	3	3	3	3	2	1	2	3	3	2	1	2	2	1	1	2	2	2	2	1	3	1	4	3	3	0
Q01459	Q01459	10	10	10	Di-N-acetylchitobiase	CTBS	DIAC_HUMAN Di-N-acetylchitobiase OS=Homo sapiens OX=9606 GN=CTBS PE=1 SV=1	1	10	10	10	7	9	9	6	9	4	7	9	6	9	6	5	8	5	6	8	9	8	3	7	5	5	7	8	8	6	8	9	7	7	9	9	6	9	4	7	9	6
Q01469;A8MUU1	Q01469	10;2	10;2	10;2	Fatty acid-binding protein, epidermal	FABP5	FABP5_HUMAN Fatty acid-binding protein 5 OS=Homo sapiens OX=9606 GN=FABP5 PE=1 SV=3	2	10	10	10	7	9	9	8	9	9	10	8	6	9	8	5	5	5	4	5	7	8	4	4	6	5	5	6	5	8	7	6	6	7	9	9	8	9	9	10	8	6
Q01518;P40123	Q01518	10;1	10;1	10;1	Adenylyl cyclase-associated protein 1	CAP1	CAP1_HUMAN Adenylyl cyclase-associated protein 1 OS=Homo sapiens OX=9606 GN=CAP1 PE=1 SV=5	2	10	10	10	6	2	1	3	1	1	1	6	2	4	4	4	4	1	4	5	5	3	2	0	5	3	5	6	6	5	5	8	5	6	2	1	3	1	1	1	6	2
Q01813	Q01813	6	4	4	ATP-dependent 6-phosphofructokinase, platelet type	PFKP	PFKAP_HUMAN ATP-dependent 6-phosphofructokinase, platelet type OS=Homo sapiens OX=9606 GN=PFKP PE=1 SV=2	1	6	4	4	4	0	0	0	0	0	0	5	0	2	1	2	4	0	2	5	4	2	0	0	4	1	2	2	4	2	5	2	3	3	0	0	0	0	0	0	3	0
Q02383	Q02383	8	5	5	Semenogelin-2	SEMG2	SEMG2_HUMAN Semenogelin-2 OS=Homo sapiens OX=9606 GN=SEMG2 PE=1 SV=1	1	8	5	5	3	0	3	0	0	0	0	1	0	0	1	0	0	0	1	2	0	0	0	0	0	0	0	0	8	0	1	0	0	1	0	1	0	0	0	0	0	0
Q02413	Q02413	27	27	26	Desmoglein-1	DSG1	DSG1_HUMAN Desmoglein-1 OS=Homo sapiens OX=9606 GN=DSG1 PE=1 SV=2	1	27	27	26	18	21	20	11	18	16	17	23	14	17	17	18	19	15	22	18	20	15	14	16	18	15	17	17	17	17	18	22	18	18	21	20	11	18	16	17	23	14
Q02487	Q02487	5	5	5	Desmocollin-2	DSC2	DSC2_HUMAN Desmocollin-2 OS=Homo sapiens OX=9606 GN=DSC2 PE=1 SV=1	1	5	5	5	2	2	4	1	4	3	2	2	2	3	2	2	2	2	2	2	4	3	1	3	2	3	3	1	2	2	4	2	3	2	2	4	1	4	3	2	2	2
Q02543	Q02543	2	2	2	60S ribosomal protein L18a	RPL18A	RL18A_HUMAN 60S ribosomal protein L18a OS=Homo sapiens OX=9606 GN=RPL18A PE=1 SV=2	1	2	2	2	1	0	0	0	0	0	0	0	0	0	0	0	1	0	0	1	0	0	0	0	1	0	1	0	2	0	0	1	2	1	0	0	0	0	0	0	0	0
Q02790	Q02790	2	2	2	Peptidyl-prolyl cis-trans isomerase FKBP4;Peptidyl-prolyl cis-trans isomerase FKBP4, N-terminally processed	FKBP4	FKBP4_HUMAN Peptidyl-prolyl cis-trans isomerase FKBP4 OS=Homo sapiens OX=9606 GN=FKBP4 PE=1 SV=3	1	2	2	2	2	2	0	1	0	0	0	2	2	1	0	2	2	0	2	2	2	1	0	1	2	0	2	1	2	1	1	1	2	2	2	0	1	0	0	0	2	2
Q02809	Q02809	3	3	3	Procollagen-lysine,2-oxoglutarate 5-dioxygenase 1	PLOD1	PLOD1_HUMAN Procollagen-lysine,2-oxoglutarate 5-dioxygenase 1 OS=Homo sapiens OX=9606 GN=PLOD1 PE=1 SV=2	1	3	3	3	1	2	1	0	2	1	0	2	1	2	1	0	2	0	0	2	3	2	0	1	0	1	3	2	3	3	3	2	2	1	2	1	0	2	1	0	2	1
Q02818	Q02818	26	26	26	Nucleobindin-1	NUCB1	NUCB1_HUMAN Nucleobindin-1 OS=Homo sapiens OX=9606 GN=NUCB1 PE=1 SV=4	1	26	26	26	19	20	18	16	19	17	18	23	12	19	18	17	18	16	16	16	23	22	13	16	17	18	18	18	18	24	20	20	18	19	20	18	16	19	17	18	23	12
Q02878	Q02878	6	6	6	60S ribosomal protein L6	RPL6	RL6_HUMAN 60S ribosomal protein L6 OS=Homo sapiens OX=9606 GN=RPL6 PE=1 SV=3	1	6	6	6	3	0	0	0	0	0	2	3	0	3	0	4	4	0	0	1	1	0	0	0	5	1	3	1	4	1	2	4	3	3	0	0	0	0	0	2	3	0
Q03154	Q03154	4	4	4	Aminoacylase-1	ACY1	ACY1_HUMAN Aminoacylase-1 OS=Homo sapiens OX=9606 GN=ACY1 PE=1 SV=1	1	4	4	4	4	2	1	1	1	1	1	2	1	2	1	4	3	0	1	3	2	1	0	1	3	2	3	3	3	2	3	3	4	4	2	1	1	1	1	1	2	1
Q04760	Q04760	9	9	9	Lactoylglutathione lyase	GLO1	LGUL_HUMAN Lactoylglutathione lyase OS=Homo sapiens OX=9606 GN=GLO1 PE=1 SV=4	1	9	9	9	7	6	5	3	5	5	5	6	5	5	6	4	6	3	6	6	6	5	3	6	8	7	7	8	9	8	7	9	7	7	6	5	3	5	5	5	6	5
Q04828;P52895;P42330	Q04828;P52895;P42330	11;6;6	11;6;6	8;5;3	Aldo-keto reductase family 1 member C1;Aldo-keto reductase family 1 member C2;Aldo-keto reductase family 1 member C3	AKR1C1;AKR1C2;AKR1C3	AK1C1_HUMAN Aldo-keto reductase family 1 member C1 OS=Homo sapiens OX=9606 GN=AKR1C1 PE=1 SV=1;AK1C2_HUMAN Aldo-keto reductase family 1 member C2 OS=Homo sapiens OX=9606 GN=AKR1C2 PE=1 SV=3;AK1C3_HUMAN Aldo-keto reductase family 1 member C3 OS=Homo sapiens	3	11	11	8	4	5	1	1	3	1	1	7	0	6	4	3	1	1	5	6	7	3	1	3	5	2	5	2	10	6	4	10	7	4	5	1	1	3	1	1	7	0
Q04917	Q04917	7	5	5	14-3-3 protein eta	YWHAH	1433F_HUMAN 14-3-3 protein eta OS=Homo sapiens OX=9606 GN=YWHAH PE=1 SV=4	1	7	5	5	6	3	2	1	2	1	2	6	2	3	5	5	5	2	3	5	4	2	2	3	5	5	5	5	6	3	5	5	5	4	1	0	0	0	0	0	4	0
Q06210;O94808	Q06210	9;1	9;1	9;1	Glutamine--fructose-6-phosphate aminotransferase [isomerizing] 1	GFPT1	GFPT1_HUMAN Glutamine--fructose-6-phosphate aminotransferase [isomerizing] 1 OS=Homo sapiens OX=9606 GN=GFPT1 PE=1 SV=3	2	9	9	9	4	3	0	0	0	0	1	1	0	3	2	2	2	0	3	4	5	1	0	0	2	0	0	2	5	1	2	5	2	4	3	0	0	0	0	1	1	0
Q06323	Q06323	11	11	11	Proteasome activator complex subunit 1	PSME1	PSME1_HUMAN Proteasome activator complex subunit 1 OS=Homo sapiens OX=9606 GN=PSME1 PE=1 SV=1	1	11	11	11	6	7	3	2	1	3	2	9	3	6	7	8	9	0	8	8	8	6	3	4	7	6	7	6	9	5	9	9	10	6	7	3	2	1	3	2	9	3
Q06828	Q06828	7	7	7	Fibromodulin	FMOD	FMOD_HUMAN Fibromodulin OS=Homo sapiens OX=9606 GN=FMOD PE=1 SV=2	1	7	7	7	6	7	6	5	6	7	7	7	5	7	6	6	7	4	5	6	7	7	4	5	6	6	6	6	6	7	6	4	5	6	7	6	5	6	7	7	7	5
Q06830;Q13162	Q06830	12;2	11;2	11;2	Peroxiredoxin-1	PRDX1	PRDX1_HUMAN Peroxiredoxin-1 OS=Homo sapiens OX=9606 GN=PRDX1 PE=1 SV=1	2	12	11	11	11	12	9	8	12	11	10	12	9	12	9	11	12	7	11	12	12	12	7	11	11	10	10	10	12	11	11	12	10	10	11	8	7	11	10	9	11	8
Q07020	Q07020	3	3	3	60S ribosomal protein L18	RPL18	RL18_HUMAN 60S ribosomal protein L18 OS=Homo sapiens OX=9606 GN=RPL18 PE=1 SV=2	1	3	3	3	1	2	0	1	0	1	2	2	1	2	1	3	3	1	1	1	2	1	0	1	3	1	1	1	2	3	2	3	2	1	2	0	1	0	1	2	2	1
Q07021	Q07021	4	4	4	Complement component 1 Q subcomponent-binding protein, mitochondrial	C1QBP	C1QBP_HUMAN Complement component 1 Q subcomponent-binding protein, mitochondrial OS=Homo sapiens OX=9606 GN=C1QBP PE=1 SV=1	1	4	4	4	0	4	1	4	3	3	3	2	2	3	2	1	1	0	0	2	3	2	0	2	2	1	2	2	1	2	1	2	2	0	4	1	4	3	3	3	2	2
Q08188	Q08188	32	32	32	Protein-glutamine gamma-glutamyltransferase E;Protein-glutamine gamma-glutamyltransferase E 50 kDa catalytic chain;Protein-glutamine gamma-glutamyltransferase E 27 kDa non-catalytic chain	TGM3	TGM3_HUMAN Protein-glutamine gamma-glutamyltransferase E OS=Homo sapiens OX=9606 GN=TGM3 PE=1 SV=4	1	32	32	32	19	25	24	22	26	20	24	29	19	24	20	17	22	17	18	22	24	21	14	20	16	21	18	23	23	22	24	24	21	19	25	24	22	26	20	24	29	19
Q08257	Q08257	4	4	4	Quinone oxidoreductase	CRYZ	QOR_HUMAN Quinone oxidoreductase OS=Homo sapiens OX=9606 GN=CRYZ PE=1 SV=1	1	4	4	4	0	2	0	1	0	1	1	1	1	1	2	2	2	0	1	1	2	1	0	3	0	0	3	2	3	1	1	0	3	0	2	0	1	0	1	1	1	1
Q08380	Q08380	14	14	14	Galectin-3-binding protein	LGALS3BP	LG3BP_HUMAN Galectin-3-binding protein OS=Homo sapiens OX=9606 GN=LGALS3BP PE=1 SV=1	1	14	14	14	8	12	9	8	12	6	10	14	7	12	12	8	8	7	7	8	12	12	5	6	8	7	7	7	8	13	11	9	7	8	12	9	8	12	6	10	14	7
Q08554	Q08554	27	27	27	Desmocollin-1	DSC1	DSC1_HUMAN Desmocollin-1 OS=Homo sapiens OX=9606 GN=DSC1 PE=1 SV=2	1	27	27	27	20	23	19	14	22	17	18	23	12	22	20	15	19	16	20	22	22	17	15	16	17	17	17	21	18	23	19	27	19	20	23	19	14	22	17	18	23	12
Q08629;Q9BQ16	Q08629	4;1	4;1	4;1	Testican-1	SPOCK1	TICN1_HUMAN Testican-1 OS=Homo sapiens OX=9606 GN=SPOCK1 PE=1 SV=1	2	4	4	4	2	1	0	0	0	0	0	4	0	4	0	2	3	0	0	0	3	3	0	1	0	0	0	0	0	3	2	0	1	2	1	0	0	0	0	0	4	0
Q09666	Q09666	21	21	21	Neuroblast differentiation-associated protein AHNAK	AHNAK	AHNK_HUMAN Neuroblast differentiation-associated protein AHNAK OS=Homo sapiens OX=9606 GN=AHNAK PE=1 SV=2	1	21	21	21	8	8	13	9	11	10	12	16	7	10	12	4	9	3	8	6	5	4	3	4	8	11	7	8	7	5	7	6	6	8	8	13	9	11	10	12	16	7
Q10471	Q10471	3	3	2	Polypeptide N-acetylgalactosaminyltransferase 2;Polypeptide N-acetylgalactosaminyltransferase 2 soluble form	GALNT2	GALT2_HUMAN Polypeptide N-acetylgalactosaminyltransferase 2 OS=Homo sapiens OX=9606 GN=GALNT2 PE=1 SV=1	1	3	3	2	0	1	0	1	1	1	0	2	0	1	1	0	1	1	2	1	2	1	1	0	0	1	3	2	2	3	3	0	2	0	1	0	1	1	1	0	2	0
Q10472;Q8IUC8	Q10472	10;3	10;3	10;3	Polypeptide N-acetylgalactosaminyltransferase 1;Polypeptide N-acetylgalactosaminyltransferase 1 soluble form	GALNT1	GALT1_HUMAN Polypeptide N-acetylgalactosaminyltransferase 1 OS=Homo sapiens OX=9606 GN=GALNT1 PE=1 SV=1	2	10	10	10	3	4	4	2	5	2	3	5	3	6	0	3	6	4	6	6	5	5	0	2	3	4	6	4	6	5	7	1	5	3	4	4	2	5	2	3	5	3
Q10981	Q10981	2	2	2	Galactoside 2-alpha-L-fucosyltransferase 2	FUT2	FUT2_HUMAN Galactoside 2-alpha-L-fucosyltransferase 2 OS=Homo sapiens OX=9606 GN=FUT2 PE=1 SV=1	1	2	2	2	0	0	1	0	0	0	0	1	0	0	0	0	0	0	0	0	0	0	0	1	0	0	1	0	1	0	0	0	1	0	0	1	0	0	0	0	1	0
Q12805	Q12805	10	10	10	EGF-containing fibulin-like extracellular matrix protein 1	EFEMP1	FBLN3_HUMAN EGF-containing fibulin-like extracellular matrix protein 1 OS=Homo sapiens OX=9606 GN=EFEMP1 PE=1 SV=2	1	10	10	10	5	3	4	0	2	2	2	6	1	3	5	7	8	3	2	3	2	0	4	1	4	10	8	6	0	3	3	1	7	5	3	4	0	2	2	2	6	1
Q12841	Q12841	6	6	6	Follistatin-related protein 1	FSTL1	FSTL1_HUMAN Follistatin-related protein 1 OS=Homo sapiens OX=9606 GN=FSTL1 PE=1 SV=1	1	6	6	6	4	1	3	1	3	2	3	3	1	2	1	2	2	2	2	2	2	1	1	3	2	3	4	2	4	4	5	3	5	4	1	3	1	3	2	3	3	1
Q12907	Q12907	4	4	4	Vesicular integral-membrane protein VIP36	LMAN2	LMAN2_HUMAN Vesicular integral-membrane protein VIP36 OS=Homo sapiens OX=9606 GN=LMAN2 PE=1 SV=1	1	4	4	4	1	1	1	0	0	0	0	1	0	0	0	1	1	1	0	1	1	1	1	1	3	2	3	1	2	2	2	2	1	1	1	1	0	0	0	0	1	0
Q12913	Q12913	6	6	6	Receptor-type tyrosine-protein phosphatase eta	PTPRJ	PTPRJ_HUMAN Receptor-type tyrosine-protein phosphatase eta OS=Homo sapiens OX=9606 GN=PTPRJ PE=1 SV=3	1	6	6	6	2	3	2	2	3	2	2	4	1	3	3	4	2	2	2	2	3	3	3	3	3	4	3	2	4	3	2	2	2	2	3	2	2	3	2	2	4	1
Q13126	Q13126	11	11	11	S-methyl-5-thioadenosine phosphorylase	MTAP	MTAP_HUMAN S-methyl-5-thioadenosine phosphorylase OS=Homo sapiens OX=9606 GN=MTAP PE=1 SV=2	1	11	11	11	5	4	4	2	6	2	6	7	3	6	3	4	5	1	3	9	5	5	2	2	4	4	3	5	7	3	6	7	6	5	4	4	2	6	2	6	7	3
Q13183	Q13183	4	4	4	Solute carrier family 13 member 2	SLC13A2	S13A2_HUMAN Solute carrier family 13 member 2 OS=Homo sapiens OX=9606 GN=SLC13A2 PE=2 SV=1	1	4	4	4	2	2	1	2	1	1	1	1	1	3	1	3	2	1	1	1	3	0	3	1	1	2	3	1	3	1	1	1	2	2	2	1	2	1	1	1	1	1
Q13200	Q13200	7	7	7	26S proteasome non-ATPase regulatory subunit 2	PSMD2	PSMD2_HUMAN 26S proteasome non-ATPase regulatory subunit 2 OS=Homo sapiens OX=9606 GN=PSMD2 PE=1 SV=3	1	7	7	7	4	1	0	1	0	1	0	0	0	1	1	3	5	0	4	4	1	0	0	3	4	2	3	1	3	1	3	3	3	4	1	0	1	0	1	0	0	0
Q13228	Q13228	31	31	31	Selenium-binding protein 1	SELENBP1	SBP1_HUMAN Methanethiol oxidase OS=Homo sapiens OX=9606 GN=SELENBP1 PE=1 SV=2	1	31	31	31	18	17	13	16	10	15	19	27	12	22	19	19	23	8	17	24	22	18	9	16	22	19	21	20	22	20	21	24	21	18	17	13	16	10	15	19	27	12
Q13296	Q13296	3	3	3	Mammaglobin-A	SCGB2A2	SG2A2_HUMAN Mammaglobin-A OS=Homo sapiens OX=9606 GN=SCGB2A2 PE=1 SV=1	1	3	3	3	2	1	2	2	2	1	2	3	2	1	3	2	2	2	2	2	1	2	2	2	2	2	2	2	2	2	1	2	2	2	1	2	2	2	1	2	3	2
Q13332	Q13332	3	3	3	Receptor-type tyrosine-protein phosphatase S	PTPRS	PTPRS_HUMAN Receptor-type tyrosine-protein phosphatase S OS=Homo sapiens OX=9606 GN=PTPRS PE=1 SV=3	1	3	3	3	1	2	1	1	2	1	1	2	1	1	1	1	1	0	0	2	2	0	1	0	1	2	1	2	1	0	1	1	1	1	2	1	1	2	1	1	2	1
Q13347	Q13347	2	2	2	Eukaryotic translation initiation factor 3 subunit I	EIF3I	EIF3I_HUMAN Eukaryotic translation initiation factor 3 subunit I OS=Homo sapiens OX=9606 GN=EIF3I PE=1 SV=1	1	2	2	2	0	0	0	0	0	0	0	0	0	0	0	2	2	0	1	1	0	0	0	0	1	0	0	0	2	1	0	1	0	0	0	0	0	0	0	0	0	0
Q13404;Q15819	Q13404;Q15819	4;3	4;3	4;3	Ubiquitin-conjugating enzyme E2 variant 1;Ubiquitin-conjugating enzyme E2 variant 2	UBE2V1;UBE2V2	UB2V1_HUMAN Ubiquitin-conjugating enzyme E2 variant 1 OS=Homo sapiens OX=9606 GN=UBE2V1 PE=1 SV=2;UB2V2_HUMAN Ubiquitin-conjugating enzyme E2 variant 2 OS=Homo sapiens OX=9606 GN=UBE2V2 PE=1 SV=4	2	4	4	4	1	1	1	1	2	1	1	3	1	2	2	3	2	2	2	3	3	1	3	3	4	3	4	4	3	1	4	3	3	1	1	1	1	2	1	1	3	1
Q13421	Q13421	5	5	5	Mesothelin;Megakaryocyte-potentiating factor;Mesothelin, cleaved form	MSLN	MSLN_HUMAN Mesothelin OS=Homo sapiens OX=9606 GN=MSLN PE=1 SV=2	1	5	5	5	1	1	4	2	5	5	4	3	4	3	3	3	2	1	0	3	1	4	1	5	1	3	1	2	0	1	0	0	0	1	1	4	2	5	5	4	3	4
Q13439	Q13439	2	2	2	Golgin subfamily A member 4	GOLGA4	GOGA4_HUMAN Golgin subfamily A member 4 OS=Homo sapiens OX=9606 GN=GOLGA4 PE=1 SV=1	1	2	2	2	0	0	1	0	1	0	0	0	1	1	0	0	0	0	0	0	0	1	0	0	1	1	1	0	0	0	2	0	0	0	0	1	0	1	0	0	0	1
Q13443	Q13443	5	5	5	Disintegrin and metalloproteinase domain-containing protein 9	ADAM9	ADAM9_HUMAN Disintegrin and metalloproteinase domain-containing protein 9 OS=Homo sapiens OX=9606 GN=ADAM9 PE=1 SV=1	1	5	5	5	3	5	3	1	4	2	3	5	0	5	5	3	3	2	3	4	5	5	2	4	3	3	2	4	5	5	4	4	3	3	5	3	1	4	2	3	5	0
Q13444	Q13444	7	7	7	Disintegrin and metalloproteinase domain-containing protein 15	ADAM15	ADA15_HUMAN Disintegrin and metalloproteinase domain-containing protein 15 OS=Homo sapiens OX=9606 GN=ADAM15 PE=1 SV=4	1	7	7	7	5	5	5	5	5	5	5	6	4	7	5	4	6	1	2	5	7	5	2	2	4	4	4	4	5	3	4	3	2	5	5	5	5	5	5	5	6	4
Q13510	Q13510	12	12	12	Acid ceramidase;Acid ceramidase subunit alpha;Acid ceramidase subunit beta	ASAH1	ASAH1_HUMAN Acid ceramidase OS=Homo sapiens OX=9606 GN=ASAH1 PE=1 SV=5	1	12	12	12	5	10	6	5	10	5	5	8	2	8	5	5	5	3	4	3	7	6	4	4	7	6	6	4	6	5	8	9	7	5	10	6	5	10	5	5	8	2
Q13557;Q9UQM7;Q13554	Q13557	6;2;2	6;2;2	6;2;2	Calcium/calmodulin-dependent protein kinase type II subunit delta	CAMK2D	KCC2D_HUMAN Calcium/calmodulin-dependent protein kinase type II subunit delta OS=Homo sapiens OX=9606 GN=CAMK2D PE=1 SV=3	3	6	6	6	2	3	2	1	4	3	5	5	1	4	2	3	4	2	2	5	4	3	2	2	1	3	1	3	3	2	2	4	3	2	3	2	1	4	3	5	5	1
Q13576	Q13576	3	2	2	Ras GTPase-activating-like protein IQGAP2	IQGAP2	IQGA2_HUMAN Ras GTPase-activating-like protein IQGAP2 OS=Homo sapiens OX=9606 GN=IQGAP2 PE=1 SV=4	1	3	2	2	1	0	0	0	0	0	1	0	0	2	0	1	1	0	0	0	2	0	0	0	2	0	1	1	1	1	0	0	1	0	0	0	0	0	0	1	0	0
Q13630	Q13630	5	5	5	GDP-L-fucose synthase	TSTA3	FCL_HUMAN GDP-L-fucose synthase OS=Homo sapiens OX=9606 GN=TSTA3 PE=1 SV=1	1	5	5	5	2	2	1	1	1	0	4	2	0	1	1	3	3	0	2	3	3	3	1	0	4	0	3	2	5	1	2	3	3	2	2	1	1	1	0	4	2	0
Q13835	Q13835	3	3	3	Plakophilin-1	PKP1	PKP1_HUMAN Plakophilin-1 OS=Homo sapiens OX=9606 GN=PKP1 PE=1 SV=2	1	3	3	3	2	0	2	0	2	1	3	2	1	2	1	2	2	2	2	2	2	2	2	1	2	1	1	1	1	0	1	1	1	2	0	2	0	2	1	3	2	1
Q13867	Q13867	18	18	18	Bleomycin hydrolase	BLMH	BLMH_HUMAN Bleomycin hydrolase OS=Homo sapiens OX=9606 GN=BLMH PE=1 SV=1	1	18	18	18	15	16	12	12	16	8	13	16	6	13	7	10	14	10	13	17	15	14	7	11	6	12	9	12	13	10	12	14	8	15	16	12	12	16	8	13	16	6
Q14002	Q14002	5	5	5	Carcinoembryonic antigen-related cell adhesion molecule 7	CEACAM7	CEAM7_HUMAN Carcinoembryonic antigen-related cell adhesion molecule 7 OS=Homo sapiens OX=9606 GN=CEACAM7 PE=1 SV=1	1	5	5	5	3	0	5	4	4	2	4	5	4	3	5	2	0	2	2	2	4	4	1	1	3	3	1	0	2	2	3	1	3	3	0	5	4	4	2	4	5	4
Q14108	Q14108	3	3	3	Lysosome membrane protein 2	SCARB2	SCRB2_HUMAN Lysosome membrane protein 2 OS=Homo sapiens OX=9606 GN=SCARB2 PE=1 SV=2	1	3	3	3	1	3	2	3	3	3	3	2	1	1	2	1	1	1	2	2	3	3	1	3	1	2	1	2	2	2	2	1	2	1	3	2	3	3	3	3	2	1
Q14118	Q14118	9	9	9	Dystroglycan;Alpha-dystroglycan;Beta-dystroglycan	DAG1	DAG1_HUMAN Dystroglycan OS=Homo sapiens OX=9606 GN=DAG1 PE=1 SV=2	1	9	9	9	8	7	8	4	8	6	7	8	6	8	7	5	9	5	7	7	8	7	2	8	7	8	8	9	8	9	9	7	7	8	7	8	4	8	6	7	8	6
Q14126	Q14126	3	3	3	Desmoglein-2	DSG2	DSG2_HUMAN Desmoglein-2 OS=Homo sapiens OX=9606 GN=DSG2 PE=1 SV=2	1	3	3	3	0	0	1	0	1	0	0	1	1	1	0	1	2	1	1	2	0	0	1	0	2	2	1	1	1	1	1	1	0	0	0	1	0	1	0	0	1	1
Q14152	Q14152	3	3	3	Eukaryotic translation initiation factor 3 subunit A	EIF3A	EIF3A_HUMAN Eukaryotic translation initiation factor 3 subunit A OS=Homo sapiens OX=9606 GN=EIF3A PE=1 SV=1	1	3	3	3	1	1	1	0	0	0	1	0	0	0	0	0	1	0	0	0	0	0	1	0	2	2	0	0	1	0	1	0	1	1	1	1	0	0	0	1	0	0
Q14166	Q14166	2	2	2	Tubulin--tyrosine ligase-like protein 12	TTLL12	TTL12_HUMAN Tubulin--tyrosine ligase-like protein 12 OS=Homo sapiens OX=9606 GN=TTLL12 PE=1 SV=2	1	2	2	2	2	1	0	1	0	0	0	0	0	0	0	2	2	0	2	2	2	1	0	0	2	2	1	1	2	1	1	1	1	2	1	0	1	0	0	0	0	0
Q14195	Q14195	2	2	2	Dihydropyrimidinase-related protein 3	DPYSL3	DPYL3_HUMAN Dihydropyrimidinase-related protein 3 OS=Homo sapiens OX=9606 GN=DPYSL3 PE=1 SV=1	1	2	2	2	0	0	0	0	0	0	0	0	0	1	1	1	1	0	0	2	0	0	0	0	2	0	0	0	2	0	0	1	2	0	0	0	0	0	0	0	0	0
Q14203	Q14203	4	4	4	Dynactin subunit 1	DCTN1	DCTN1_HUMAN Dynactin subunit 1 OS=Homo sapiens OX=9606 GN=DCTN1 PE=1 SV=3	1	4	4	4	1	0	0	1	0	1	1	0	0	0	1	0	1	0	0	1	0	0	0	0	1	0	0	0	3	1	1	1	2	1	0	0	1	0	1	1	0	0
Q14204	Q14204	2	2	2	Cytoplasmic dynein 1 heavy chain 1	DYNC1H1	DYHC1_HUMAN Cytoplasmic dynein 1 heavy chain 1 OS=Homo sapiens OX=9606 GN=DYNC1H1 PE=1 SV=5	1	2	2	2	1	0	0	0	0	1	0	0	0	1	2	1	2	0	1	1	1	0	0	0	0	0	0	0	1	0	1	1	0	1	0	0	0	0	1	0	0	0
Q14210	Q14210	4	4	4	Lymphocyte antigen 6D	LY6D	LY6D_HUMAN Lymphocyte antigen 6D OS=Homo sapiens OX=9606 GN=LY6D PE=1 SV=1	1	4	4	4	1	2	3	2	3	0	3	3	1	3	1	2	2	2	2	1	2	1	1	2	1	2	2	2	2	1	1	2	1	1	2	3	2	3	0	3	3	1
Q14240;P60842	Q14240;P60842	7;6	7;6	5;4	Eukaryotic initiation factor 4A-II;Eukaryotic initiation factor 4A-II, N-terminally processed;Eukaryotic initiation factor 4A-I	EIF4A2;EIF4A1	IF4A2_HUMAN Eukaryotic initiation factor 4A-II OS=Homo sapiens OX=9606 GN=EIF4A2 PE=1 SV=2;IF4A1_HUMAN Eukaryotic initiation factor 4A-I OS=Homo sapiens OX=9606 GN=EIF4A1 PE=1 SV=1	2	7	7	5	5	3	2	1	2	2	3	5	2	5	3	4	5	0	4	5	4	3	0	1	5	2	4	2	7	6	5	4	4	5	3	2	1	2	2	3	5	2
Q14247	Q14247	4	4	4	Src substrate cortactin	CTTN	SRC8_HUMAN Src substrate cortactin OS=Homo sapiens OX=9606 GN=CTTN PE=1 SV=2	1	4	4	4	3	2	0	1	0	2	1	2	0	2	2	2	3	0	1	2	2	1	0	0	3	0	3	2	4	3	1	4	4	3	2	0	1	0	2	1	2	0
Q14376	Q14376	2	2	2	UDP-glucose 4-epimerase	GALE	GALE_HUMAN UDP-glucose 4-epimerase OS=Homo sapiens OX=9606 GN=GALE PE=1 SV=2	1	2	2	2	2	0	0	0	0	0	0	1	0	1	0	2	1	0	2	2	1	0	0	0	2	0	1	0	1	0	1	1	2	2	0	0	0	0	0	0	1	0
Q14393	Q14393	7	7	7	Growth arrest-specific protein 6	GAS6	GAS6_HUMAN Growth arrest-specific protein 6 OS=Homo sapiens OX=9606 GN=GAS6 PE=1 SV=3	1	7	7	7	4	4	1	3	2	3	5	5	1	4	0	5	6	2	4	3	4	3	2	3	1	3	6	6	3	5	4	4	4	4	4	1	3	2	3	5	5	1
Q14435;Q8NCL4	Q14435;Q8NCL4	2;1	2;1	2;1	Polypeptide N-acetylgalactosaminyltransferase 3;Polypeptide N-acetylgalactosaminyltransferase 6	GALNT3;GALNT6	GALT3_HUMAN Polypeptide N-acetylgalactosaminyltransferase 3 OS=Homo sapiens OX=9606 GN=GALNT3 PE=1 SV=2;GALT6_HUMAN Polypeptide N-acetylgalactosaminyltransferase 6 OS=Homo sapiens OX=9606 GN=GALNT6 PE=2 SV=2	2	2	2	2	0	1	1	1	0	0	1	0	0	1	1	0	0	0	1	0	1	1	0	0	0	1	2	1	1	0	1	0	1	0	1	1	1	0	0	1	0	0
Q14508	Q14508	3	3	3	WAP four-disulfide core domain protein 2	WFDC2	WFDC2_HUMAN WAP four-disulfide core domain protein 2 OS=Homo sapiens OX=9606 GN=WFDC2 PE=1 SV=2	1	3	3	3	1	2	2	0	1	0	0	3	0	1	1	2	2	1	0	2	2	3	2	1	2	1	2	1	2	1	3	1	1	1	2	2	0	1	0	0	3	0
Q14574	Q14574	25	25	25	Desmocollin-3	DSC3	DSC3_HUMAN Desmocollin-3 OS=Homo sapiens OX=9606 GN=DSC3 PE=1 SV=3	1	25	25	25	17	16	15	9	14	12	15	18	13	15	16	12	17	14	13	17	16	8	9	15	18	14	16	21	15	17	16	20	18	17	16	15	9	14	12	15	18	13
Q14697	Q14697	27	27	27	Neutral alpha-glucosidase AB	GANAB	GANAB_HUMAN Neutral alpha-glucosidase AB OS=Homo sapiens OX=9606 GN=GANAB PE=1 SV=3	1	27	27	27	13	17	14	14	12	8	13	23	5	21	16	13	20	10	14	17	22	19	9	8	14	14	15	13	13	18	17	11	12	13	17	14	14	12	8	13	23	5
Q14703	Q14703	9	9	9	Membrane-bound transcription factor site-1 protease	MBTPS1	MBTP1_HUMAN Membrane-bound transcription factor site-1 protease OS=Homo sapiens OX=9606 GN=MBTPS1 PE=1 SV=1	1	9	9	9	4	5	2	0	4	2	4	7	1	7	2	3	5	3	4	6	6	6	0	0	2	4	3	3	3	7	7	3	6	4	5	2	0	4	2	4	7	1
Q14847	Q14847	2	2	2	LIM and SH3 domain protein 1	LASP1	LASP1_HUMAN LIM and SH3 domain protein 1 OS=Homo sapiens OX=9606 GN=LASP1 PE=1 SV=2	1	2	2	2	1	1	1	0	1	1	0	1	1	1	0	1	1	0	0	1	1	0	0	0	1	1	1	1	2	1	2	1	2	1	1	1	0	1	1	0	1	1
Q14894	Q14894	4	4	4	Ketimine reductase mu-crystallin	CRYM	CRYM_HUMAN Ketimine reductase mu-crystallin OS=Homo sapiens OX=9606 GN=CRYM PE=1 SV=1	1	4	4	4	0	2	0	1	0	0	1	0	0	4	1	1	0	0	1	2	3	3	0	0	0	0	0	0	3	1	1	2	0	0	2	0	1	0	0	1	0	0
Q14914	Q14914	8	8	8	Prostaglandin reductase 1	PTGR1	PTGR1_HUMAN Prostaglandin reductase 1 OS=Homo sapiens OX=9606 GN=PTGR1 PE=1 SV=2	1	8	8	8	2	5	0	2	1	2	2	6	2	3	4	3	5	1	4	5	4	3	1	0	4	1	2	2	3	4	3	4	4	2	5	0	2	1	2	2	6	2
Q15007	Q15007	2	2	2	Pre-mRNA-splicing regulator WTAP	WTAP	FL2D_HUMAN Pre-mRNA-splicing regulator WTAP OS=Homo sapiens OX=9606 GN=WTAP PE=1 SV=2	1	2	2	2	1	1	1	0	1	1	1	1	0	1	0	1	0	0	0	1	1	1	0	0	0	0	0	0	0	0	0	0	0	1	1	1	0	1	1	1	1	0
Q15008	Q15008	4	4	4	26S proteasome non-ATPase regulatory subunit 6	PSMD6	PSMD6_HUMAN 26S proteasome non-ATPase regulatory subunit 6 OS=Homo sapiens OX=9606 GN=PSMD6 PE=1 SV=1	1	4	4	4	1	1	0	0	0	0	0	1	0	0	1	2	2	0	0	2	1	0	0	0	1	0	1	0	4	0	0	3	1	1	1	0	0	0	0	0	1	0
Q15056	Q15056	2	2	2	Eukaryotic translation initiation factor 4H	EIF4H	IF4H_HUMAN Eukaryotic translation initiation factor 4H OS=Homo sapiens OX=9606 GN=EIF4H PE=1 SV=5	1	2	2	2	1	1	0	0	0	2	1	1	0	0	0	2	2	0	1	2	1	1	0	0	0	0	2	1	2	0	0	0	2	1	1	0	0	0	2	1	1	0
Q15084	Q15084	3	3	3	Protein disulfide-isomerase A6	PDIA6	PDIA6_HUMAN Protein disulfide-isomerase A6 OS=Homo sapiens OX=9606 GN=PDIA6 PE=1 SV=1	1	3	3	3	0	1	0	0	1	2	1	1	1	0	0	1	1	0	0	2	1	1	0	0	1	0	0	1	2	2	2	2	0	0	1	0	0	1	2	1	1	1
Q15102	Q15102	2	2	2	Platelet-activating factor acetylhydrolase IB subunit gamma	PAFAH1B3	PA1B3_HUMAN Platelet-activating factor acetylhydrolase IB subunit gamma OS=Homo sapiens OX=9606 GN=PAFAH1B3 PE=1 SV=1	1	2	2	2	1	2	0	0	0	1	1	2	0	1	1	2	2	0	0	1	1	0	1	0	2	1	1	1	2	1	1	2	2	1	2	0	0	0	1	1	2	0
Q15149;P58107	Q15149	12;2	12;2	11;2	Plectin	PLEC	PLEC_HUMAN Plectin OS=Homo sapiens OX=9606 GN=PLEC PE=1 SV=3	2	12	12	11	7	6	9	6	7	4	7	9	4	9	6	6	6	5	6	6	7	6	6	7	7	7	6	9	6	6	6	5	6	7	6	9	6	7	4	7	9	4
Q15181	Q15181	8	8	8	Inorganic pyrophosphatase	PPA1	IPYR_HUMAN Inorganic pyrophosphatase OS=Homo sapiens OX=9606 GN=PPA1 PE=1 SV=2	1	8	8	8	3	4	2	1	2	5	4	6	2	5	3	5	7	1	5	6	5	5	1	1	4	1	3	2	5	2	3	5	5	3	4	2	1	2	5	4	6	2
Q15185	Q15185	4	4	4	Prostaglandin E synthase 3	PTGES3	TEBP_HUMAN Prostaglandin E synthase 3 OS=Homo sapiens OX=9606 GN=PTGES3 PE=1 SV=1	1	4	4	4	1	3	2	1	3	3	4	3	1	2	4	1	2	0	1	3	3	3	1	1	2	1	1	1	2	2	2	2	1	1	3	2	1	3	3	4	3	1
Q15257	Q15257	3	3	3	Serine/threonine-protein phosphatase 2A activator	PPP2R4	PTPA_HUMAN Serine/threonine-protein phosphatase 2A activator OS=Homo sapiens OX=9606 GN=PTPA PE=1 SV=3	1	3	3	3	1	3	2	0	2	2	1	2	1	1	0	3	3	0	2	3	2	2	1	0	3	0	3	1	2	3	2	2	3	1	3	2	0	2	2	1	2	1
Q15365;Q15366;P57721	Q15365	4;1;1	4;1;1	4;1;1	Poly(rC)-binding protein 1	PCBP1	PCBP1_HUMAN Poly(rC)-binding protein 1 OS=Homo sapiens OX=9606 GN=PCBP1 PE=1 SV=2	3	4	4	4	2	0	1	1	0	2	2	2	0	1	1	1	3	0	3	3	2	3	0	0	1	0	3	2	3	3	3	2	3	2	0	1	1	0	2	2	2	0
Q15435	Q15435	6	6	6	Protein phosphatase 1 regulatory subunit 7	PPP1R7	PP1R7_HUMAN Protein phosphatase 1 regulatory subunit 7 OS=Homo sapiens OX=9606 GN=PPP1R7 PE=1 SV=1	1	6	6	6	2	2	1	0	0	2	1	4	1	2	0	2	3	0	2	2	2	1	0	0	3	0	3	1	5	3	3	4	4	2	2	1	0	0	2	1	4	1
Q15459	Q15459	2	2	2	Splicing factor 3A subunit 1	SF3A1	SF3A1_HUMAN Splicing factor 3A subunit 1 OS=Homo sapiens OX=9606 GN=SF3A1 PE=1 SV=1	1	2	2	2	1	0	1	1	2	0	1	2	1	0	1	1	1	0	1	1	1	1	0	0	0	0	0	0	0	0	0	0	0	1	0	1	1	2	0	1	2	1
Q15517	Q15517	9	9	9	Corneodesmosin	CDSN	CDSN_HUMAN Corneodesmosin OS=Homo sapiens OX=9606 GN=CDSN PE=1 SV=3	1	9	9	9	6	7	6	3	7	5	7	8	4	7	5	6	5	5	4	5	6	4	6	3	5	5	4	5	5	4	5	6	5	6	7	6	3	7	5	7	8	4
Q15631	Q15631	5	5	5	Translin	TSN	TSN_HUMAN Translin OS=Homo sapiens OX=9606 GN=TSN PE=1 SV=1	1	5	5	5	2	1	1	0	1	1	1	4	1	2	1	2	2	0	1	2	4	3	0	2	3	1	3	3	4	4	3	3	3	2	1	1	0	1	1	1	4	1
Q15751	Q15751	3	3	3	Probable E3 ubiquitin-protein ligase HERC1	HERC1	HERC1_HUMAN Probable E3 ubiquitin-protein ligase HERC1 OS=Homo sapiens OX=9606 GN=HERC1 PE=1 SV=2	1	3	3	3	1	1	1	1	2	1	1	3	1	1	1	1	3	0	1	3	1	1	1	1	1	1	1	3	1	1	2	2	2	1	1	1	1	2	1	1	3	1
Q15782	Q15782	6	6	6	Chitinase-3-like protein 2	CHI3L2	CH3L2_HUMAN Chitinase-3-like protein 2 OS=Homo sapiens OX=9606 GN=CHI3L2 PE=1 SV=1	1	6	6	6	4	2	1	1	0	1	1	4	0	3	2	3	4	4	3	4	3	3	5	1	3	4	4	3	3	1	4	2	2	4	2	1	1	0	1	1	4	0
Q15828	Q15828	8	8	8	Cystatin-M	CST6	CYTM_HUMAN Cystatin-M OS=Homo sapiens OX=9606 GN=CST6 PE=1 SV=1	1	8	8	8	3	5	5	3	8	3	4	7	3	7	4	3	5	3	3	6	7	5	3	5	3	3	4	5	6	7	4	4	5	3	5	5	3	8	3	4	7	3
Q15847	Q15847	2	2	2	Adipogenesis regulatory factor	ADIRF	ADIRF_HUMAN Adipogenesis regulatory factor OS=Homo sapiens OX=9606 GN=ADIRF PE=1 SV=1	1	2	2	2	2	1	2	1	1	0	1	2	1	1	2	1	2	1	1	1	1	0	1	1	2	2	2	1	2	2	1	2	1	2	1	2	1	1	0	1	2	1
Q15904	Q15904	8	8	8	V-type proton ATPase subunit S1	ATP6AP1	VAS1_HUMAN V-type proton ATPase subunit S1 OS=Homo sapiens OX=9606 GN=ATP6AP1 PE=1 SV=2	1	8	8	8	4	6	4	3	5	6	7	6	3	6	5	6	5	5	3	6	6	7	2	5	5	6	6	4	5	5	6	5	5	4	6	4	3	5	6	7	6	3
Q16378	Q16378	6	6	6	Proline-rich protein 4	PRR4	PROL4_HUMAN Proline-rich protein 4 OS=Homo sapiens OX=9606 GN=PRR4 PE=1 SV=3	1	6	6	6	3	2	2	2	3	1	2	4	3	3	3	1	2	2	2	1	2	2	4	3	2	3	2	4	3	4	4	1	4	3	2	2	2	3	1	2	4	3
Q16401	Q16401	6	6	6	26S proteasome non-ATPase regulatory subunit 5	PSMD5	PSMD5_HUMAN 26S proteasome non-ATPase regulatory subunit 5 OS=Homo sapiens OX=9606 GN=PSMD5 PE=1 SV=3	1	6	6	6	2	1	1	0	0	1	1	1	1	2	1	3	4	0	1	3	3	2	0	0	2	1	3	2	5	2	3	4	3	2	1	1	0	0	1	1	1	1
Q16531	Q16531	8	8	8	DNA damage-binding protein 1	DDB1	DDB1_HUMAN DNA damage-binding protein 1 OS=Homo sapiens OX=9606 GN=DDB1 PE=1 SV=1	1	8	8	8	2	4	4	2	4	2	4	5	1	5	3	3	5	3	6	7	5	6	3	2	4	2	6	6	5	1	3	3	4	2	4	4	2	4	2	4	5	1
Q16555	Q16555	4	4	4	Dihydropyrimidinase-related protein 2	DPYSL2	DPYL2_HUMAN Dihydropyrimidinase-related protein 2 OS=Homo sapiens OX=9606 GN=DPYSL2 PE=1 SV=1	1	4	4	4	3	3	0	0	1	1	1	2	0	2	1	0	2	0	2	3	1	0	0	0	3	2	1	1	3	4	4	3	2	3	3	0	0	1	1	1	2	0
Q16563	Q16563	2	2	2	Synaptophysin-like protein 1	SYPL1	SYPL1_HUMAN Synaptophysin-like protein 1 OS=Homo sapiens OX=9606 GN=SYPL1 PE=1 SV=1	1	2	2	2	1	2	1	1	1	2	1	1	0	1	1	1	1	1	1	0	1	1	0	2	2	0	2	1	2	1	2	1	1	1	2	1	1	1	2	1	1	0
Q16610	Q16610	15	15	15	Extracellular matrix protein 1	ECM1	ECM1_HUMAN Extracellular matrix protein 1 OS=Homo sapiens OX=9606 GN=ECM1 PE=1 SV=2	1	15	15	15	7	9	10	3	10	7	10	12	3	9	3	8	7	8	9	9	9	4	7	2	9	10	6	11	4	4	2	12	6	7	9	10	3	10	7	10	12	3
Q16651	Q16651	2	2	2	Prostasin;Prostasin light chain;Prostasin heavy chain	PRSS8	PRSS8_HUMAN Prostasin OS=Homo sapiens OX=9606 GN=PRSS8 PE=1 SV=1	1	2	2	2	1	0	0	0	0	1	1	1	1	1	0	1	1	0	1	2	0	1	0	0	1	1	1	1	1	0	0	1	1	1	0	0	0	0	1	1	1	1
Q16658	Q16658	7	7	7	Fascin	FSCN1	FSCN1_HUMAN Fascin OS=Homo sapiens OX=9606 GN=FSCN1 PE=1 SV=3	1	7	7	7	4	4	1	1	2	3	4	5	1	5	3	6	6	0	4	5	6	4	1	4	6	3	4	4	7	6	4	4	4	4	4	1	1	2	3	4	5	1
Q16706	Q16706	12	12	12	Alpha-mannosidase 2	MAN2A1	MA2A1_HUMAN Alpha-mannosidase 2 OS=Homo sapiens OX=9606 GN=MAN2A1 PE=1 SV=2	1	12	12	12	4	6	4	5	0	4	2	7	2	10	6	4	7	3	6	7	10	7	0	1	2	6	7	6	6	8	10	6	7	4	6	4	5	0	4	2	7	2
Q16769	Q16769	7	7	7	Glutaminyl-peptide cyclotransferase	QPCT	QPCT_HUMAN Glutaminyl-peptide cyclotransferase OS=Homo sapiens OX=9606 GN=QPCT PE=1 SV=1	1	7	7	7	3	2	3	3	4	3	3	6	2	4	2	2	3	1	1	2	3	2	2	2	2	2	3	3	3	5	3	2	3	3	2	3	3	4	3	3	6	2
Q16851	Q16851	9	9	9	UTP--glucose-1-phosphate uridylyltransferase	UGP2	UGPA_HUMAN UTP--glucose-1-phosphate uridylyltransferase OS=Homo sapiens OX=9606 GN=UGP2 PE=1 SV=5	1	9	9	9	6	2	1	0	0	2	2	6	1	4	2	5	5	1	4	6	4	4	0	2	7	5	7	3	7	6	3	8	6	6	2	1	0	0	2	2	6	1
Q16890	Q16890	2	2	2	Tumor protein D53	TPD52L1	TPD53_HUMAN Tumor protein D53 OS=Homo sapiens OX=9606 GN=TPD52L1 PE=1 SV=1	1	2	2	2	1	1	0	0	0	1	0	2	0	1	1	0	1	0	0	1	1	0	0	0	0	0	1	0	1	0	0	0	0	1	1	0	0	0	1	0	2	0
Q29960;Q9TNN7;Q07000;P30508;P30505;P04222;Q95604;P30492;P30501;Q29963;Q29865;P30510;P30499;P10321	Q29960;Q9TNN7;Q07000;P30508;P30505;P04222;Q95604	3;2;2;2;2;2;2;1;1;1;1;1;1;1	3;2;2;2;2;2;2;1;1;1;1;1;1;1	3;2;2;2;2;2;2;1;1;1;1;1;1;1	HLA class I histocompatibility antigen, Cw-16 alpha chain;HLA class I histocompatibility antigen, Cw-5 alpha chain;HLA class I histocompatibility antigen, Cw-15 alpha chain;HLA class I histocompatibility antigen, Cw-12 alpha chain;HLA class I histocompatibility antigen, Cw-8 alpha chain;HLA class I histocompatibility antigen, Cw-3 alpha chain;HLA class I histocompatibility antigen, Cw-17 alpha ch…	HLA-C	1C16_HUMAN HLA class I histocompatibility antigen, Cw-16 alpha chain OS=Homo sapiens OX=9606 GN=HLA-C PE=1 SV=1;1C05_HUMAN HLA class I histocompatibility antigen, Cw-5 alpha chain OS=Homo sapiens OX=9606 GN=HLA-C PE=1 SV=1;1C15_HUMAN HLA class I histocompa	14	3	3	3	1	1	1	0	1	1	1	0	1	1	0	0	0	0	0	0	1	1	1	1	1	0	1	1	1	3	1	0	1	1	1	1	0	1	1	1	0	1
Q3LXA3	Q3LXA3	4	4	4	Bifunctional ATP-dependent dihydroxyacetone kinase/FAD-AMP lyase (cyclizing);ATP-dependent dihydroxyacetone kinase;FAD-AMP lyase (cyclizing)	DAK	TKFC_HUMAN Triokinase/FMN cyclase OS=Homo sapiens OX=9606 GN=TKFC PE=1 SV=2	1	4	4	4	2	2	0	0	0	1	2	4	1	1	2	0	3	0	0	2	2	1	0	0	3	0	1	3	1	1	2	3	3	2	2	0	0	0	1	2	4	1
Q3ZCW2	Q3ZCW2	5	5	5	Galectin-related protein	LGALSL	LEGL_HUMAN Galectin-related protein OS=Homo sapiens OX=9606 GN=LGALSL PE=1 SV=2	1	5	5	5	1	2	0	2	3	2	4	0	0	3	2	1	1	0	1	2	1	2	1	2	1	0	1	1	2	0	1	3	2	1	2	0	2	3	2	4	0	0
Q53RT3	Q53RT3	6	6	6	Retroviral-like aspartic protease 1	ASPRV1	APRV1_HUMAN Retroviral-like aspartic protease 1 OS=Homo sapiens OX=9606 GN=ASPRV1 PE=1 SV=1	1	6	6	6	4	4	5	3	4	2	5	2	2	5	4	3	5	3	2	5	1	5	3	3	5	3	5	3	4	3	5	4	4	4	4	5	3	4	2	5	2	2
Q5GFL6	Q5GFL6	3	3	3	von Willebrand factor A domain-containing protein 2	VWA2	VWA2_HUMAN von Willebrand factor A domain-containing protein 2 OS=Homo sapiens OX=9606 GN=VWA2 PE=1 SV=1	1	3	3	3	0	0	0	0	0	0	0	2	0	2	1	0	1	0	2	1	1	1	0	0	0	0	0	0	0	1	1	1	0	0	0	0	0	0	0	0	2	0
Q5JRA6	Q5JRA6	10	10	10	Melanoma inhibitory activity protein 3	MIA3	TGO1_HUMAN Transport and Golgi organization protein 1 homolog OS=Homo sapiens OX=9606 GN=MIA3 PE=1 SV=1	1	10	10	10	7	7	7	2	5	4	8	10	1	9	4	8	7	5	5	3	6	5	3	6	5	6	6	5	6	9	7	4	7	7	7	7	2	5	4	8	10	1
Q5JS37	Q5JS37	5	5	5	NHL repeat-containing protein 3	NHLRC3	NHLC3_HUMAN NHL repeat-containing protein 3 OS=Homo sapiens OX=9606 GN=NHLRC3 PE=2 SV=1	1	5	5	5	0	1	2	2	2	3	2	5	1	0	1	1	1	1	1	1	1	1	0	1	0	0	2	1	1	1	0	0	1	0	1	2	2	2	3	2	5	1
Q5MNZ6	Q5MNZ6	2	2	2	WD repeat domain phosphoinositide-interacting protein 3	WDR45B	WIPI3_HUMAN WD repeat domain phosphoinositide-interacting protein 3 OS=Homo sapiens OX=9606 GN=WDR45B PE=1 SV=2	1	2	2	2	0	1	1	1	1	1	1	1	0	1	0	0	0	0	0	1	2	1	0	2	1	2	1	2	2	1	2	2	2	0	1	1	1	1	1	1	1	0
Q5SRE7	Q5SRE7	3	3	3	Phytanoyl-CoA dioxygenase domain-containing protein 1	PHYHD1	PHYD1_HUMAN Phytanoyl-CoA dioxygenase domain-containing protein 1 OS=Homo sapiens OX=9606 GN=PHYHD1 PE=1 SV=2	1	3	3	3	1	1	0	0	0	0	0	0	0	2	2	1	2	0	1	2	2	1	0	0	1	1	2	2	3	0	1	0	3	1	1	0	0	0	0	0	0	0
Q5T013	Q5T013	6	6	6	Putative hydroxypyruvate isomerase	HYI	HYI_HUMAN Putative hydroxypyruvate isomerase OS=Homo sapiens OX=9606 GN=HYI PE=1 SV=2	1	6	6	6	2	3	4	2	5	2	2	6	4	1	2	3	3	2	1	5	3	3	2	3	3	2	3	4	4	3	5	5	3	2	3	4	2	5	2	2	6	4
Q5T749	Q5T749	23	23	23	Keratinocyte proline-rich protein	KPRP	KPRP_HUMAN Keratinocyte proline-rich protein OS=Homo sapiens OX=9606 GN=KPRP PE=1 SV=1	1	23	23	23	10	13	11	13	12	5	15	14	3	5	16	3	4	1	17	4	10	10	1	2	16	4	10	13	4	3	8	14	4	10	13	11	13	12	5	15	14	3
Q5T750	Q5T750	7	7	7	Skin-specific protein 32	XP32	XP32_HUMAN Skin-specific protein 32 OS=Homo sapiens OX=9606 GN=XP32 PE=1 SV=1	1	7	7	7	2	2	0	3	2	1	2	1	1	1	7	1	1	1	7	1	2	2	2	2	6	1	1	3	1	0	2	6	2	2	2	0	3	2	1	2	1	1
Q5VZ89	Q5VZ89	2	2	2	DENN domain-containing protein 4C	DENND4C	DEN4C_HUMAN DENN domain-containing protein 4C OS=Homo sapiens OX=9606 GN=DENND4C PE=1 SV=3	1	2	2	2	1	1	1	1	1	0	1	1	1	1	0	1	1	1	0	1	1	1	1	1	1	1	1	2	1	0	1	1	1	1	1	1	1	1	0	1	1	1
Q6BCY4	Q6BCY4	5	5	5	NADH-cytochrome b5 reductase 2	CYB5R2	NB5R2_HUMAN NADH-cytochrome b5 reductase 2 OS=Homo sapiens OX=9606 GN=CYB5R2 PE=1 SV=1	1	5	5	5	3	0	2	1	0	4	3	1	1	0	2	2	1	1	3	3	2	1	2	1	3	2	1	1	1	2	1	2	4	3	0	2	1	0	4	3	1	1
Q6GTS8	Q6GTS8	3	3	3	Probable carboxypeptidase PM20D1	PM20D1	P20D1_HUMAN N-fatty-acyl-amino acid synthase/hydrolase PM20D1 OS=Homo sapiens OX=9606 GN=PM20D1 PE=2 SV=3	1	3	3	3	0	0	0	0	0	0	1	3	0	2	3	0	0	0	0	0	0	0	0	0	1	0	0	0	0	0	1	0	0	0	0	0	0	0	0	1	3	0
Q6NUJ1	Q6NUJ1	4	4	4	Proactivator polypeptide-like 1;Saposin A-like;Saposin B-Val-like;Saposin B-like;Saposin C-like;Saposin D-like	PSAPL1	SAPL1_HUMAN Proactivator polypeptide-like 1 OS=Homo sapiens OX=9606 GN=PSAPL1 PE=2 SV=2	1	4	4	4	4	4	3	2	3	1	3	4	1	3	2	2	3	2	1	2	3	3	1	2	4	2	1	2	3	2	0	3	2	4	4	3	2	3	1	3	4	1
Q6P1J6	Q6P1J6	9	9	9	Phospholipase B1, membrane-associated;Phospholipase A2;Lysophospholipase	PLB1	PLB1_HUMAN Phospholipase B1, membrane-associated OS=Homo sapiens OX=9606 GN=PLB1 PE=1 SV=3	1	9	9	9	5	7	4	6	7	2	6	8	4	6	6	8	8	7	7	9	6	7	8	6	5	7	6	7	6	6	5	8	5	5	7	4	6	7	2	6	8	4
Q6P1N9	Q6P1N9	6	6	6	Putative deoxyribonuclease TATDN1	TATDN1	TATD1_HUMAN Putative deoxyribonuclease TATDN1 OS=Homo sapiens OX=9606 GN=TATDN1 PE=1 SV=2	1	6	6	6	4	1	2	2	3	1	3	4	1	3	2	5	6	3	6	6	4	3	1	1	4	1	4	5	4	1	3	6	6	4	1	2	2	3	1	3	4	1
Q6P4A8	Q6P4A8	10	10	10	Phospholipase B-like 1;Phospholipase B-like 1 chain A;Phospholipase B-like 1 chain B;Phospholipase B-like 1 chain C	PLBD1	PLBL1_HUMAN Phospholipase B-like 1 OS=Homo sapiens OX=9606 GN=PLBD1 PE=1 SV=2	1	10	10	10	7	7	4	4	6	4	5	8	4	5	3	4	2	2	5	5	8	5	2	8	3	7	3	9	9	8	7	8	6	7	7	4	4	6	4	5	8	4
Q6P531	Q6P531	3	3	3	Gamma-glutamyltransferase 6;Gamma-glutamyltransferase 6 heavy chain;Gamma-glutamyltransferase 6 light chain	GGT6	GGT6_HUMAN Glutathione hydrolase 6 OS=Homo sapiens OX=9606 GN=GGT6 PE=2 SV=2	1	3	3	3	0	2	0	1	1	0	1	3	0	2	3	0	0	1	0	1	1	1	1	0	0	0	1	0	0	1	1	0	1	0	2	0	1	1	0	1	3	0
Q6P587	Q6P587	5	5	5	Acylpyruvase FAHD1, mitochondrial	FAHD1	FAHD1_HUMAN Acylpyruvase FAHD1, mitochondrial OS=Homo sapiens OX=9606 GN=FAHD1 PE=1 SV=2	1	5	5	5	4	2	3	2	3	3	4	3	3	2	2	1	4	2	2	4	3	2	2	4	2	3	2	5	5	3	4	4	3	4	2	3	2	3	3	4	3	3
Q6PCB0	Q6PCB0	7	7	7	von Willebrand factor A domain-containing protein 1	VWA1	VWA1_HUMAN von Willebrand factor A domain-containing protein 1 OS=Homo sapiens OX=9606 GN=VWA1 PE=1 SV=1	1	7	7	7	2	3	0	3	1	1	2	5	1	2	1	0	1	0	0	3	5	4	0	1	0	1	0	2	3	3	5	0	1	2	3	0	3	1	1	2	5	1
Q6UVW9	Q6UVW9	2	2	2	C-type lectin domain family 2 member A	CLEC2A	CLC2A_HUMAN C-type lectin domain family 2 member A OS=Homo sapiens OX=9606 GN=CLEC2A PE=1 SV=2	1	2	2	2	2	0	0	1	0	1	2	2	1	1	1	0	1	1	2	2	0	2	0	2	1	1	2	1	2	1	2	2	2	2	0	0	1	0	1	2	2	1
Q6UWH4	Q6UWH4	5	5	5	Protein FAM198B	FAM198B	GAK1B_HUMAN Golgi-associated kinase 1B OS=Homo sapiens OX=9606 GN=GASK1B PE=2 SV=1	1	5	5	5	2	3	4	3	2	3	3	4	2	5	1	2	3	1	2	2	4	5	1	2	2	1	4	3	3	3	4	0	4	2	3	4	3	2	3	3	4	2
Q6UWN5	Q6UWN5	4	4	4	Ly6/PLAUR domain-containing protein 5	LYPD5	LYPD5_HUMAN Ly6/PLAUR domain-containing protein 5 OS=Homo sapiens OX=9606 GN=LYPD5 PE=1 SV=2	1	4	4	4	1	0	0	1	1	2	1	1	0	0	1	1	2	1	1	1	1	0	1	4	1	1	2	1	1	0	1	2	1	1	0	0	1	1	2	1	1	0
Q6UWP2	Q6UWP2	4	4	4	Dehydrogenase/reductase SDR family member 11	DHRS11	DHR11_HUMAN Dehydrogenase/reductase SDR family member 11 OS=Homo sapiens OX=9606 GN=DHRS11 PE=1 SV=1	1	4	4	4	2	1	0	1	3	2	3	2	1	1	1	2	4	0	2	3	1	0	1	1	2	0	1	2	2	1	0	3	2	2	1	0	1	3	2	3	2	1
Q6UWP8	Q6UWP8	31	31	31	Suprabasin	SBSN	SBSN_HUMAN Suprabasin OS=Homo sapiens OX=9606 GN=SBSN PE=1 SV=2	1	31	31	31	28	22	24	16	26	11	21	24	8	23	17	17	22	19	21	20	21	18	14	22	18	21	24	25	23	21	20	26	20	28	22	24	16	26	11	21	24	8
Q6XPR3	Q6XPR3	10	10	10	Repetin	RPTN	RPTN_HUMAN Repetin OS=Homo sapiens OX=9606 GN=RPTN PE=1 SV=1	1	10	10	10	6	5	7	2	5	1	5	5	0	5	4	5	4	6	3	4	4	2	7	4	6	8	7	5	5	5	6	3	4	6	5	7	2	5	1	5	5	0
Q6YHK3	Q6YHK3	5	5	5	CD109 antigen	CD109	CD109_HUMAN CD109 antigen OS=Homo sapiens OX=9606 GN=CD109 PE=1 SV=2	1	5	5	5	0	0	1	0	1	2	1	0	0	0	1	1	0	0	1	5	0	2	0	2	2	1	2	1	0	0	2	1	1	0	0	1	0	1	2	1	0	0
Q6ZMP0	Q6ZMP0	15	15	15	Thrombospondin type-1 domain-containing protein 4	THSD4	THSD4_HUMAN Thrombospondin type-1 domain-containing protein 4 OS=Homo sapiens OX=9606 GN=THSD4 PE=2 SV=2	1	15	15	15	8	9	10	8	6	5	6	11	2	12	5	7	12	6	9	6	11	6	3	2	5	6	7	8	4	6	11	9	10	8	9	10	8	6	5	6	11	2
Q6ZV73	Q6ZV73	2	2	2	FYVE, RhoGEF and PH domain-containing protein 6	FGD6	FGD6_HUMAN FYVE, RhoGEF and PH domain-containing protein 6 OS=Homo sapiens OX=9606 GN=FGD6 PE=1 SV=2	1	2	2	2	1	1	1	0	1	0	1	1	0	2	2	1	2	1	1	1	1	2	1	1	2	1	1	1	1	0	1	2	1	1	1	1	0	1	0	1	1	0
Q8WVV5;Q7KYR7	Q8WVV5;Q7KYR7	2;2	2;2	2;2	Butyrophilin subfamily 2 member A2;Butyrophilin subfamily 2 member A1	BTN2A2;BTN2A1	BT2A2_HUMAN Butyrophilin subfamily 2 member A2 OS=Homo sapiens OX=9606 GN=BTN2A2 PE=1 SV=2;BT2A1_HUMAN Butyrophilin subfamily 2 member A1 OS=Homo sapiens OX=9606 GN=BTN2A1 PE=1 SV=3	2	2	2	2	0	0	0	0	0	1	0	0	1	0	1	1	1	1	1	0	1	0	1	1	1	1	2	0	1	1	0	0	0	0	0	0	0	0	1	0	0	1
Q7L5L3	Q7L5L3	3	3	3	Glycerophosphodiester phosphodiesterase domain-containing protein 3	GDPD3	GDPD3_HUMAN Lysophospholipase D GDPD3 OS=Homo sapiens OX=9606 GN=GDPD3 PE=2 SV=3	1	3	3	3	1	1	1	0	1	0	1	2	1	1	2	1	1	1	1	1	0	1	0	1	2	1	1	1	1	1	1	1	1	1	1	1	0	1	0	1	2	1
Q7Z2K6	Q7Z2K6	2	2	2	Endoplasmic reticulum metallopeptidase 1	ERMP1	ERMP1_HUMAN Endoplasmic reticulum metallopeptidase 1 OS=Homo sapiens OX=9606 GN=ERMP1 PE=1 SV=2	1	2	2	2	0	1	1	1	0	1	1	1	1	1	1	2	0	1	0	2	0	1	0	2	2	1	2	0	1	0	1	2	1	0	1	1	1	0	1	1	1	1
Q7Z406	Q7Z406	11	5	5	Myosin-14	MYH14	MYH14_HUMAN Myosin-14 OS=Homo sapiens OX=9606 GN=MYH14 PE=1 SV=2	1	11	5	5	5	4	7	2	5	5	5	5	2	5	8	5	6	5	5	5	6	7	3	2	7	3	6	7	9	3	5	9	4	1	1	4	0	3	3	2	2	1
Q7Z4W1	Q7Z4W1	8	8	8	L-xylulose reductase	DCXR	DCXR_HUMAN L-xylulose reductase OS=Homo sapiens OX=9606 GN=DCXR PE=1 SV=2	1	8	8	8	5	4	1	0	0	1	2	2	0	3	1	3	4	0	4	4	3	3	1	3	5	3	3	3	6	6	6	7	5	5	4	1	0	0	1	2	2	0
Q7Z7D3	Q7Z7D3	2	2	2	V-set domain-containing T-cell activation inhibitor 1	VTCN1	VTCN1_HUMAN V-set domain-containing T-cell activation inhibitor 1 OS=Homo sapiens OX=9606 GN=VTCN1 PE=1 SV=1	1	2	2	2	1	1	1	0	1	1	1	1	1	1	1	0	1	0	1	2	1	1	1	2	0	2	0	1	1	1	1	1	0	1	1	1	0	1	1	1	1	1
Q86SF2	Q86SF2	16	16	16	N-acetylgalactosaminyltransferase 7	GALNT7	GALT7_HUMAN N-acetylgalactosaminyltransferase 7 OS=Homo sapiens OX=9606 GN=GALNT7 PE=1 SV=1	1	16	16	16	13	12	11	4	11	5	6	15	5	13	8	13	12	10	10	11	15	15	5	9	6	11	12	10	11	11	13	7	12	13	12	11	4	11	5	6	15	5
Q86SJ6	Q86SJ6	5	4	4	Desmoglein-4	DSG4	DSG4_HUMAN Desmoglein-4 OS=Homo sapiens OX=9606 GN=DSG4 PE=1 SV=1	1	5	4	4	0	2	1	1	1	0	4	0	0	0	1	0	0	0	0	0	1	1	0	0	0	0	0	0	0	1	1	1	0	0	1	0	1	1	0	4	0	0
Q86SR1	Q86SR1	4	4	4	Polypeptide N-acetylgalactosaminyltransferase 10	GALNT10	GLT10_HUMAN Polypeptide N-acetylgalactosaminyltransferase 10 OS=Homo sapiens OX=9606 GN=GALNT10 PE=1 SV=2	1	4	4	4	0	4	0	2	2	2	2	2	0	3	2	0	1	0	0	0	4	4	0	0	1	1	0	0	1	3	1	1	1	0	4	0	2	2	2	2	2	0
Q86UP3	Q86UP3	2	2	2	Zinc finger homeobox protein 4	ZFHX4	ZFHX4_HUMAN Zinc finger homeobox protein 4 OS=Homo sapiens OX=9606 GN=ZFHX4 PE=1 SV=1	1	2	2	2	1	1	1	1	1	1	1	1	0	1	0	1	1	2	2	2	2	2	1	1	1	1	1	0	1	1	1	0	2	1	1	1	1	1	1	1	1	0
Q86VP6	Q86VP6	7	7	7	Cullin-associated NEDD8-dissociated protein 1	CAND1	CAND1_HUMAN Cullin-associated NEDD8-dissociated protein 1 OS=Homo sapiens OX=9606 GN=CAND1 PE=1 SV=2	1	7	7	7	3	3	0	1	0	2	1	3	0	3	2	1	3	0	1	2	3	3	0	0	3	1	2	3	6	3	4	4	3	3	3	0	1	0	2	1	3	0
Q86VR7	Q86VR7	7	7	7	V-set and immunoglobulin domain-containing protein 10-like	VSIG10L	VS10L_HUMAN V-set and immunoglobulin domain-containing protein 10-like OS=Homo sapiens OX=9606 GN=VSIG10L PE=2 SV=2	1	7	7	7	4	4	5	1	4	2	3	3	2	3	2	2	3	2	4	3	5	4	3	6	1	5	3	4	2	4	4	3	2	4	4	5	1	4	2	3	3	2
Q86X29	Q86X29	8	8	8	Lipolysis-stimulated lipoprotein receptor	LSR	LSR_HUMAN Lipolysis-stimulated lipoprotein receptor OS=Homo sapiens OX=9606 GN=LSR PE=1 SV=4	1	8	8	8	6	5	5	3	4	3	3	3	2	5	4	6	5	5	5	5	5	5	5	6	5	5	5	5	6	6	5	2	5	6	5	5	3	4	3	3	3	2
Q86X76	Q86X76	3	3	3	Nitrilase homolog 1	NIT1	NIT1_HUMAN Deaminated glutathione amidase OS=Homo sapiens OX=9606 GN=NIT1 PE=1 SV=2	1	3	3	3	0	0	1	0	0	0	1	0	0	0	0	1	1	0	1	0	0	0	0	1	2	3	2	3	3	1	2	2	2	0	0	1	0	0	0	1	0	0
Q8IV08	Q8IV08	6	6	6	Phospholipase D3	PLD3	PLD3_HUMAN Phospholipase D3 OS=Homo sapiens OX=9606 GN=PLD3 PE=1 SV=1	1	6	6	6	1	2	2	2	6	1	6	4	1	3	0	0	4	2	0	3	3	2	1	2	0	2	1	2	1	1	0	2	1	1	2	2	2	6	1	6	4	1
Q8IW75	Q8IW75	21	21	21	Serpin A12	SERPINA12	SPA12_HUMAN Serpin A12 OS=Homo sapiens OX=9606 GN=SERPINA12 PE=1 SV=1	1	21	21	21	13	14	13	10	13	15	13	17	12	15	12	12	18	14	17	19	18	10	13	14	13	13	13	17	15	11	19	21	16	13	14	13	10	13	15	13	17	12
Q8IWT6	Q8IWT6	2	2	2	Volume-regulated anion channel subunit LRRC8A	LRRC8A	LRC8A_HUMAN Volume-regulated anion channel subunit LRRC8A OS=Homo sapiens OX=9606 GN=LRRC8A PE=1 SV=1	1	2	2	2	0	0	0	1	0	1	1	1	1	1	1	0	0	0	0	0	0	0	0	0	0	0	0	0	0	0	1	1	0	0	0	0	1	0	1	1	1	1
Q8IWV7	Q8IWV7	2	2	2	E3 ubiquitin-protein ligase UBR1	UBR1	UBR1_HUMAN E3 ubiquitin-protein ligase UBR1 OS=Homo sapiens OX=9606 GN=UBR1 PE=1 SV=1	1	2	2	2	0	1	1	2	2	1	1	0	0	2	1	1	1	1	1	2	2	2	1	1	0	0	0	0	0	0	1	0	0	0	1	1	2	2	1	1	0	0
Q8IXK2	Q8IXK2	3	3	2	Polypeptide N-acetylgalactosaminyltransferase 12	GALNT12	GLT12_HUMAN Polypeptide N-acetylgalactosaminyltransferase 12 OS=Homo sapiens OX=9606 GN=GALNT12 PE=1 SV=3	1	3	3	2	3	0	1	0	2	0	0	1	0	2	0	1	2	1	3	2	1	1	1	1	1	3	3	2	2	3	1	1	3	3	0	1	0	2	0	0	1	0
Q8IZA0	Q8IZA0	2	2	2	Dyslexia-associated protein KIAA0319-like protein	KIAA0319L	K319L_HUMAN Dyslexia-associated protein KIAA0319-like protein OS=Homo sapiens OX=9606 GN=KIAA0319L PE=1 SV=2	1	2	2	2	1	1	1	0	2	0	0	1	0	2	0	1	2	1	2	1	1	1	0	0	1	2	1	2	2	1	1	0	1	1	1	1	0	2	0	0	1	0
Q8N0V5	Q8N0V5	3	3	3	N-acetyllactosaminide beta-1,6-N-acetylglucosaminyl-transferase, isoform A	GCNT2	GNT2A_HUMAN N-acetyllactosaminide beta-1,6-N-acetylglucosaminyl-transferase OS=Homo sapiens OX=9606 GN=GCNT2 PE=1 SV=1	1	3	3	3	1	2	0	0	0	1	1	0	0	2	1	2	2	1	0	0	3	1	0	0	1	2	2	1	0	1	2	0	2	1	2	0	0	0	1	1	0	0
Q8N335	Q8N335	11	11	11	Glycerol-3-phosphate dehydrogenase 1-like protein	GPD1L	GPD1L_HUMAN Glycerol-3-phosphate dehydrogenase 1-like protein OS=Homo sapiens OX=9606 GN=GPD1L PE=1 SV=1	1	11	11	11	3	7	0	0	0	2	1	10	0	6	7	8	10	0	7	7	7	4	1	3	8	4	8	7	8	8	5	8	7	3	7	0	0	0	2	1	10	0
Q8N474	Q8N474	2	2	2	Secreted frizzled-related protein 1	SFRP1	SFRP1_HUMAN Secreted frizzled-related protein 1 OS=Homo sapiens OX=9606 GN=SFRP1 PE=1 SV=1	1	2	2	2	0	0	1	0	0	0	0	1	0	2	0	0	0	0	0	0	0	0	0	0	0	0	0	0	0	0	0	0	0	0	0	1	0	0	0	0	1	0
Q8N8N7	Q8N8N7	4	4	4	Prostaglandin reductase 2	PTGR2	PTGR2_HUMAN Prostaglandin reductase 2 OS=Homo sapiens OX=9606 GN=PTGR2 PE=1 SV=1	1	4	4	4	2	3	0	0	0	1	1	2	2	3	1	2	3	1	2	3	4	2	2	1	1	0	0	2	4	2	3	1	3	2	3	0	0	0	1	1	2	2
Q8NBF2	Q8NBF2	2	2	2	NHL repeat-containing protein 2	NHLRC2	NHLC2_HUMAN NHL repeat-containing protein 2 OS=Homo sapiens OX=9606 GN=NHLRC2 PE=1 SV=1	1	2	2	2	2	1	0	0	0	1	1	0	0	0	0	1	2	0	2	2	1	2	0	1	1	1	1	1	1	1	1	1	1	2	1	0	0	0	1	1	0	0
Q8NBJ4	Q8NBJ4	21	21	21	Golgi membrane protein 1	GOLM1	GOLM1_HUMAN Golgi membrane protein 1 OS=Homo sapiens OX=9606 GN=GOLM1 PE=1 SV=1	1	21	21	21	15	14	14	8	13	10	11	15	9	17	13	13	13	12	11	11	14	12	11	12	13	16	14	11	13	14	16	10	15	15	14	14	8	13	10	11	15	9
Q8NCC3	Q8NCC3	2	2	2	Group XV phospholipase A2	PLA2G15	PAG15_HUMAN Group XV phospholipase A2 OS=Homo sapiens OX=9606 GN=PLA2G15 PE=1 SV=2	1	2	2	2	0	0	0	1	1	1	2	1	0	1	0	0	1	0	0	1	0	0	0	1	0	0	1	0	0	0	1	0	0	0	0	0	1	1	1	2	1	0
Q8NCW5	Q8NCW5	5	5	5	NAD(P)H-hydrate epimerase	APOA1BP	NNRE_HUMAN NAD(P)H-hydrate epimerase OS=Homo sapiens OX=9606 GN=NAXE PE=1 SV=2	1	5	5	5	1	4	2	2	4	3	4	5	1	3	3	2	3	1	2	4	4	4	1	2	2	1	3	3	3	4	3	3	3	1	4	2	2	4	3	4	5	1
Q8NDZ4	Q8NDZ4	4	4	4	Deleted in autism protein 1	C3orf58	DIK2A_HUMAN Divergent protein kinase domain 2A OS=Homo sapiens OX=9606 GN=DIPK2A PE=1 SV=1	1	4	4	4	1	1	0	1	1	0	0	1	0	1	0	0	0	0	1	1	1	3	0	0	2	2	1	1	1	3	1	1	1	1	1	0	1	1	0	0	1	0
Q8NES3	Q8NES3	15	15	15	Beta-1,3-N-acetylglucosaminyltransferase lunatic fringe	LFNG	LFNG_HUMAN Beta-1,3-N-acetylglucosaminyltransferase lunatic fringe OS=Homo sapiens OX=9606 GN=LFNG PE=1 SV=2	1	15	15	15	9	10	7	5	10	6	8	12	8	12	6	7	12	7	8	10	12	13	6	7	6	11	7	6	12	14	13	10	10	9	10	7	5	10	6	8	12	8
Q8NFJ5	Q8NFJ5	3	3	3	Retinoic acid-induced protein 3	GPRC5A	RAI3_HUMAN Retinoic acid-induced protein 3 OS=Homo sapiens OX=9606 GN=GPRC5A PE=1 SV=2	1	3	3	3	2	3	2	0	2	1	1	2	2	2	1	1	3	1	0	3	3	2	1	1	2	2	3	2	3	1	2	1	2	2	3	2	0	2	1	1	2	2
Q8NFT8	Q8NFT8	3	3	3	Delta and Notch-like epidermal growth factor-related receptor	DNER	DNER_HUMAN Delta and Notch-like epidermal growth factor-related receptor OS=Homo sapiens OX=9606 GN=DNER PE=1 SV=1	1	3	3	3	2	2	3	0	3	1	2	3	2	3	0	1	1	3	1	2	2	2	2	3	2	3	3	2	2	1	3	1	3	2	2	3	0	3	1	2	3	2
Q8NFZ8	Q8NFZ8	4	4	4	Cell adhesion molecule 4	CADM4	CADM4_HUMAN Cell adhesion molecule 4 OS=Homo sapiens OX=9606 GN=CADM4 PE=1 SV=1	1	4	4	4	3	2	3	0	3	1	3	3	1	1	0	3	3	2	1	2	2	1	2	3	1	3	2	2	1	1	1	0	2	3	2	3	0	3	1	3	3	1
Q8NHP8	Q8NHP8	14	14	14	Putative phospholipase B-like 2;Putative phospholipase B-like 2 32 kDa form;Putative phospholipase B-like 2 45 kDa form	PLBD2	PLBL2_HUMAN Putative phospholipase B-like 2 OS=Homo sapiens OX=9606 GN=PLBD2 PE=1 SV=2	1	14	14	14	9	10	9	8	12	8	10	10	7	9	10	6	6	5	6	8	9	9	6	6	8	8	8	9	8	7	10	8	6	9	10	9	8	12	8	10	10	7
Q8TAG5	Q8TAG5	2	2	2	V-set and transmembrane domain-containing protein 2A	VSTM2A	VTM2A_HUMAN V-set and transmembrane domain-containing protein 2A OS=Homo sapiens OX=9606 GN=VSTM2A PE=1 SV=3	1	2	2	2	1	2	1	0	1	0	0	0	0	0	0	0	0	1	0	2	1	1	0	0	0	0	0	0	0	0	2	0	0	1	2	1	0	1	0	0	0	0
Q8TCT8	Q8TCT8	2	2	2	Signal peptide peptidase-like 2A	SPPL2A	SPP2A_HUMAN Signal peptide peptidase-like 2A OS=Homo sapiens OX=9606 GN=SPPL2A PE=1 SV=2	1	2	2	2	2	2	2	1	2	1	2	2	1	2	2	2	0	1	1	2	1	1	1	2	1	2	2	2	2	1	2	1	1	2	2	2	1	2	1	2	2	1
Q8TDQ7	Q8TDQ7	7	7	3	Glucosamine-6-phosphate isomerase 2	GNPDA2	GNPI2_HUMAN Glucosamine-6-phosphate isomerase 2 OS=Homo sapiens OX=9606 GN=GNPDA2 PE=1 SV=1	1	7	7	3	2	5	1	0	4	1	2	4	0	5	2	2	2	0	2	5	5	4	0	1	1	1	2	2	1	1	0	2	2	2	5	1	0	4	1	2	4	0
Q8TEA8	Q8TEA8	3	3	3	D-tyrosyl-tRNA(Tyr) deacylase 1	DTD1	DTD1_HUMAN D-aminoacyl-tRNA deacylase 1 OS=Homo sapiens OX=9606 GN=DTD1 PE=1 SV=2	1	3	3	3	3	3	3	3	3	1	3	3	2	3	2	3	3	3	3	3	3	3	3	3	3	3	3	3	3	3	3	3	3	3	3	3	3	3	1	3	3	2
Q8TF66	Q8TF66	2	2	2	Leucine-rich repeat-containing protein 15	LRRC15	LRC15_HUMAN Leucine-rich repeat-containing protein 15 OS=Homo sapiens OX=9606 GN=LRRC15 PE=2 SV=2	1	2	2	2	0	0	0	0	0	0	2	0	0	0	0	0	0	0	0	0	0	0	0	0	0	0	0	0	0	0	0	0	0	0	0	0	0	0	0	2	0	0
Q8TF72	Q8TF72	2	2	2	Protein Shroom3	SHROOM3	SHRM3_HUMAN Protein Shroom3 OS=Homo sapiens OX=9606 GN=SHROOM3 PE=1 SV=2	1	2	2	2	1	0	0	1	0	0	0	0	0	0	1	1	0	0	2	0	0	0	0	0	1	1	0	0	1	0	0	1	0	1	0	0	1	0	0	0	0	0
Q8WU03	Q8WU03	2	2	2	Glycine N-acyltransferase-like protein 2	GLYATL2	GLYL2_HUMAN Glycine N-acyltransferase-like protein 2 OS=Homo sapiens OX=9606 GN=GLYATL2 PE=1 SV=1	1	2	2	2	1	1	1	1	0	1	1	1	0	1	1	2	2	0	1	1	1	2	0	1	1	0	1	0	1	0	2	1	1	1	1	1	1	0	1	1	1	0
Q8WUA8	Q8WUA8	2	2	2	Tsukushin	TSKU	TSK_HUMAN Tsukushin OS=Homo sapiens OX=9606 GN=TSKU PE=2 SV=3	1	2	2	2	0	1	2	0	1	0	0	0	0	2	0	0	0	0	0	1	2	2	0	0	0	0	0	0	1	1	1	0	0	0	1	2	0	1	0	0	0	0
Q8WUM4	Q8WUM4	31	31	31	Programmed cell death 6-interacting protein	PDCD6IP	PDC6I_HUMAN Programmed cell death 6-interacting protein OS=Homo sapiens OX=9606 GN=PDCD6IP PE=1 SV=1	1	31	31	31	22	18	19	11	18	13	17	26	10	24	19	20	20	12	17	23	23	13	15	11	19	21	23	19	21	18	17	20	20	22	18	19	11	18	13	17	26	10
Q8WVQ1	Q8WVQ1	16	16	16	Soluble calcium-activated nucleotidase 1	CANT1	CANT1_HUMAN Soluble calcium-activated nucleotidase 1 OS=Homo sapiens OX=9606 GN=CANT1 PE=1 SV=1	1	16	16	16	11	12	12	9	12	7	11	13	3	12	12	11	13	9	11	13	12	10	6	11	10	12	12	12	12	12	14	9	11	11	12	12	9	12	7	11	13	3
Q8WVV4	Q8WVV4	2	2	2	Protein POF1B	POF1B	POF1B_HUMAN Protein POF1B OS=Homo sapiens OX=9606 GN=POF1B PE=1 SV=3	1	2	2	2	0	0	0	0	0	0	0	0	0	0	1	2	2	2	2	1	1	0	1	2	2	2	2	2	2	0	0	2	0	0	0	0	0	0	0	0	0	0
Q8WWY7	Q8WWY7	6	6	6	WAP four-disulfide core domain protein 12	WFDC12	WFD12_HUMAN WAP four-disulfide core domain protein 12 OS=Homo sapiens OX=9606 GN=WFDC12 PE=1 SV=1	1	6	6	6	5	3	5	3	5	2	4	5	2	3	5	3	3	3	2	5	2	2	3	6	5	6	6	6	6	4	5	6	4	5	3	5	3	5	2	4	5	2
Q8WWY8	Q8WWY8	6	6	6	Lipase member H	LIPH	LIPH_HUMAN Lipase member H OS=Homo sapiens OX=9606 GN=LIPH PE=1 SV=1	1	6	6	6	3	3	3	0	2	2	2	5	1	6	3	2	4	1	3	2	4	3	1	0	2	2	3	4	5	3	5	2	2	3	3	3	0	2	2	2	5	1
Q8WZ42	Q8WZ42	4	4	4	Titin	TTN	TITIN_HUMAN Titin OS=Homo sapiens OX=9606 GN=TTN PE=1 SV=4	1	4	4	4	0	1	2	1	2	2	1	3	1	2	2	2	2	2	2	2	2	2	2	3	3	3	2	3	2	2	2	3	2	0	1	2	1	2	2	1	3	1
Q92484	Q92484	6	6	6	Acid sphingomyelinase-like phosphodiesterase 3a	SMPDL3A	ASM3A_HUMAN Acid sphingomyelinase-like phosphodiesterase 3a OS=Homo sapiens OX=9606 GN=SMPDL3A PE=1 SV=2	1	6	6	6	2	3	4	2	5	1	3	4	3	2	2	4	5	3	4	5	3	3	1	2	2	3	3	2	4	2	4	3	5	2	3	4	2	5	1	3	4	3
Q92520	Q92520	5	5	5	Protein FAM3C	FAM3C	FAM3C_HUMAN Protein FAM3C OS=Homo sapiens OX=9606 GN=FAM3C PE=1 SV=1	1	5	5	5	1	2	0	1	2	0	1	3	0	2	1	1	1	0	1	1	2	3	0	1	1	3	3	2	1	3	2	1	2	1	2	0	1	2	0	1	3	0
Q92542	Q92542	7	7	7	Nicastrin	NCSTN	NICA_HUMAN Nicastrin OS=Homo sapiens OX=9606 GN=NCSTN PE=1 SV=2	1	7	7	7	4	6	4	4	7	5	3	6	4	5	5	4	5	4	4	7	5	5	4	4	4	4	4	5	7	5	7	7	4	4	6	4	4	7	5	3	6	4
Q92692	Q92692	3	3	3	Nectin-2	PVRL2	NECT2_HUMAN Nectin-2 OS=Homo sapiens OX=9606 GN=NECTIN2 PE=1 SV=1	1	3	3	3	1	0	0	0	0	0	1	2	0	1	1	0	1	0	0	1	1	1	0	0	0	1	2	0	0	1	2	0	0	1	0	0	0	0	0	1	2	0
Q92743	Q92743	3	3	3	Serine protease HTRA1	HTRA1	HTRA1_HUMAN Serine protease HTRA1 OS=Homo sapiens OX=9606 GN=HTRA1 PE=1 SV=1	1	3	3	3	1	1	1	2	1	2	3	3	1	2	3	2	2	1	1	2	2	1	0	1	2	2	2	2	2	2	2	1	0	1	1	1	2	1	2	3	3	1
Q92747	Q92747	3	3	3	Actin-related protein 2/3 complex subunit 1A	ARPC1A	ARC1A_HUMAN Actin-related protein 2/3 complex subunit 1A OS=Homo sapiens OX=9606 GN=ARPC1A PE=2 SV=2	1	3	3	3	1	1	0	0	0	1	0	1	0	2	2	1	1	0	1	1	2	1	0	0	0	0	1	0	3	1	0	1	1	1	1	0	0	0	1	0	1	0
Q92820	Q92820	15	15	15	Gamma-glutamyl hydrolase	GGH	GGH_HUMAN Gamma-glutamyl hydrolase OS=Homo sapiens OX=9606 GN=GGH PE=1 SV=2	1	15	15	15	11	13	11	9	13	9	13	15	8	12	10	11	12	8	10	13	13	11	3	10	8	9	10	11	10	11	10	12	11	11	13	11	9	13	9	13	15	8
Q92874	Q92874	5	5	5	Deoxyribonuclease-1-like 2	DNASE1L2	DNSL2_HUMAN Deoxyribonuclease-1-like 2 OS=Homo sapiens OX=9606 GN=DNASE1L2 PE=1 SV=1	1	5	5	5	3	1	1	3	1	1	2	3	1	1	3	3	3	3	3	3	4	0	1	4	1	1	2	3	4	0	3	3	3	3	1	1	3	1	1	2	3	1
Q92876	Q92876	2	2	2	Kallikrein-6	KLK6	KLK6_HUMAN Kallikrein-6 OS=Homo sapiens OX=9606 GN=KLK6 PE=1 SV=1	1	2	2	2	1	0	1	1	0	1	1	1	1	1	1	1	1	1	1	1	0	1	1	0	1	0	1	0	0	0	1	1	1	1	0	1	1	0	1	1	1	1
Q92890	Q92890	3	3	3	Ubiquitin fusion degradation protein 1 homolog	UFD1L	UFD1_HUMAN Ubiquitin recognition factor in ER-associated degradation protein 1 OS=Homo sapiens OX=9606 GN=UFD1 PE=1 SV=3	1	3	3	3	2	1	0	2	0	2	1	1	1	1	0	2	1	0	2	1	1	1	0	1	1	1	2	1	3	1	1	3	3	2	1	0	2	0	2	1	1	1
Q92896	Q92896	12	12	12	Golgi apparatus protein 1	GLG1	GSLG1_HUMAN Golgi apparatus protein 1 OS=Homo sapiens OX=9606 GN=GLG1 PE=1 SV=2	1	12	12	12	6	6	6	1	7	1	6	7	1	8	5	6	6	5	6	7	9	8	1	4	4	4	7	5	7	11	8	9	8	6	6	6	1	7	1	6	7	1
Q93009	Q93009	6	6	6	Ubiquitin carboxyl-terminal hydrolase 7	USP7	UBP7_HUMAN Ubiquitin carboxyl-terminal hydrolase 7 OS=Homo sapiens OX=9606 GN=USP7 PE=1 SV=2	1	6	6	6	4	1	3	3	4	4	5	5	2	5	3	5	6	4	4	6	2	2	5	2	3	3	3	5	3	1	2	4	4	4	1	3	3	4	4	5	5	2
Q969H8	Q969H8	2	2	2	Myeloid-derived growth factor	MYDGF	MYDGF_HUMAN Myeloid-derived growth factor OS=Homo sapiens OX=9606 GN=MYDGF PE=1 SV=1	1	2	2	2	1	0	0	1	0	0	1	2	0	1	0	0	1	0	0	1	1	1	0	1	0	0	0	1	0	0	0	0	0	1	0	0	1	0	0	1	2	0
Q969T9	Q969T9	5	5	5	WW domain-binding protein 2	WBP2	WBP2_HUMAN WW domain-binding protein 2 OS=Homo sapiens OX=9606 GN=WBP2 PE=1 SV=1	1	5	5	5	2	2	5	3	2	2	4	1	0	2	1	3	4	2	5	5	3	1	2	2	1	2	4	4	4	1	1	4	5	2	2	5	3	2	2	4	1	0
Q96AT9;Q2QD12	Q96AT9;Q2QD12	2;1	2;1	2;1	Ribulose-phosphate 3-epimerase;Ribulose-phosphate 3-epimerase-like protein 1	RPE;RPEL1	RPE_HUMAN Ribulose-phosphate 3-epimerase OS=Homo sapiens OX=9606 GN=RPE PE=1 SV=1;RPEL1_HUMAN Ribulose-phosphate 3-epimerase-like protein 1 OS=Homo sapiens OX=9606 GN=RPEL1 PE=2 SV=1	2	2	2	2	1	1	0	1	2	0	2	2	0	2	2	1	1	0	0	1	0	1	0	1	1	1	1	0	1	0	1	1	1	1	1	0	1	2	0	2	2	0
Q96BW5	Q96BW5	3	3	3	Phosphotriesterase-related protein	PTER	PTER_HUMAN Phosphotriesterase-related protein OS=Homo sapiens OX=9606 GN=PTER PE=1 SV=1	1	3	3	3	2	1	0	0	0	0	0	1	0	0	1	3	3	0	0	1	2	1	1	0	2	1	1	0	2	0	1	1	1	2	1	0	0	0	0	0	1	0
Q96C23	Q96C23	2	2	2	Aldose 1-epimerase	GALM	GALM_HUMAN Aldose 1-epimerase OS=Homo sapiens OX=9606 GN=GALM PE=1 SV=1	1	2	2	2	0	0	0	0	0	0	0	1	0	0	0	1	1	0	1	2	1	1	0	0	1	0	0	0	1	0	0	2	1	0	0	0	0	0	0	0	1	0
Q96CN7	Q96CN7	4	4	4	Isochorismatase domain-containing protein 1	ISOC1	ISOC1_HUMAN Isochorismatase domain-containing protein 1 OS=Homo sapiens OX=9606 GN=ISOC1 PE=1 SV=3	1	4	4	4	2	3	0	2	1	3	1	3	0	2	2	2	4	0	2	3	4	3	0	0	2	2	2	1	4	1	3	3	3	2	3	0	2	1	3	1	3	0
Q96DA0	Q96DA0	4	4	4	Zymogen granule protein 16 homolog B	ZG16B	ZG16B_HUMAN Zymogen granule protein 16 homolog B OS=Homo sapiens OX=9606 GN=ZG16B PE=1 SV=3	1	4	4	4	1	4	4	4	3	3	1	3	3	4	4	2	2	0	3	3	4	3	1	2	3	3	3	1	1	3	3	2	1	1	4	4	4	3	3	1	3	3
Q96DG6	Q96DG6	4	4	4	Carboxymethylenebutenolidase homolog	CMBL	CMBL_HUMAN Carboxymethylenebutenolidase homolog OS=Homo sapiens OX=9606 GN=CMBL PE=1 SV=1	1	4	4	4	1	2	0	0	0	0	1	1	0	1	1	1	2	0	0	1	0	1	0	0	3	1	2	2	3	2	3	3	3	1	2	0	0	0	0	1	1	0
Q96DR8	Q96DR8	6	6	6	Mucin-like protein 1	MUCL1	MUCL1_HUMAN Mucin-like protein 1 OS=Homo sapiens OX=9606 GN=MUCL1 PE=1 SV=1	1	6	6	6	4	5	4	5	5	4	5	5	3	5	6	3	4	4	3	3	4	4	3	5	5	3	3	3	5	4	4	4	3	4	5	4	5	5	4	5	5	3
Q96EK6	Q96EK6	3	3	3	Glucosamine 6-phosphate N-acetyltransferase	GNPNAT1	GNA1_HUMAN Glucosamine 6-phosphate N-acetyltransferase OS=Homo sapiens OX=9606 GN=GNPNAT1 PE=1 SV=1	1	3	3	3	1	2	1	0	1	0	1	3	1	1	0	1	2	0	1	2	3	2	0	1	1	0	1	3	2	2	2	2	1	1	2	1	0	1	0	1	3	1
Q96EU7	Q96EU7	3	3	3	C1GALT1-specific chaperone 1	C1GALT1C1	C1GLC_HUMAN C1GALT1-specific chaperone 1 OS=Homo sapiens OX=9606 GN=C1GALT1C1 PE=1 SV=1	1	3	3	3	0	0	0	0	0	0	0	3	0	0	0	1	1	0	1	2	1	2	0	0	0	0	1	0	1	2	2	0	2	0	0	0	0	0	0	0	3	0
Q96FE7	Q96FE7	3	3	3	Phosphoinositide-3-kinase-interacting protein 1	PIK3IP1	P3IP1_HUMAN Phosphoinositide-3-kinase-interacting protein 1 OS=Homo sapiens OX=9606 GN=PIK3IP1 PE=1 SV=2	1	3	3	3	1	1	1	1	0	0	0	0	0	1	1	1	1	0	0	1	1	1	1	2	1	2	2	1	2	2	1	0	1	1	1	1	1	0	0	0	0	0
Q96FQ6	Q96FQ6	2	2	2	Protein S100-A16	S100A16	S10AG_HUMAN Protein S100-A16 OS=Homo sapiens OX=9606 GN=S100A16 PE=1 SV=1	1	2	2	2	1	0	0	0	0	0	0	0	0	0	1	1	0	0	2	0	0	0	1	0	1	0	0	0	0	0	0	0	0	1	0	0	0	0	0	0	0	0
Q96FV2	Q96FV2	6	6	6	Secernin-2	SCRN2	SCRN2_HUMAN Secernin-2 OS=Homo sapiens OX=9606 GN=SCRN2 PE=1 SV=3	1	6	6	6	1	3	0	0	1	1	1	5	1	4	1	1	2	0	2	1	5	1	0	0	3	0	1	1	3	1	1	1	4	1	3	0	0	1	1	1	5	1
Q96FW1	Q96FW1	7	7	7	Ubiquitin thioesterase OTUB1	OTUB1	OTUB1_HUMAN Ubiquitin thioesterase OTUB1 OS=Homo sapiens OX=9606 GN=OTUB1 PE=1 SV=2	1	7	7	7	3	4	1	1	1	2	3	3	1	5	4	4	5	1	3	4	5	3	1	3	5	3	3	3	7	5	4	6	5	3	4	1	1	1	2	3	3	1
Q96G03	Q96G03	5	5	5	Phosphoglucomutase-2	PGM2	PGM2_HUMAN Phosphoglucomutase-2 OS=Homo sapiens OX=9606 GN=PGM2 PE=1 SV=4	1	5	5	5	3	0	0	2	0	2	3	2	1	1	3	3	1	0	1	2	2	0	1	0	3	1	2	1	2	1	1	3	2	3	0	0	2	0	2	3	2	1
Q96GK7;Q6P2I3	Q96GK7;Q6P2I3	2;1	2;1	2;1	Fumarylacetoacetate hydrolase domain-containing protein 2A;Fumarylacetoacetate hydrolase domain-containing protein 2B	FAHD2A;FAHD2B	FAH2A_HUMAN Fumarylacetoacetate hydrolase domain-containing protein 2A OS=Homo sapiens OX=9606 GN=FAHD2A PE=1 SV=1;FAH2B_HUMAN Fumarylacetoacetate hydrolase domain-containing protein 2B OS=Homo sapiens OX=9606 GN=FAHD2B PE=1 SV=1	2	2	2	2	1	1	1	0	1	2	0	0	2	1	0	2	1	0	1	1	0	1	0	1	1	1	2	0	1	0	0	0	0	1	1	1	0	1	2	0	0	2
Q96IJ6	Q96IJ6	3	3	3	Mannose-1-phosphate guanyltransferase alpha	GMPPA	GMPPA_HUMAN Mannose-1-phosphate guanyltransferase alpha OS=Homo sapiens OX=9606 GN=GMPPA PE=1 SV=1	1	3	3	3	2	3	0	0	0	1	1	2	0	3	1	1	3	0	3	2	2	1	0	1	1	0	0	1	3	3	1	2	2	2	3	0	0	0	1	1	2	0
Q96IU4	Q96IU4	5	5	5	Alpha/beta hydrolase domain-containing protein 14B	ABHD14B	ABHEB_HUMAN Protein ABHD14B OS=Homo sapiens OX=9606 GN=ABHD14B PE=1 SV=1	1	5	5	5	4	5	5	2	5	4	5	5	3	4	5	3	4	2	3	4	4	4	1	2	2	3	2	4	4	4	5	3	4	4	5	5	2	5	4	5	5	3
Q96KP4	Q96KP4	13	13	13	Cytosolic non-specific dipeptidase	CNDP2	CNDP2_HUMAN Cytosolic non-specific dipeptidase OS=Homo sapiens OX=9606 GN=CNDP2 PE=1 SV=2	1	13	13	13	4	7	2	4	4	4	7	8	4	8	7	4	7	0	5	8	11	8	1	4	7	5	5	5	8	7	7	8	7	4	7	2	4	4	4	7	8	4
Q96L46	Q96L46	6	6	4	Calpain small subunit 2	CAPNS2	CPNS2_HUMAN Calpain small subunit 2 OS=Homo sapiens OX=9606 GN=CAPNS2 PE=2 SV=2	1	6	6	4	5	2	2	3	5	2	6	6	3	3	2	6	5	3	6	6	6	3	4	3	3	3	4	6	5	3	4	6	4	5	2	2	3	5	2	6	6	3
Q96NL6	Q96NL6	2	2	2	Sodium channel and clathrin linker 1	SCLT1	SCLT1_HUMAN Sodium channel and clathrin linker 1 OS=Homo sapiens OX=9606 GN=SCLT1 PE=1 SV=2	1	2	2	2	1	1	1	1	1	2	1	1	1	1	1	0	0	0	1	1	0	1	1	1	1	0	0	1	1	1	1	1	1	1	1	1	1	1	2	1	1	1
Q96P63	Q96P63	20	20	20	Serpin B12	SERPINB12	SPB12_HUMAN Serpin B12 OS=Homo sapiens OX=9606 GN=SERPINB12 PE=1 SV=1	1	20	20	20	8	16	11	8	18	9	14	20	8	13	9	9	14	8	8	12	16	10	7	9	7	10	7	11	9	11	13	12	8	8	16	11	8	18	9	14	20	8
Q96QA5	Q96QA5	6	6	6	Gasdermin-A	GSDMA	GSDMA_HUMAN Gasdermin-A OS=Homo sapiens OX=9606 GN=GSDMA PE=1 SV=4	1	6	6	6	2	3	2	3	4	2	3	4	1	3	5	2	5	2	5	3	1	3	2	3	4	3	1	3	2	3	3	4	2	2	3	2	3	4	2	3	4	1
Q96QK1	Q96QK1	3	3	3	Vacuolar protein sorting-associated protein 35	VPS35	VPS35_HUMAN Vacuolar protein sorting-associated protein 35 OS=Homo sapiens OX=9606 GN=VPS35 PE=1 SV=2	1	3	3	3	0	1	0	0	0	1	3	3	0	3	0	2	3	0	1	2	3	2	0	0	2	1	1	1	3	2	3	3	2	0	1	0	0	0	1	3	3	0
Q96S96	Q96S96	3	3	3	Phosphatidylethanolamine-binding protein 4	PEBP4	PEBP4_HUMAN Phosphatidylethanolamine-binding protein 4 OS=Homo sapiens OX=9606 GN=PEBP4 PE=1 SV=3	1	3	3	3	1	1	1	0	1	1	0	0	1	1	2	1	1	1	1	2	2	2	1	1	2	1	0	1	3	1	3	3	3	1	1	1	0	1	1	0	0	1
Q96TA1	Q96TA1	3	3	3	Niban-like protein 1	FAM129B	NIBA2_HUMAN Protein Niban 2 OS=Homo sapiens OX=9606 GN=NIBAN2 PE=1 SV=3	1	3	3	3	0	0	1	1	1	1	0	0	1	1	1	1	2	2	1	1	1	1	0	0	2	0	1	1	0	1	0	0	0	0	0	1	1	1	1	0	0	1
Q96TC7	Q96TC7	4	4	4	Regulator of microtubule dynamics protein 3	RMDN3	RMD3_HUMAN Regulator of microtubule dynamics protein 3 OS=Homo sapiens OX=9606 GN=RMDN3 PE=1 SV=2	1	4	4	4	1	0	0	0	0	1	2	1	0	2	1	0	0	0	0	0	2	2	0	0	0	0	0	0	0	3	0	1	0	1	0	0	0	0	1	2	1	0
Q99436	Q99436	3	3	3	Proteasome subunit beta type-7	PSMB7	PSB7_HUMAN Proteasome subunit beta type-7 OS=Homo sapiens OX=9606 GN=PSMB7 PE=1 SV=1	1	3	3	3	2	3	3	1	3	2	3	3	2	3	3	3	3	2	3	3	3	3	2	3	3	3	2	3	3	2	3	3	3	2	3	3	1	3	2	3	3	2
Q99460	Q99460	3	3	3	26S proteasome non-ATPase regulatory subunit 1	PSMD1	PSMD1_HUMAN 26S proteasome non-ATPase regulatory subunit 1 OS=Homo sapiens OX=9606 GN=PSMD1 PE=1 SV=2	1	3	3	3	1	0	0	0	0	0	0	0	0	0	0	2	2	0	2	1	1	0	0	0	2	0	2	1	2	0	2	2	1	1	0	0	0	0	0	0	0	0
Q99497	Q99497	13	13	13	Protein deglycase DJ-1	PARK7	PARK7_HUMAN Protein/nucleic acid deglycase DJ-1 OS=Homo sapiens OX=9606 GN=PARK7 PE=1 SV=2	1	13	13	13	10	8	10	6	9	8	9	10	5	9	7	8	11	6	9	9	9	8	7	10	8	9	10	10	11	8	8	10	11	10	8	10	6	9	8	9	10	5
Q99523	Q99523	2	2	2	Sortilin	SORT1	SORT_HUMAN Sortilin OS=Homo sapiens OX=9606 GN=SORT1 PE=1 SV=3	1	2	2	2	1	1	1	1	1	0	0	2	0	1	1	2	2	1	1	1	2	2	1	2	2	1	2	1	2	2	1	2	2	1	1	1	1	1	0	0	2	0
Q99536	Q99536	7	7	7	Synaptic vesicle membrane protein VAT-1 homolog	VAT1	VAT1_HUMAN Synaptic vesicle membrane protein VAT-1 homolog OS=Homo sapiens OX=9606 GN=VAT1 PE=1 SV=2	1	7	7	7	6	5	4	2	3	1	5	3	2	5	3	5	5	3	6	6	5	4	4	1	4	4	5	4	5	5	4	5	4	6	5	4	2	3	1	5	3	2
Q99538	Q99538	2	2	2	Legumain	LGMN	LGMN_HUMAN Legumain OS=Homo sapiens OX=9606 GN=LGMN PE=1 SV=1	1	2	2	2	0	2	0	1	2	0	1	2	0	2	1	0	0	0	0	0	0	0	0	0	0	0	0	0	0	0	1	0	0	0	2	0	1	2	0	1	2	0
Q99574	Q99574	9	9	9	Neuroserpin	SERPINI1	NEUS_HUMAN Neuroserpin OS=Homo sapiens OX=9606 GN=SERPINI1 PE=1 SV=1	1	9	9	9	7	6	7	4	6	7	6	8	6	7	5	6	8	6	8	7	8	7	5	6	6	7	5	5	6	7	4	5	5	7	6	7	4	6	7	6	8	6
Q99598	Q99598	4	4	4	Translin-associated protein X	TSNAX	TSNAX_HUMAN Translin-associated protein X OS=Homo sapiens OX=9606 GN=TSNAX PE=1 SV=1	1	4	4	4	3	2	2	2	2	1	2	2	0	2	1	1	1	1	1	2	3	1	1	2	2	1	1	2	2	0	2	3	2	3	2	2	2	2	1	2	2	0
Q99653	Q99653	2	2	2	Calcineurin B homologous protein 1	CHP1	CHP1_HUMAN Calcineurin B homologous protein 1 OS=Homo sapiens OX=9606 GN=CHP1 PE=1 SV=3	1	2	2	2	2	0	0	2	0	1	2	0	0	1	1	2	2	0	1	2	1	1	1	1	1	0	1	0	1	0	0	0	1	2	0	0	2	0	1	2	0	0
Q99733;P55209	Q99733	3;1	3;1	3;1	Nucleosome assembly protein 1-like 4	NAP1L4	NP1L4_HUMAN Nucleosome assembly protein 1-like 4 OS=Homo sapiens OX=9606 GN=NAP1L4 PE=1 SV=1	2	3	3	3	1	2	0	1	1	1	2	2	0	1	0	2	2	0	0	3	1	0	0	0	3	0	2	3	2	2	2	2	2	1	2	0	1	1	1	2	2	0
Q99816	Q99816	6	6	6	Tumor susceptibility gene 101 protein	TSG101	TS101_HUMAN Tumor susceptibility gene 101 protein OS=Homo sapiens OX=9606 GN=TSG101 PE=1 SV=2	1	6	6	6	1	4	3	1	3	1	1	4	2	5	0	0	1	0	0	1	4	2	0	0	1	2	2	1	2	2	3	2	1	1	4	3	1	3	1	1	4	2
Q99829	Q99829	2	2	2	Copine-1	CPNE1	CPNE1_HUMAN Copine-1 OS=Homo sapiens OX=9606 GN=CPNE1 PE=1 SV=1	1	2	2	2	0	0	0	2	0	0	2	0	0	1	0	0	1	0	1	1	1	0	0	0	0	0	0	0	0	0	0	1	0	0	0	0	2	0	0	2	0	0
Q99832	Q99832	5	5	5	T-complex protein 1 subunit eta	CCT7	TCPH_HUMAN T-complex protein 1 subunit eta OS=Homo sapiens OX=9606 GN=CCT7 PE=1 SV=2	1	5	5	5	5	3	0	0	0	1	0	5	0	4	0	5	5	0	1	5	3	1	0	0	4	1	2	1	4	2	4	4	3	5	3	0	0	0	1	0	5	0
Q9BPY8	Q9BPY8	2	2	2	Homeodomain-only protein	HOPX	HOP_HUMAN Homeodomain-only protein OS=Homo sapiens OX=9606 GN=HOPX PE=1 SV=1	1	2	2	2	0	1	0	0	2	1	1	0	0	0	1	0	0	0	0	0	0	1	0	0	0	0	0	0	0	1	0	0	0	0	1	0	0	2	1	1	0	0
Q9BR76	Q9BR76	4	4	4	Coronin-1B	CORO1B	COR1B_HUMAN Coronin-1B OS=Homo sapiens OX=9606 GN=CORO1B PE=1 SV=1	1	4	4	4	2	3	0	2	0	1	0	4	2	4	3	2	2	0	2	2	4	1	0	0	1	1	1	0	3	1	3	3	0	2	3	0	2	0	1	0	4	2
Q9BRA2	Q9BRA2	3	3	3	Thioredoxin domain-containing protein 17	TXNDC17	TXD17_HUMAN Thioredoxin domain-containing protein 17 OS=Homo sapiens OX=9606 GN=TXNDC17 PE=1 SV=1	1	3	3	3	3	2	2	0	2	2	2	2	2	2	2	3	3	0	1	3	3	2	0	0	1	1	1	1	3	2	3	3	3	3	2	2	0	2	2	2	2	2
Q9BRF8	Q9BRF8	4	4	4	Serine/threonine-protein phosphatase CPPED1	CPPED1	CPPED_HUMAN Serine/threonine-protein phosphatase CPPED1 OS=Homo sapiens OX=9606 GN=CPPED1 PE=1 SV=3	1	4	4	4	1	3	0	1	1	0	1	3	0	2	2	1	1	1	0	1	1	0	1	0	1	3	1	1	1	2	1	1	2	1	3	0	1	1	0	1	3	0
Q9BRK5	Q9BRK5	12	12	12	45 kDa calcium-binding protein	SDF4	CAB45_HUMAN 45 kDa calcium-binding protein OS=Homo sapiens OX=9606 GN=SDF4 PE=1 SV=1	1	12	12	12	9	7	7	5	7	5	5	10	1	9	8	9	10	7	5	8	9	10	7	10	6	9	8	7	7	10	9	8	7	9	7	7	5	7	5	5	10	1
Q9BS26	Q9BS26	3	3	3	Endoplasmic reticulum resident protein 44	ERP44	ERP44_HUMAN Endoplasmic reticulum resident protein 44 OS=Homo sapiens OX=9606 GN=ERP44 PE=1 SV=1	1	3	3	3	2	2	2	1	2	2	3	2	0	2	2	3	3	2	3	3	3	3	2	2	2	1	3	2	2	3	1	2	2	2	2	2	1	2	2	3	2	0
Q9BS40	Q9BS40	4	4	4	Latexin	LXN	LXN_HUMAN Latexin OS=Homo sapiens OX=9606 GN=LXN PE=1 SV=2	1	4	4	4	3	4	4	2	4	3	3	4	2	4	2	4	4	3	4	4	3	2	3	4	3	3	3	3	4	0	3	3	3	3	4	4	2	4	3	3	4	2
Q9BTV4	Q9BTV4	2	2	2	Transmembrane protein 43	TMEM43	TMM43_HUMAN Transmembrane protein 43 OS=Homo sapiens OX=9606 GN=TMEM43 PE=1 SV=1	1	2	2	2	1	0	1	1	0	1	1	1	0	1	1	1	0	1	1	0	0	0	2	2	2	1	2	0	2	1	2	0	1	1	0	1	1	0	1	1	1	0
Q9BUT1	Q9BUT1	4	4	4	3-hydroxybutyrate dehydrogenase type 2	BDH2	BDH2_HUMAN 3-hydroxybutyrate dehydrogenase type 2 OS=Homo sapiens OX=9606 GN=BDH2 PE=1 SV=2	1	4	4	4	3	2	2	0	1	1	1	3	2	2	0	3	3	1	1	3	3	1	2	0	2	2	2	1	4	2	2	2	3	3	2	2	0	1	1	1	3	2
Q9BWD1	Q9BWD1	2	2	2	Acetyl-CoA acetyltransferase, cytosolic	ACAT2	THIC_HUMAN Acetyl-CoA acetyltransferase, cytosolic OS=Homo sapiens OX=9606 GN=ACAT2 PE=1 SV=2	1	2	2	2	0	1	1	0	0	1	1	1	1	1	1	0	1	0	0	1	0	0	0	0	1	0	0	0	1	1	1	1	1	0	1	1	0	0	1	1	1	1
Q9BYJ0	Q9BYJ0	6	6	6	Fibroblast growth factor-binding protein 2	FGFBP2	FGFP2_HUMAN Fibroblast growth factor-binding protein 2 OS=Homo sapiens OX=9606 GN=FGFBP2 PE=1 SV=1	1	6	6	6	2	0	6	0	3	1	2	3	1	0	0	2	3	0	0	4	1	1	1	5	2	2	4	4	2	1	2	0	4	2	0	6	0	3	1	2	3	1
Q9BYJ1	Q9BYJ1	5	5	5	Hydroperoxide isomerase ALOXE3	ALOXE3	LOXE3_HUMAN Hydroperoxide isomerase ALOXE3 OS=Homo sapiens OX=9606 GN=ALOXE3 PE=1 SV=1	1	5	5	5	1	2	2	2	2	0	2	1	0	2	3	1	1	1	4	1	1	1	1	1	1	1	1	2	3	1	3	3	1	1	2	2	2	2	0	2	1	0
Q9BZQ8	Q9BZQ8	11	11	11	Protein Niban	FAM129A	NIBA1_HUMAN Protein Niban 1 OS=Homo sapiens OX=9606 GN=NIBAN1 PE=1 SV=1	1	11	11	11	5	3	0	0	0	2	0	1	0	5	6	4	7	1	4	5	5	5	1	1	5	2	7	3	7	6	6	2	5	5	3	0	0	0	2	0	1	0
Q9BZW7	Q9BZW7	2	2	2	Testis-specific gene 10 protein	TSGA10	TSG10_HUMAN Testis-specific gene 10 protein OS=Homo sapiens OX=9606 GN=TSGA10 PE=1 SV=1	1	2	2	2	1	1	0	0	0	1	1	0	0	1	0	0	0	0	0	0	1	0	0	1	1	0	0	1	1	0	1	0	0	1	1	0	0	0	1	1	0	0
Q9GZM7	Q9GZM7	6	6	6	Tubulointerstitial nephritis antigen-like	TINAGL1	TINAL_HUMAN Tubulointerstitial nephritis antigen-like OS=Homo sapiens OX=9606 GN=TINAGL1 PE=1 SV=1	1	6	6	6	5	4	2	3	3	2	5	5	2	6	3	4	4	1	2	2	6	3	2	1	3	4	6	4	1	3	5	2	5	5	4	2	3	3	2	5	5	2
Q9GZP4	Q9GZP4	11	11	11	PITH domain-containing protein 1	PITHD1	PITH1_HUMAN PITH domain-containing protein 1 OS=Homo sapiens OX=9606 GN=PITHD1 PE=1 SV=1	1	11	11	11	7	1	0	6	4	1	8	8	1	9	3	6	10	7	3	9	8	3	5	5	3	2	2	6	8	3	1	6	8	7	1	0	6	4	1	8	8	1
Q9GZT8	Q9GZT8	2	2	2	NIF3-like protein 1	NIF3L1	NIF3L_HUMAN NIF3-like protein 1 OS=Homo sapiens OX=9606 GN=NIF3L1 PE=1 SV=2	1	2	2	2	1	1	0	0	1	0	1	2	0	1	0	1	1	1	1	2	2	2	1	1	1	1	1	1	2	1	2	1	2	1	1	0	0	1	0	1	2	0
Q9GZZ8	Q9GZZ8	3	3	3	Extracellular glycoprotein lacritin	LACRT	LACRT_HUMAN Extracellular glycoprotein lacritin OS=Homo sapiens OX=9606 GN=LACRT PE=1 SV=1	1	3	3	3	3	2	2	2	2	1	1	1	1	2	2	2	2	2	2	2	2	2	2	2	3	2	3	3	3	3	3	3	2	3	2	2	2	2	1	1	1	1
Q9H008	Q9H008	5	5	5	Phospholysine phosphohistidine inorganic pyrophosphate phosphatase	LHPP	LHPP_HUMAN Phospholysine phosphohistidine inorganic pyrophosphate phosphatase OS=Homo sapiens OX=9606 GN=LHPP PE=1 SV=2	1	5	5	5	3	4	4	2	4	2	4	5	0	3	0	3	4	1	5	5	5	2	1	5	2	0	5	5	5	2	5	5	5	3	4	4	2	4	2	4	5	0
Q9H0E2	Q9H0E2	8	8	8	Toll-interacting protein	TOLLIP	TOLIP_HUMAN Toll-interacting protein OS=Homo sapiens OX=9606 GN=TOLLIP PE=1 SV=1	1	8	8	8	5	4	4	4	7	2	5	5	3	6	3	2	4	2	5	3	5	4	3	6	2	4	4	3	6	6	5	6	5	5	4	4	4	7	2	5	5	3
Q9H0R4	Q9H0R4	3	3	3	Haloacid dehalogenase-like hydrolase domain-containing protein 2	HDHD2	HDHD2_HUMAN Haloacid dehalogenase-like hydrolase domain-containing protein 2 OS=Homo sapiens OX=9606 GN=HDHD2 PE=1 SV=1	1	3	3	3	1	1	0	1	0	1	1	1	0	1	1	1	2	0	1	2	1	1	0	1	2	1	1	1	2	1	1	1	2	1	1	0	1	0	1	1	1	0
Q9H0W9	Q9H0W9	13	13	13	Ester hydrolase C11orf54	C11orf54	CK054_HUMAN Ester hydrolase C11orf54 OS=Homo sapiens OX=9606 GN=C11orf54 PE=1 SV=1	1	13	13	13	7	9	8	6	11	6	11	11	8	10	5	7	9	4	8	10	8	9	4	8	6	7	6	8	11	8	10	11	7	7	9	8	6	11	6	11	11	8
Q9H190	Q9H190	2	2	2	Syntenin-2	SDCBP2	SDCB2_HUMAN Syntenin-2 OS=Homo sapiens OX=9606 GN=SDCBP2 PE=1 SV=2	1	2	2	2	2	0	0	0	0	0	0	1	0	0	0	2	2	1	1	2	0	0	2	0	2	1	1	0	1	0	1	1	0	2	0	0	0	0	0	0	1	0
Q9H1B5	Q9H1B5	3	3	3	Xylosyltransferase 2	XYLT2	XYLT2_HUMAN Xylosyltransferase 2 OS=Homo sapiens OX=9606 GN=XYLT2 PE=1 SV=2	1	3	3	3	1	1	1	1	1	2	2	2	1	2	1	1	1	0	0	0	2	2	0	0	0	1	1	0	0	2	2	0	1	1	1	1	1	1	2	2	2	1
Q9H1E1	Q9H1E1	8	8	8	Ribonuclease 7	RNASE7	RNAS7_HUMAN Ribonuclease 7 OS=Homo sapiens OX=9606 GN=RNASE7 PE=1 SV=2	1	8	8	8	5	6	5	2	6	2	5	7	5	4	3	3	4	3	6	6	6	4	3	3	5	5	4	5	4	4	4	7	2	5	6	5	2	6	2	5	7	5
Q9H299	Q9H299	3	3	3	SH3 domain-binding glutamic acid-rich-like protein 3	SH3BGRL3	SH3L3_HUMAN SH3 domain-binding glutamic acid-rich-like protein 3 OS=Homo sapiens OX=9606 GN=SH3BGRL3 PE=1 SV=1	1	3	3	3	1	2	1	1	2	2	2	2	2	1	2	0	1	0	0	2	1	1	0	0	1	1	1	1	0	1	1	1	2	1	2	1	1	2	2	2	2	2
Q9H361	Q9H361	2	2	1	Polyadenylate-binding protein 3	PABPC3	PABP3_HUMAN Polyadenylate-binding protein 3 OS=Homo sapiens OX=9606 GN=PABPC3 PE=1 SV=2	1	2	2	1	0	0	0	0	0	0	1	2	0	2	1	1	2	0	2	1	1	1	1	0	1	1	0	1	2	1	1	2	1	0	0	0	0	0	0	1	2	0
Q9H3K6	Q9H3K6	2	2	2	BolA-like protein 2	BOLA2	BOLA2_HUMAN BolA-like protein 2 OS=Homo sapiens OX=9606 GN=BOLA2 PE=1 SV=1	1	2	2	2	1	1	0	1	2	0	1	1	0	1	0	0	2	0	0	2	1	1	1	0	1	1	1	2	2	1	1	1	0	1	1	0	1	2	0	1	1	0
Q9H4A4	Q9H4A4	13	13	13	Aminopeptidase B	RNPEP	AMPB_HUMAN Aminopeptidase B OS=Homo sapiens OX=9606 GN=RNPEP PE=1 SV=2	1	13	13	13	6	6	2	0	1	5	4	5	2	6	4	8	8	0	7	10	8	3	1	4	8	2	6	5	13	5	9	12	9	6	6	2	0	1	5	4	5	2
Q9H6S3	Q9H6S3	2	2	2	Epidermal growth factor receptor kinase substrate 8-like protein 2	EPS8L2	ES8L2_HUMAN Epidermal growth factor receptor kinase substrate 8-like protein 2 OS=Homo sapiens OX=9606 GN=EPS8L2 PE=1 SV=2	1	2	2	2	1	1	1	0	1	1	1	1	1	2	0	1	1	0	0	2	1	2	2	0	1	2	1	0	0	0	0	0	1	1	1	1	0	1	1	1	1	1
Q9H6Y7	Q9H6Y7	2	2	2	E3 ubiquitin-protein ligase RNF167	RNF167	RN167_HUMAN E3 ubiquitin-protein ligase RNF167 OS=Homo sapiens OX=9606 GN=RNF167 PE=1 SV=1	1	2	2	2	2	0	2	1	2	1	2	2	1	2	0	2	1	2	1	1	1	0	1	2	1	2	2	1	1	1	2	2	1	2	0	2	1	2	1	2	2	1
Q9H741	Q9H741	2	2	2	UPF0454 protein C12orf49	C12orf49	CL049_HUMAN UPF0454 protein C12orf49 OS=Homo sapiens OX=9606 GN=C12orf49 PE=1 SV=1	1	2	2	2	0	1	1	1	1	1	1	2	1	2	1	1	1	0	0	1	1	1	1	1	1	2	0	1	0	1	0	0	0	0	1	1	1	1	1	1	2	1
Q9H977	Q9H977	2	2	2	WD repeat-containing protein 54	WDR54	WDR54_HUMAN WD repeat-containing protein 54 OS=Homo sapiens OX=9606 GN=WDR54 PE=1 SV=1	1	2	2	2	0	1	1	1	1	2	1	1	1	1	0	1	1	1	1	1	1	1	1	0	0	0	0	0	0	0	0	0	0	0	1	1	1	1	2	1	1	1
Q9H9H4	Q9H9H4	2	2	2	Vacuolar protein sorting-associated protein 37B	VPS37B	VP37B_HUMAN Vacuolar protein sorting-associated protein 37B OS=Homo sapiens OX=9606 GN=VPS37B PE=1 SV=1	1	2	2	2	1	2	2	2	2	2	0	1	2	2	0	0	1	0	0	2	2	2	0	0	0	0	0	0	1	1	1	1	0	1	2	2	2	2	2	0	1	2
Q9HAT2	Q9HAT2	10	10	10	Sialate O-acetylesterase	SIAE	SIAE_HUMAN Sialate O-acetylesterase OS=Homo sapiens OX=9606 GN=SIAE PE=1 SV=1	1	10	10	10	6	9	7	4	8	4	7	10	3	5	4	8	8	7	5	8	9	7	3	7	6	7	7	7	8	3	7	6	7	6	9	7	4	8	4	7	10	3
Q9HB09	Q9HB09	2	2	2	Bcl-2-like protein 12	BCL2L12	B2L12_HUMAN Bcl-2-like protein 12 OS=Homo sapiens OX=9606 GN=BCL2L12 PE=1 SV=1	1	2	2	2	0	1	1	2	1	1	2	1	1	1	1	1	1	1	1	0	1	1	1	1	1	1	1	1	1	1	1	1	1	0	1	1	2	1	1	2	1	1
Q9HB40	Q9HB40	8	8	8	Retinoid-inducible serine carboxypeptidase	SCPEP1	RISC_HUMAN Retinoid-inducible serine carboxypeptidase OS=Homo sapiens OX=9606 GN=SCPEP1 PE=1 SV=1	1	8	8	8	5	6	6	4	8	5	5	8	1	7	5	6	6	5	6	6	7	6	3	5	6	5	6	6	6	4	5	6	5	5	6	6	4	8	5	5	8	1
Q9HBR0	Q9HBR0	13	13	13	Putative sodium-coupled neutral amino acid transporter 10	SLC38A10	S38AA_HUMAN Putative sodium-coupled neutral amino acid transporter 10 OS=Homo sapiens OX=9606 GN=SLC38A10 PE=1 SV=2	1	13	13	13	7	8	6	6	7	4	3	12	4	8	8	7	10	4	4	4	7	8	5	4	3	12	9	7	8	8	5	3	6	7	8	6	6	7	4	3	12	4
Q9HC35	Q9HC35	2	2	2	Echinoderm microtubule-associated protein-like 4	EML4	EMAL4_HUMAN Echinoderm microtubule-associated protein-like 4 OS=Homo sapiens OX=9606 GN=EML4 PE=1 SV=3	1	2	2	2	2	2	2	2	2	2	2	2	2	2	2	2	2	2	2	2	2	1	2	2	2	2	2	2	2	1	2	2	2	2	2	2	2	2	2	2	2	2
Q9HC38	Q9HC38	11	11	11	Glyoxalase domain-containing protein 4	GLOD4	GLOD4_HUMAN Glyoxalase domain-containing protein 4 OS=Homo sapiens OX=9606 GN=GLOD4 PE=1 SV=1	1	11	11	11	4	6	3	2	4	4	4	7	3	7	6	7	8	1	6	7	6	4	4	4	6	5	6	4	8	7	7	8	6	4	6	3	2	4	4	4	7	3
Q9HC84	Q9HC84	2	2	2	Mucin-5B	MUC5B	MUC5B_HUMAN Mucin-5B OS=Homo sapiens OX=9606 GN=MUC5B PE=1 SV=3	1	2	2	2	1	0	1	0	1	0	0	1	0	1	0	2	0	0	1	1	2	0	0	1	1	2	0	1	2	1	0	0	0	1	0	1	0	1	0	0	1	0
Q9HCY8	Q9HCY8	2	2	2	Protein S100-A14	S100A14	S10AE_HUMAN Protein S100-A14 OS=Homo sapiens OX=9606 GN=S100A14 PE=1 SV=1	1	2	2	2	0	1	2	2	1	1	2	1	1	2	2	0	1	0	2	1	1	1	0	0	1	0	0	1	2	1	1	2	0	0	1	2	2	1	1	2	1	1
Q9HD45	Q9HD45	4	4	4	Transmembrane 9 superfamily member 3	TM9SF3	TM9S3_HUMAN Transmembrane 9 superfamily member 3 OS=Homo sapiens OX=9606 GN=TM9SF3 PE=1 SV=2	1	4	4	4	1	1	1	1	1	1	1	2	1	2	0	0	1	1	1	1	1	0	1	1	1	1	2	1	2	2	2	3	3	1	1	1	1	1	1	1	2	1
Q9NNX1	Q9NNX1	5	5	5	Tuftelin	TUFT1	TUFT1_HUMAN Tuftelin OS=Homo sapiens OX=9606 GN=TUFT1 PE=1 SV=1	1	5	5	5	2	5	4	0	5	2	3	3	0	3	1	2	5	2	4	5	5	3	1	2	2	3	2	3	3	2	3	4	3	2	5	4	0	5	2	3	3	0
Q9NP79	Q9NP79	2	2	2	Vacuolar protein sorting-associated protein VTA1 homolog	VTA1	VTA1_HUMAN Vacuolar protein sorting-associated protein VTA1 homolog OS=Homo sapiens OX=9606 GN=VTA1 PE=1 SV=1	1	2	2	2	2	1	1	0	2	1	2	2	1	1	0	1	1	1	0	0	1	1	0	1	0	0	0	1	2	0	1	1	1	2	1	1	0	2	1	2	2	1
Q9NPH6;Q9NY56	Q9NPH6	11;1	11;1	11;1	Odorant-binding protein 2b	OBP2B	OBP2B_HUMAN Odorant-binding protein 2b OS=Homo sapiens OX=9606 GN=OBP2B PE=2 SV=1	2	11	11	11	9	9	8	3	7	5	6	10	5	6	6	7	9	5	8	9	8	8	4	7	8	10	8	10	7	9	8	8	8	9	9	8	3	7	5	6	10	5
Q9NQ34	Q9NQ34	2	2	2	Transmembrane protein 9B	TMEM9B	TMM9B_HUMAN Transmembrane protein 9B OS=Homo sapiens OX=9606 GN=TMEM9B PE=1 SV=1	1	2	2	2	1	1	0	0	0	0	0	0	0	0	0	1	0	0	1	0	0	1	0	0	1	1	2	1	2	1	1	0	2	1	1	0	0	0	0	0	0	0
Q9NQ36	Q9NQ36	8	8	8	Signal peptide, CUB and EGF-like domain-containing protein 2	SCUBE2	SCUB2_HUMAN Signal peptide, CUB and EGF-like domain-containing protein 2 OS=Homo sapiens OX=9606 GN=SCUBE2 PE=1 SV=3	1	8	8	8	4	5	4	2	4	0	3	3	0	5	5	1	1	5	5	5	6	4	1	5	3	1	1	5	4	6	7	6	5	4	5	4	2	4	0	3	3	0
Q9NQ38	Q9NQ38	17	17	17	Serine protease inhibitor Kazal-type 5;Hemofiltrate peptide HF6478;Hemofiltrate peptide HF7665	SPINK5	ISK5_HUMAN Serine protease inhibitor Kazal-type 5 OS=Homo sapiens OX=9606 GN=SPINK5 PE=1 SV=2	1	17	17	17	6	10	13	10	13	7	8	12	7	12	7	9	9	8	7	12	9	5	7	8	11	11	10	10	8	8	5	10	8	6	10	13	10	13	7	8	12	7
Q9NQ84	Q9NQ84	5	5	5	G-protein coupled receptor family C group 5 member C	GPRC5C	GPC5C_HUMAN G-protein coupled receptor family C group 5 member C OS=Homo sapiens OX=9606 GN=GPRC5C PE=1 SV=2	1	5	5	5	3	2	5	0	4	1	1	5	2	4	0	5	3	3	5	4	3	3	5	3	2	5	4	3	3	2	3	4	4	3	2	5	0	4	1	1	5	2
Q9NQR4	Q9NQR4	8	8	8	Omega-amidase NIT2	NIT2	NIT2_HUMAN Omega-amidase NIT2 OS=Homo sapiens OX=9606 GN=NIT2 PE=1 SV=1	1	8	8	8	3	3	3	2	3	3	3	6	3	3	3	4	5	0	2	4	4	3	0	2	5	2	5	3	5	5	2	5	5	3	3	3	2	3	3	3	6	3
Q9NQW7	Q9NQW7	3	3	3	Xaa-Pro aminopeptidase 1	XPNPEP1	XPP1_HUMAN Xaa-Pro aminopeptidase 1 OS=Homo sapiens OX=9606 GN=XPNPEP1 PE=1 SV=3	1	3	3	3	0	2	2	1	1	3	2	2	1	2	2	1	3	0	1	2	2	3	0	1	2	0	1	1	3	2	3	2	2	0	2	2	1	1	3	2	2	1
Q9NQX3	Q9NQX3	4	4	4	Gephyrin;Molybdopterin adenylyltransferase;Molybdopterin molybdenumtransferase	GPHN	GEPH_HUMAN Gephyrin OS=Homo sapiens OX=9606 GN=GPHN PE=1 SV=1	1	4	4	4	3	4	3	1	4	3	3	4	3	3	1	3	3	2	2	3	4	4	2	3	3	2	3	4	4	3	4	4	4	3	4	3	1	4	3	3	4	3
Q9NQX5	Q9NQX5	2	2	2	Neural proliferation differentiation and control protein 1	NPDC1	NPDC1_HUMAN Neural proliferation differentiation and control protein 1 OS=Homo sapiens OX=9606 GN=NPDC1 PE=1 SV=2	1	2	2	2	0	1	0	0	1	2	2	2	0	1	1	0	0	0	0	0	1	1	0	0	0	1	0	0	1	2	2	0	0	0	1	0	0	1	2	2	2	0
Q9NR45	Q9NR45	8	8	8	Sialic acid synthase	NANS	SIAS_HUMAN Sialic acid synthase OS=Homo sapiens OX=9606 GN=NANS PE=1 SV=2	1	8	8	8	4	5	2	0	2	1	2	7	2	4	2	6	7	0	4	3	5	4	0	2	2	2	3	1	5	3	4	6	3	4	5	2	0	2	1	2	7	2
Q9NRA1	Q9NRA1	2	2	2	Platelet-derived growth factor C;Platelet-derived growth factor C, latent form;Platelet-derived growth factor C, receptor-binding form	PDGFC	PDGFC_HUMAN Platelet-derived growth factor C OS=Homo sapiens OX=9606 GN=PDGFC PE=1 SV=2	1	2	2	2	0	1	1	1	1	1	0	1	0	2	0	0	1	0	0	1	2	2	0	0	0	1	1	0	2	1	2	0	0	0	1	1	1	1	1	0	1	0
Q9NUM4	Q9NUM4	2	2	2	Transmembrane protein 106B	TMEM106B	T106B_HUMAN Transmembrane protein 106B OS=Homo sapiens OX=9606 GN=TMEM106B PE=1 SV=2	1	2	2	2	1	2	2	1	2	0	2	2	0	0	1	1	2	2	2	2	2	2	1	1	2	0	2	2	2	2	0	2	1	1	2	2	1	2	0	2	2	0
Q9NVS9	Q9NVS9	4	4	4	Pyridoxine-5-phosphate oxidase	PNPO	PNPO_HUMAN Pyridoxine-5-phosphate oxidase OS=Homo sapiens OX=9606 GN=PNPO PE=1 SV=1	1	4	4	4	0	0	0	0	0	0	0	1	0	1	1	2	3	0	0	3	1	1	0	1	3	1	1	2	3	1	2	4	2	0	0	0	0	0	0	0	1	0
Q9NY33	Q9NY33	5	5	5	Dipeptidyl peptidase 3	DPP3	DPP3_HUMAN Dipeptidyl peptidase 3 OS=Homo sapiens OX=9606 GN=DPP3 PE=1 SV=2	1	5	5	5	1	1	3	2	2	2	3	2	0	1	2	3	4	1	1	2	1	0	1	2	4	1	1	1	4	0	2	3	4	1	1	3	2	2	2	3	2	0
Q9NY97	Q9NY97	7	7	7	N-acetyllactosaminide beta-1,3-N-acetylglucosaminyltransferase 2	B3GNT2	B3GN2_HUMAN N-acetyllactosaminide beta-1,3-N-acetylglucosaminyltransferase 2 OS=Homo sapiens OX=9606 GN=B3GNT2 PE=1 SV=2	1	7	7	7	4	1	2	1	2	2	2	5	2	4	3	3	3	1	2	2	5	4	1	1	1	2	2	2	3	4	3	2	2	4	1	2	1	2	2	2	5	2
Q9NZ08	Q9NZ08	4	4	4	Endoplasmic reticulum aminopeptidase 1	ERAP1	ERAP1_HUMAN Endoplasmic reticulum aminopeptidase 1 OS=Homo sapiens OX=9606 GN=ERAP1 PE=1 SV=3	1	4	4	4	2	3	1	0	1	1	1	2	0	3	0	1	2	0	1	0	3	2	0	3	1	1	1	2	4	2	4	1	1	2	3	1	0	1	1	1	2	0
Q9NZH0	Q9NZH0	2	2	2	G-protein coupled receptor family C group 5 member B	GPRC5B	GPC5B_HUMAN G-protein coupled receptor family C group 5 member B OS=Homo sapiens OX=9606 GN=GPRC5B PE=2 SV=2	1	2	2	2	0	2	1	1	0	0	0	2	0	2	1	1	0	1	0	1	2	2	1	0	2	2	2	2	2	2	1	0	1	0	2	1	1	0	0	0	2	0
Q9NZH6	Q9NZH6	2	2	2	Interleukin-37	IL37	IL37_HUMAN Interleukin-37 OS=Homo sapiens OX=9606 GN=IL37 PE=1 SV=1	1	2	2	2	2	1	1	2	1	1	2	1	1	0	1	1	0	0	1	1	2	1	0	1	1	0	1	1	1	1	2	1	1	2	1	1	2	1	1	2	1	1
Q9NZH8	Q9NZH8	11	11	11	Interleukin-36 gamma	IL36G	IL36G_HUMAN Interleukin-36 gamma OS=Homo sapiens OX=9606 GN=IL36G PE=1 SV=1	1	11	11	11	6	10	10	7	11	7	10	10	8	9	10	5	7	5	5	7	9	9	5	5	5	6	5	7	8	9	9	10	4	6	10	10	7	11	7	10	10	8
Q9NZL9	Q9NZL9	2	2	2	Methionine adenosyltransferase 2 subunit beta	MAT2B	MAT2B_HUMAN Methionine adenosyltransferase 2 subunit beta OS=Homo sapiens OX=9606 GN=MAT2B PE=1 SV=1	1	2	2	2	0	1	1	0	0	1	1	2	1	1	0	2	2	0	1	2	1	0	0	0	2	0	1	0	0	1	0	0	1	0	1	1	0	0	1	1	2	1
Q9NZP8	Q9NZP8	5	5	5	Complement C1r subcomponent-like protein	C1RL	C1RL_HUMAN Complement C1r subcomponent-like protein OS=Homo sapiens OX=9606 GN=C1RL PE=1 SV=2	1	5	5	5	2	1	1	1	2	0	2	3	0	3	2	1	2	1	1	2	4	3	1	3	2	4	3	3	2	5	4	3	4	2	1	1	1	2	0	2	3	0
Q9NZT1	Q9NZT1	13	13	13	Calmodulin-like protein 5	CALML5	CALL5_HUMAN Calmodulin-like protein 5 OS=Homo sapiens OX=9606 GN=CALML5 PE=1 SV=2	1	13	13	13	9	8	9	10	10	9	8	12	9	9	12	9	9	4	6	8	8	8	5	8	8	10	8	9	10	8	8	9	8	9	8	9	10	10	9	8	12	9
Q9P0G3	Q9P0G3	6	6	6	Kallikrein-14	KLK14	KLK14_HUMAN Kallikrein-14 OS=Homo sapiens OX=9606 GN=KLK14 PE=1 SV=2	1	6	6	6	1	1	5	2	3	2	3	5	3	5	2	3	1	1	2	3	1	2	4	3	3	4	6	5	0	2	2	2	1	1	1	5	2	3	2	3	5	3
Q9P0S2	Q9P0S2	2	2	2	Cytochrome c oxidase assembly protein COX16 homolog, mitochondrial	COX16	COX16_HUMAN Cytochrome c oxidase assembly protein COX16 homolog, mitochondrial OS=Homo sapiens OX=9606 GN=COX16 PE=1 SV=1	1	2	2	2	1	2	2	0	2	2	2	1	1	1	2	1	2	1	1	1	2	2	1	2	2	2	2	2	2	2	2	1	2	1	2	2	0	2	2	2	1	1
Q9P253	Q9P253	4	4	4	Vacuolar protein sorting-associated protein 18 homolog	VPS18	VPS18_HUMAN Vacuolar protein sorting-associated protein 18 homolog OS=Homo sapiens OX=9606 GN=VPS18 PE=1 SV=2	1	4	4	4	1	1	0	1	0	0	2	0	0	0	0	1	1	0	2	3	2	0	2	1	1	1	3	2	1	0	1	2	3	1	1	0	1	0	0	2	0	0
Q9P2K2	Q9P2K2	2	2	2	Thioredoxin domain-containing protein 16	TXNDC16	TXD16_HUMAN Thioredoxin domain-containing protein 16 OS=Homo sapiens OX=9606 GN=TXNDC16 PE=1 SV=4	1	2	2	2	0	2	1	1	1	1	1	2	1	1	1	1	1	0	0	1	2	2	0	1	0	1	1	1	1	1	1	1	1	0	2	1	1	1	1	1	2	1
Q9P2T1;P36959	Q9P2T1;P36959	2;1	2;1	2;1	GMP reductase 2;GMP reductase 1	GMPR2;GMPR	GMPR2_HUMAN GMP reductase 2 OS=Homo sapiens OX=9606 GN=GMPR2 PE=1 SV=1;GMPR1_HUMAN GMP reductase 1 OS=Homo sapiens OX=9606 GN=GMPR PE=1 SV=1	2	2	2	2	1	1	0	1	2	1	1	1	1	2	2	1	2	1	1	2	0	0	1	1	0	2	0	2	2	1	2	1	2	1	1	0	1	2	1	1	1	1
Q9UBH0	Q9UBH0	4	4	4	Interleukin-36 receptor antagonist protein	IL36RN	I36RA_HUMAN Interleukin-36 receptor antagonist protein OS=Homo sapiens OX=9606 GN=IL36RN PE=1 SV=1	1	4	4	4	0	2	2	3	2	1	4	2	0	1	1	0	3	1	0	1	1	2	0	1	0	2	1	2	2	0	1	4	0	0	2	2	3	2	1	4	2	0
Q9UBQ7	Q9UBQ7	7	7	7	Glyoxylate reductase/hydroxypyruvate reductase	GRHPR	GRHPR_HUMAN Glyoxylate reductase/hydroxypyruvate reductase OS=Homo sapiens OX=9606 GN=GRHPR PE=1 SV=1	1	7	7	7	3	5	1	1	0	1	4	7	1	6	4	4	4	0	4	4	6	2	0	2	4	2	4	2	5	5	5	6	4	3	5	1	1	0	1	4	7	1
Q9UBR2	Q9UBR2	4	4	4	Cathepsin Z	CTSZ	CATZ_HUMAN Cathepsin Z OS=Homo sapiens OX=9606 GN=CTSZ PE=1 SV=1	1	4	4	4	4	1	0	0	1	1	1	0	0	1	2	2	2	1	1	1	1	1	2	2	2	2	2	2	0	1	2	1	1	4	1	0	0	1	1	1	0	0
Q9UBV8	Q9UBV8	4	4	4	Peflin	PEF1	PEF1_HUMAN Peflin OS=Homo sapiens OX=9606 GN=PEF1 PE=1 SV=1	1	4	4	4	2	1	1	1	1	0	0	4	2	3	1	2	0	2	2	3	1	2	2	0	1	1	1	1	1	2	2	1	2	2	1	1	1	1	0	0	4	2
Q9UBX5	Q9UBX5	9	9	9	Fibulin-5	FBLN5	FBLN5_HUMAN Fibulin-5 OS=Homo sapiens OX=9606 GN=FBLN5 PE=1 SV=1	1	9	9	9	4	5	5	1	6	2	1	5	2	2	3	1	2	2	1	2	1	4	2	6	3	5	6	4	4	6	6	2	5	4	5	5	1	6	2	1	5	2
Q9UBX7	Q9UBX7	15	15	15	Kallikrein-11;Kallikrein-11 inactive chain 1;Kallikrein-11 inactive chain 2	KLK11	KLK11_HUMAN Kallikrein-11 OS=Homo sapiens OX=9606 GN=KLK11 PE=1 SV=2	1	15	15	15	11	6	7	6	6	11	10	15	10	14	8	8	14	6	6	10	7	8	6	3	6	11	11	10	9	12	8	6	13	11	6	7	6	6	11	10	15	10
Q9UD71	Q9UD71	7	7	7	Protein phosphatase 1 regulatory subunit 1B	PPP1R1B	PPR1B_HUMAN Protein phosphatase 1 regulatory subunit 1B OS=Homo sapiens OX=9606 GN=PPP1R1B PE=1 SV=2	1	7	7	7	3	1	0	0	0	1	1	5	0	3	2	1	1	0	0	2	2	2	0	2	3	0	1	1	5	3	1	2	3	3	1	0	0	0	1	1	5	0
Q9UEW8	Q9UEW8	3	3	2	STE20/SPS1-related proline-alanine-rich protein kinase	STK39	STK39_HUMAN STE20/SPS1-related proline-alanine-rich protein kinase OS=Homo sapiens OX=9606 GN=STK39 PE=1 SV=3	1	3	3	2	3	1	1	0	0	0	1	3	0	3	3	2	2	0	2	3	3	0	0	0	2	0	2	2	2	1	3	3	2	3	1	1	0	0	0	1	3	0
Q9UFN0	Q9UFN0	2	2	2	Protein NipSnap homolog 3A	NIPSNAP3A	NPS3A_HUMAN Protein NipSnap homolog 3A OS=Homo sapiens OX=9606 GN=NIPSNAP3A PE=1 SV=2	1	2	2	2	1	1	1	0	1	1	1	1	1	1	0	1	1	0	1	1	1	1	0	0	0	0	2	2	0	0	0	1	1	1	1	1	0	1	1	1	1	1
Q9UHG2	Q9UHG2	2	2	2	ProSAAS;KEP;Big SAAS;Little SAAS;Big PEN-LEN;PEN;Little LEN;Big LEN	PCSK1N	PCSK1_HUMAN ProSAAS OS=Homo sapiens OX=9606 GN=PCSK1N PE=1 SV=1	1	2	2	2	0	0	0	0	0	1	0	0	0	2	0	0	0	0	0	0	0	2	0	0	0	0	0	0	0	0	0	0	0	0	0	0	0	0	1	0	0	0
Q9UHG3	Q9UHG3	4	4	4	Prenylcysteine oxidase 1	PCYOX1	PCYOX_HUMAN Prenylcysteine oxidase 1 OS=Homo sapiens OX=9606 GN=PCYOX1 PE=1 SV=3	1	4	4	4	1	1	0	1	2	0	2	2	0	1	1	2	0	1	1	1	1	1	1	3	3	1	3	2	2	2	1	3	3	1	1	0	1	2	0	2	2	0
Q9UHL4	Q9UHL4	10	10	10	Dipeptidyl peptidase 2	DPP7	DPP2_HUMAN Dipeptidyl peptidase 2 OS=Homo sapiens OX=9606 GN=DPP7 PE=1 SV=3	1	10	10	10	7	8	6	8	9	7	9	10	4	5	4	7	7	6	7	9	7	8	5	7	3	7	7	6	6	6	7	7	4	7	8	6	8	9	7	9	10	4
Q9UHV9	Q9UHV9	2	2	2	Prefoldin subunit 2	PFDN2	PFD2_HUMAN Prefoldin subunit 2 OS=Homo sapiens OX=9606 GN=PFDN2 PE=1 SV=1	1	2	2	2	1	0	0	0	0	0	0	0	0	1	1	0	1	0	0	0	1	0	0	0	1	0	1	1	2	2	0	1	1	1	0	0	0	0	0	0	0	0
Q9UHY7	Q9UHY7	2	2	2	Enolase-phosphatase E1	ENOPH1	ENOPH_HUMAN Enolase-phosphatase E1 OS=Homo sapiens OX=9606 GN=ENOPH1 PE=1 SV=1	1	2	2	2	2	2	1	1	1	1	1	2	1	2	1	0	1	0	0	1	2	2	0	0	1	0	1	1	2	2	2	1	1	2	2	1	1	1	1	1	2	1
Q9UI12	Q9UI12	2	2	2	V-type proton ATPase subunit H	ATP6V1H	VATH_HUMAN V-type proton ATPase subunit H OS=Homo sapiens OX=9606 GN=ATP6V1H PE=1 SV=1	1	2	2	2	1	0	0	0	0	0	0	0	0	0	0	0	2	1	0	2	1	0	0	0	1	0	0	1	2	2	1	1	0	1	0	0	0	0	0	0	0	0
Q9UI42	Q9UI42	13	13	13	Carboxypeptidase A4	CPA4	CBPA4_HUMAN Carboxypeptidase A4 OS=Homo sapiens OX=9606 GN=CPA4 PE=1 SV=2	1	13	13	13	9	10	9	11	12	5	11	12	7	8	7	6	7	5	8	8	9	8	2	10	5	9	9	7	9	9	8	10	8	9	10	9	11	12	5	11	12	7
Q9UIV8	Q9UIV8	18	18	18	Serpin B13	SERPINB13	SPB13_HUMAN Serpin B13 OS=Homo sapiens OX=9606 GN=SERPINB13 PE=1 SV=2	1	18	18	18	9	12	9	9	12	8	11	13	8	11	8	9	11	10	9	12	5	7	7	8	9	12	10	11	12	5	7	10	8	9	12	9	9	12	8	11	13	8
Q9UJ70	Q9UJ70	3	3	3	N-acetyl-D-glucosamine kinase	NAGK	NAGK_HUMAN N-acetyl-D-glucosamine kinase OS=Homo sapiens OX=9606 GN=NAGK PE=1 SV=4	1	3	3	3	0	0	0	2	0	0	1	2	0	2	2	0	0	0	0	1	2	2	0	0	1	0	0	0	1	1	0	0	1	0	0	0	2	0	0	1	2	0
Q9UJJ9	Q9UJJ9	7	7	7	N-acetylglucosamine-1-phosphotransferase subunit gamma	GNPTG	GNPTG_HUMAN N-acetylglucosamine-1-phosphotransferase subunit gamma OS=Homo sapiens OX=9606 GN=GNPTG PE=1 SV=1	1	7	7	7	5	5	4	2	3	2	3	5	3	4	3	3	4	3	2	2	5	4	1	3	2	3	5	1	4	7	6	2	3	5	5	4	2	3	2	3	5	3
Q9UJU6	Q9UJU6	2	2	2	Drebrin-like protein	DBNL	DBNL_HUMAN Drebrin-like protein OS=Homo sapiens OX=9606 GN=DBNL PE=1 SV=1	1	2	2	2	1	1	0	0	0	0	0	1	0	1	0	1	0	0	0	0	2	1	0	0	1	0	0	0	2	2	1	2	1	1	1	0	0	0	0	0	1	0
Q9UK22	Q9UK22	2	2	2	F-box only protein 2	FBXO2	FBX2_HUMAN F-box only protein 2 OS=Homo sapiens OX=9606 GN=FBXO2 PE=1 SV=2	1	2	2	2	1	0	0	0	0	0	0	1	0	2	1	0	1	0	0	2	0	0	0	0	1	0	0	2	2	2	0	2	2	1	0	0	0	0	0	0	1	0
Q9UKK9	Q9UKK9	9	9	9	ADP-sugar pyrophosphatase	NUDT5	NUDT5_HUMAN ADP-sugar pyrophosphatase OS=Homo sapiens OX=9606 GN=NUDT5 PE=1 SV=1	1	9	9	9	7	8	6	8	7	7	8	7	5	7	8	7	8	6	8	9	7	9	3	6	7	8	7	8	8	5	9	9	8	7	8	6	8	7	7	8	7	5
Q9UL46	Q9UL46	5	5	5	Proteasome activator complex subunit 2	PSME2	PSME2_HUMAN Proteasome activator complex subunit 2 OS=Homo sapiens OX=9606 GN=PSME2 PE=1 SV=4	1	5	5	5	2	1	1	0	0	0	1	4	1	3	2	4	4	1	2	4	4	1	1	3	4	3	4	4	4	2	3	4	2	2	1	1	0	0	0	1	4	1
Q9UL52	Q9UL52	2	2	2	Transmembrane protease serine 11E;Transmembrane protease serine 11E non-catalytic chain;Transmembrane protease serine 11E catalytic chain	TMPRSS11E	TM11E_HUMAN Transmembrane protease serine 11E OS=Homo sapiens OX=9606 GN=TMPRSS11E PE=1 SV=2	1	2	2	2	1	0	1	0	0	0	0	1	0	1	1	1	0	1	0	1	1	0	0	1	0	2	2	2	1	2	1	1	1	1	0	1	0	0	0	0	1	0
Q9ULA0	Q9ULA0	3	3	3	Aspartyl aminopeptidase	DNPEP	DNPEP_HUMAN Aspartyl aminopeptidase OS=Homo sapiens OX=9606 GN=DNPEP PE=1 SV=1	1	3	3	3	1	0	0	2	1	0	1	1	0	0	0	1	1	0	1	1	0	0	1	0	1	0	2	1	2	0	0	1	1	1	0	0	2	1	0	1	1	0
Q9ULC6;Q9ULW8	Q9ULC6;Q9ULW8	2;1	2;1	2;1	Protein-arginine deiminase type-1;Protein-arginine deiminase type-3	PADI1;PADI3	PADI1_HUMAN Protein-arginine deiminase type-1 OS=Homo sapiens OX=9606 GN=PADI1 PE=1 SV=2;PADI3_HUMAN Protein-arginine deiminase type-3 OS=Homo sapiens OX=9606 GN=PADI3 PE=1 SV=2	2	2	2	2	1	0	0	0	0	0	0	0	0	0	0	0	0	1	1	0	0	1	0	1	0	0	1	0	0	0	0	1	0	1	0	0	0	0	0	0	0	0
Q9ULT8	Q9ULT8	2	2	2	E3 ubiquitin-protein ligase HECTD1	HECTD1	HECD1_HUMAN E3 ubiquitin-protein ligase HECTD1 OS=Homo sapiens OX=9606 GN=HECTD1 PE=1 SV=3	1	2	2	2	0	1	1	1	0	2	2	0	0	0	0	0	0	0	1	1	0	0	0	0	0	1	1	0	1	0	1	1	1	0	1	1	1	0	2	2	0	0
Q9UN36	Q9UN36	4	4	4	Protein NDRG2	NDRG2	NDRG2_HUMAN Protein NDRG2 OS=Homo sapiens OX=9606 GN=NDRG2 PE=1 SV=2	1	4	4	4	2	3	0	0	0	1	1	4	0	3	2	1	3	0	2	3	4	1	1	1	2	1	0	2	4	3	3	3	3	2	3	0	0	0	1	1	4	0
Q9UNW1	Q9UNW1	4	4	4	Multiple inositol polyphosphate phosphatase 1	MINPP1	MINP1_HUMAN Multiple inositol polyphosphate phosphatase 1 OS=Homo sapiens OX=9606 GN=MINPP1 PE=1 SV=1	1	4	4	4	2	2	3	1	1	2	3	4	1	3	1	2	2	1	1	3	3	2	2	1	1	3	3	1	2	3	4	1	1	2	2	3	1	1	2	3	4	1
Q9UNZ2	Q9UNZ2	6	6	6	NSFL1 cofactor p47	NSFL1C	NSF1C_HUMAN NSFL1 cofactor p47 OS=Homo sapiens OX=9606 GN=NSFL1C PE=1 SV=2	1	6	6	6	3	4	1	1	2	2	1	3	1	4	2	4	4	0	0	4	4	4	1	2	6	2	3	5	6	2	3	4	6	3	4	1	1	2	2	1	3	1
Q9UQB8	Q9UQB8	3	3	3	Brain-specific angiogenesis inhibitor 1-associated protein 2	BAIAP2	BAIP2_HUMAN Brain-specific angiogenesis inhibitor 1-associated protein 2 OS=Homo sapiens OX=9606 GN=BAIAP2 PE=1 SV=1	1	3	3	3	1	1	2	0	1	1	1	0	1	1	0	1	2	1	0	2	1	1	0	0	0	1	2	0	0	0	2	0	1	1	1	2	0	1	1	1	0	1
Q9Y266	Q9Y266	3	3	3	Nuclear migration protein nudC	NUDC	NUDC_HUMAN Nuclear migration protein nudC OS=Homo sapiens OX=9606 GN=NUDC PE=1 SV=1	1	3	3	3	2	1	0	1	0	0	0	0	0	2	0	1	2	0	0	1	1	1	0	0	1	0	0	0	1	1	1	2	1	2	1	0	1	0	0	0	0	0
Q9Y274	Q9Y274	3	3	3	Type 2 lactosamine alpha-2,3-sialyltransferase	ST3GAL6	SIA10_HUMAN Type 2 lactosamine alpha-2,3-sialyltransferase OS=Homo sapiens OX=9606 GN=ST3GAL6 PE=1 SV=1	1	3	3	3	1	1	0	2	1	1	1	2	1	2	1	0	0	0	1	1	1	2	0	1	1	1	0	0	1	0	1	0	1	1	1	0	2	1	1	1	2	1
Q9Y2E5	Q9Y2E5	15	15	15	Epididymis-specific alpha-mannosidase	MAN2B2	MA2B2_HUMAN Epididymis-specific alpha-mannosidase OS=Homo sapiens OX=9606 GN=MAN2B2 PE=1 SV=4	1	15	15	15	5	7	1	6	14	3	7	13	4	5	3	6	7	2	5	12	7	11	3	3	4	2	5	5	3	2	9	9	5	5	7	1	6	14	3	7	13	4
Q9Y2J8	Q9Y2J8	7	7	7	Protein-arginine deiminase type-2	PADI2	PADI2_HUMAN Protein-arginine deiminase type-2 OS=Homo sapiens OX=9606 GN=PADI2 PE=1 SV=2	1	7	7	7	3	2	0	0	0	0	1	5	0	3	3	4	3	1	1	4	4	2	1	1	3	3	4	4	7	4	5	4	4	3	2	0	0	0	0	1	5	0
Q9Y2Q3	Q9Y2Q3	6	6	6	Glutathione S-transferase kappa 1	GSTK1	GSTK1_HUMAN Glutathione S-transferase kappa 1 OS=Homo sapiens OX=9606 GN=GSTK1 PE=1 SV=3	1	6	6	6	2	4	3	1	4	1	3	4	1	3	4	4	4	2	5	5	5	5	2	4	2	4	5	5	4	5	6	4	3	2	4	3	1	4	1	3	4	1
Q9Y2S2	Q9Y2S2	3	3	3	Lambda-crystallin homolog	CRYL1	CRYL1_HUMAN Lambda-crystallin homolog OS=Homo sapiens OX=9606 GN=CRYL1 PE=1 SV=3	1	3	3	3	1	0	0	0	0	0	1	1	0	0	1	2	2	0	0	1	2	0	0	0	3	2	1	2	3	3	1	2	1	1	0	0	0	0	0	1	1	0
Q9Y2T3	Q9Y2T3	2	2	2	Guanine deaminase	GDA	GUAD_HUMAN Guanine deaminase OS=Homo sapiens OX=9606 GN=GDA PE=1 SV=1	1	2	2	2	0	0	0	1	0	0	2	0	0	0	1	0	0	0	0	0	0	0	0	0	0	0	0	0	2	0	0	0	0	0	0	0	1	0	0	2	0	0
Q9Y316	Q9Y316	6	6	6	Protein MEMO1	MEMO1	MEMO1_HUMAN Protein MEMO1 OS=Homo sapiens OX=9606 GN=MEMO1 PE=1 SV=1	1	6	6	6	1	2	0	4	3	0	5	3	0	1	0	2	5	2	2	5	4	4	0	1	0	0	2	1	3	1	1	3	3	1	2	0	4	3	0	5	3	0
Q9Y337	Q9Y337	9	9	9	Kallikrein-5	KLK5	KLK5_HUMAN Kallikrein-5 OS=Homo sapiens OX=9606 GN=KLK5 PE=1 SV=3	1	9	9	9	5	4	6	1	5	2	4	6	2	4	4	3	4	4	4	4	5	1	3	1	2	3	3	5	4	3	3	6	2	5	4	6	1	5	2	4	6	2
Q9Y3B3	Q9Y3B3	4	4	4	Transmembrane emp24 domain-containing protein 7	TMED7	TMED7_HUMAN Transmembrane emp24 domain-containing protein 7 OS=Homo sapiens OX=9606 GN=TMED7 PE=1 SV=2	1	4	4	4	2	2	1	0	1	1	4	3	0	1	2	2	2	1	0	2	1	2	0	1	2	2	1	2	1	1	2	3	2	2	2	1	0	1	1	4	3	0
Q9Y3B8	Q9Y3B8	8	8	8	Oligoribonuclease, mitochondrial	REXO2	ORN_HUMAN Oligoribonuclease, mitochondrial OS=Homo sapiens OX=9606 GN=REXO2 PE=1 SV=3	1	8	8	8	3	1	1	4	3	2	7	8	1	3	0	4	6	2	3	7	4	2	3	2	4	3	1	5	5	1	1	5	5	3	1	1	4	3	2	7	8	1
Q9Y3R4	Q9Y3R4	15	15	15	Sialidase-2	NEU2	NEUR2_HUMAN Sialidase-2 OS=Homo sapiens OX=9606 GN=NEU2 PE=1 SV=2	1	15	15	15	6	12	5	6	14	8	11	12	2	8	2	3	9	5	5	8	12	12	3	6	4	6	6	6	6	7	8	11	8	6	12	5	6	14	8	11	12	2
Q9Y3U8	Q9Y3U8	2	2	2	60S ribosomal protein L36	RPL36	RL36_HUMAN 60S ribosomal protein L36 OS=Homo sapiens OX=9606 GN=RPL36 PE=1 SV=3	1	2	2	2	1	0	0	0	0	0	1	1	0	1	0	2	2	0	1	1	1	1	0	0	1	0	0	1	1	1	1	1	1	1	0	0	0	0	0	1	1	0
Q9Y490	Q9Y490	2	2	2	Talin-1	TLN1	TLN1_HUMAN Talin-1 OS=Homo sapiens OX=9606 GN=TLN1 PE=1 SV=3	1	2	2	2	0	1	1	1	1	2	2	2	0	1	1	0	2	0	1	1	2	2	0	0	0	0	0	1	1	1	1	1	0	0	1	1	1	1	2	2	2	0
Q9Y4E8;Q13107;P51784	Q9Y4E8	7;1;1	7;1;1	7;1;1	Ubiquitin carboxyl-terminal hydrolase 15	USP15	UBP15_HUMAN Ubiquitin carboxyl-terminal hydrolase 15 OS=Homo sapiens OX=9606 GN=USP15 PE=1 SV=3	3	7	7	7	2	0	3	4	2	1	6	4	0	3	1	3	6	3	4	6	4	1	1	0	2	1	1	2	3	0	1	3	2	2	0	3	4	2	1	6	4	0
Q9Y4L1;Q9BXT5	Q9Y4L1	19;1	19;1	19;1	Hypoxia up-regulated protein 1	HYOU1	HYOU1_HUMAN Hypoxia up-regulated protein 1 OS=Homo sapiens OX=9606 GN=HYOU1 PE=1 SV=1	2	19	19	19	9	9	12	5	8	7	7	13	3	11	7	7	13	5	8	9	10	11	6	5	6	11	11	6	9	12	8	8	9	9	9	12	5	8	7	7	13	3
Q9Y5K6	Q9Y5K6	4	4	4	CD2-associated protein	CD2AP	CD2AP_HUMAN CD2-associated protein OS=Homo sapiens OX=9606 GN=CD2AP PE=1 SV=1	1	4	4	4	0	4	3	2	0	2	0	2	0	3	0	3	3	0	1	2	3	1	2	0	0	1	1	1	3	1	0	1	2	0	4	3	2	0	2	0	2	0
Q9Y5P6	Q9Y5P6	4	4	4	Mannose-1-phosphate guanyltransferase beta	GMPPB	GMPPB_HUMAN Mannose-1-phosphate guanyltransferase beta OS=Homo sapiens OX=9606 GN=GMPPB PE=1 SV=2	1	4	4	4	3	3	0	0	0	1	2	3	1	3	0	1	4	0	2	3	2	3	0	0	3	1	1	3	4	3	2	4	3	3	3	0	0	0	1	2	3	1
Q9Y5Z4	Q9Y5Z4	7	7	7	Heme-binding protein 2	HEBP2	HEBP2_HUMAN Heme-binding protein 2 OS=Homo sapiens OX=9606 GN=HEBP2 PE=1 SV=1	1	7	7	7	5	4	5	4	6	4	5	5	3	5	3	5	5	3	3	4	3	2	3	4	3	3	2	3	4	4	4	5	4	5	4	5	4	6	4	5	5	3
Q9Y646	Q9Y646	8	8	8	Carboxypeptidase Q	CPQ	CBPQ_HUMAN Carboxypeptidase Q OS=Homo sapiens OX=9606 GN=CPQ PE=1 SV=1	1	8	8	8	4	5	7	2	6	3	5	7	4	7	5	3	5	3	3	7	5	6	3	4	3	5	4	4	7	4	6	4	5	4	5	7	2	6	3	5	7	4
Q9Y6R7	Q9Y6R7	3	3	3	IgGFc-binding protein	FCGBP	FCGBP_HUMAN IgGFc-binding protein OS=Homo sapiens OX=9606 GN=FCGBP PE=1 SV=3	1	3	3	3	0	2	2	1	2	2	2	2	2	3	0	0	2	1	0	2	2	0	0	0	2	1	1	3	1	0	1	2	1	0	2	2	1	2	2	2	2	2
Q9Y6U3	Q9Y6U3	17	17	17	Adseverin	SCIN	ADSV_HUMAN Adseverin OS=Homo sapiens OX=9606 GN=SCIN PE=1 SV=4	1	17	17	17	8	0	0	1	0	6	7	13	0	13	7	7	10	0	6	10	9	4	1	3	7	1	9	5	12	9	10	13	8	8	0	0	1	0	6	7	13	0
[truncated: 218 more columns]

## Sheet: Identified peptides
Supplementary Table S2B - List of all identified sweat peptides after data filtering. Modified from the MaxQuant Peptides file.
Sequence	N-term cleavage window	C-term cleavage window	Amino acid before	First amino acid	Second amino acid	Second last amino acid	Last amino acid	Amino acid after	A Count	R Count	N Count	D Count	C Count	Q Count	E Count	G Count	H Count	I Count	L Count	K Count	M Count	F Count	P Count	S Count	T Count	W Count	Y Count	V Count	U Count	O Count	Length	Missed cleavages	Mass	Proteins	Leading razor protein	Start position	End position	Gene names	Protein names	Unique (Groups)	Unique (Proteins)	Charges	PEP	Score	Identification type	Identification type 200131-MClass-19_2792-11	Identification type 200131-MClass-19_2796-11	Identification type 200131-MClass-19_2805-11	Identification type 200131-MClass-19_2812-11
AAAAAAAAAAAAAAAGAGAGAK	QSRFQVDLVSENAGRAAAAAAAAAAAAAAA	AAAAAAAAGAGAGAKQTPADGEASGESEPA	R	A	A	A	K	Q	18	0	0	0	0	0	0	3	0	0	0	1	0	0	0	0	0	0	0	0	0	0	22	0	1595.84	P55011	P55011	93	114	SLC12A2	Solute carrier family 12 member 2	yes	yes	2;3	1.2584e-13	179.35	By MS/MS	By MS/MS	By matching	By matching	By matching
AAAPAPVSEAVCR	KEKPSKPTEKTEESKAAAPAPVSEAVCRTS	SKAAAPAPVSEAVCRTSMCSIQSAPPEPAT	K	A	A	C	R	T	5	1	0	0	1	0	1	0	0	0	0	0	0	0	2	1	0	0	0	2	0	0	13	0	1297.64	P20810	P20810	397	409	CAST	Calpastatin	yes	yes	2	0.0019825	88.681					By matching
AAAVSEAEADFYEQNSR	SDSRFLLGSWLEQARAAAVSEAEADFYEQN	AVSEAEADFYEQNSRYQLTLWGPEGNILDY	R	A	A	S	R	Y	5	1	1	1	0	1	3	0	0	0	0	0	0	1	0	2	0	0	1	1	0	0	17	0	1856.82	P54802	P54802	627	643	NAGLU	Alpha-N-acetylglucosaminidase;Alpha-N-acetylglucosaminidase 82 kDa form;Alpha-N-acetylglucosaminidase 77 kDa form	yes	yes	3	0.00064801	62.813		By matching			By MS/MS
AADAEAEVASLNR	ALKDAQEKLELAEKKAADAEAEVASLNRRI	KKAADAEAEVASLNRRIQLVEEELDRAQER	K	A	A	N	R	R	5	1	1	1	0	0	2	0	0	0	1	0	0	0	0	1	0	0	0	1	0	0	13	0	1315.64	P06753	P06753	79	91	TPM3	Tropomyosin alpha-3 chain	yes	yes	2	5.5349e-09	215.06	By MS/MS	By MS/MS	By MS/MS		By MS/MS
AADALLLK	TVTNPKRIATAIEKKAADALLLKVNQIGTL	ATAIEKKAADALLLKVNQIGTLSESIKAAQ	K	A	A	L	K	V	3	0	0	1	0	0	0	0	0	0	3	1	0	0	0	0	0	0	0	0	0	0	8	0	813.496	P00924	P00924	339	346	ENO1	Enolase 1	yes	yes	2	0.0022269	113.7	By MS/MS	By MS/MS	By MS/MS	By MS/MS	By MS/MS
AADCEVEQWDSDEPIPAK	VTRRIPAEGRVALARAADCEVEQWDSDEPI	CEVEQWDSDEPIPAKELERGVAGAHGLLCL	R	A	A	A	K	E	3	0	0	3	1	1	3	0	0	1	0	1	0	0	2	1	0	1	0	1	0	0	18	0	2058.88	Q9UBQ7	Q9UBQ7	26	43	GRHPR	Glyoxylate reductase/hydroxypyruvate reductase	yes	yes	2	5.4195e-45	247.67	By MS/MS	By matching
AADHDVGSELPPEGVLGALLR	SADSEGVAAPRRLRRAADHDVGSELPPEGV	GSELPPEGVLGALLRVKRLETPAPQVPARR	R	A	A	L	R	V	3	1	0	2	0	0	2	3	1	0	4	0	0	0	2	1	0	0	0	2	0	0	21	0	2115.1	Q9UHG2	Q9UHG2	221	241	PCSK1N	ProSAAS;KEP;Big SAAS;Little SAAS;Big PEN-LEN;PEN;Little LEN;Big LEN	yes	yes	3	0.049777	21.006
AADTDGDGQVNYEEFVR	LGEKLSDEEVDEMIRAADTDGDGQVNYEEF	DTDGDGQVNYEEFVRVLVSK__________	R	A	A	V	R	V	2	1	1	3	0	1	2	2	0	0	0	0	0	1	0	0	1	0	1	2	0	0	17	0	1884.81	P27482	P27482	128	144	CALML3	Calmodulin-like protein 3	yes	yes	2	2.5246e-229	378.63	By MS/MS	By MS/MS	By MS/MS	By MS/MS	By MS/MS
AAEVWMDEFK	QAPYSRNKALANSVRAAEVWMDEFKELYYH	ANSVRAAEVWMDEFKELYYHRNPRARLEPF	R	A	A	F	K	E	2	0	0	1	0	0	2	0	0	0	0	1	1	1	0	0	0	1	0	1	0	0	10	0	1224.55	Q8IXK2	Q8IXK2	383	392	GALNT12	Polypeptide N-acetylgalactosaminyltransferase 12	yes	yes	2	0.0027825	87.308	By MS/MS				By matching
AAEVWMDEYK	FPGGSGTVFARNTRRAAEVWMDEYKNFYYA	RNTRRAAEVWMDEYKNFYYAAVPSARNVPY	R	A	A	Y	K	N	2	0	0	1	0	0	2	0	0	0	0	1	1	0	0	0	0	1	1	1	0	0	10	0	1240.54	Q10471	Q10471	384	393	GALNT2	Polypeptide N-acetylgalactosaminyltransferase 2;Polypeptide N-acetylgalactosaminyltransferase 2 soluble form	no	no	2	0.0027825	87.308
AAFDDAIAELDTLSEESYK	YEILNSPDRACRLAKAAFDDAIAELDTLSE	DAIAELDTLSEESYKDSTLIMQLLRDNLTL	K	A	A	Y	K	D	4	0	0	3	0	0	3	0	0	1	2	1	0	1	0	2	1	0	1	0	0	0	19	0	2086.96	P62258	P62258	197	215	YWHAE	14-3-3 protein epsilon	yes	yes	2;3	2.3763e-11	173.68		By matching
AAFGQGSGPIMLDEVQCTGTEASLADCK	CRALGFENATQALGRAAFGQGSGPIMLDEV	EVQCTGTEASLADCKSLGWLKSNCRHERDA	R	A	A	C	K	S	4	0	0	2	2	2	2	4	0	1	2	1	1	1	1	2	2	0	0	1	0	0	28	0	2912.3	Q08380	Q08380	77	104	LGALS3BP	Galectin-3-binding protein	yes	yes	2;3	3.2697e-28	210.98	By MS/MS	By MS/MS	By MS/MS		By MS/MS
AAGCDFTNVVK	EEAKQALKNMGEILKAAGCDFTNVVKTTVL	EILKAAGCDFTNVVKTTVLLADINDFNTVN	K	A	A	V	K	T	2	0	1	1	1	0	0	1	0	0	0	1	0	1	0	0	1	0	0	2	0	0	11	0	1180.55	P52758	P52758	68	78	HRSP12	Ribonuclease UK114	yes	yes	2	0.0051349	82.287	By MS/MS	By matching	By matching	By matching	By matching
AAGFKDPLLASGTDGVGTK	CKVDLGGFAGLFDLKAAGFKDPLLASGTDG	KDPLLASGTDGVGTKLKIAQLCNKHDTIGQ	K	A	A	T	K	L	3	0	0	2	0	0	0	4	0	0	2	2	0	1	1	1	2	0	0	1	0	0	19	1	1803.94	P22102	P22102	481	499	GART	Trifunctional purine biosynthetic protein adenosine-3;Phosphoribosylamine--glycine ligase;Phosphoribosylformylglycinamidine cyclo-ligase;Phosphoribosylglycinamide formyltransferase	yes	yes	3	0.036439	29.729		By matching	By matching		By matching
AAGGAVCEQPLGLECR	PGPSGGDFDTYSNIRAAGGAVCEQPLGLEC	AGGAVCEQPLGLECRAQAQPGVPLRELGQV	R	A	A	C	R	A	3	1	0	0	2	1	2	3	0	0	2	0	0	0	1	0	0	0	0	1	0	0	16	0	1686.78	Q9HC84	Q9HC84	2346	2361	MUC5B	Mucin-5B	yes	no	2	4.1215e-07	151.98	By MS/MS		By matching		By MS/MS
AAGIDEQENWHEGK	HQDFPSVVLVGLGKKAAGIDEQENWHEGKE	KAAGIDEQENWHEGKENIRAAVAAGCRQIQ	K	A	A	G	K	E	2	0	1	1	0	1	3	2	1	1	0	1	0	0	0	0	0	1	0	0	0	0	14	0	1582.7	P28838	P28838	105	118	LAP3	Cytosol aminopeptidase	yes	yes	3	2.7117e-05	129.71		By matching
AAGIDEQENWHEGKENIR	HQDFPSVVLVGLGKKAAGIDEQENWHEGKE	IDEQENWHEGKENIRAAVAAGCRQIQDLEL	K	A	A	I	R	A	2	1	2	1	0	1	4	2	1	2	0	1	0	0	0	0	0	1	0	0	0	0	18	1	2094.97	P28838	P28838	105	122	LAP3	Cytosol aminopeptidase	yes	yes	3;4	2.8111e-05	89.261	By MS/MS	By matching
AAIVEKLSSLPFQK	DASCLTWEGQQFQGKAAIVEKLSSLPFQKI	KAAIVEKLSSLPFQKIQHSITAQDHQPTPD	K	A	A	Q	K	I	2	0	0	0	0	1	1	0	0	1	2	2	0	1	1	2	0	0	0	1	0	0	14	1	1529.88	P61970	P61970	50	63	NUTF2	Nuclear transport factor 2	yes	yes	2;3	6.3516e-06	167.2	By MS/MS	By matching		By MS/MS
AAIVHNVDSDDLISMGSNDIEVLK	NFDIKVLNAQRAGYKAAIVHNVDSDDLISM	DDLISMGSNDIEVLKKIDIPSVFIGESSAN	K	A	A	L	K	K	2	0	2	4	0	0	1	1	1	3	2	1	1	0	0	3	0	0	0	3	0	0	24	0	2554.26	O43567	O43567	118	141	RNF13	E3 ubiquitin-protein ligase RNF13	yes	yes	3	2.1962e-08	105.72		By MS/MS	By matching		By MS/MS
AAIVHNVDSDDLISMGSNDIEVLKK	NFDIKVLNAQRAGYKAAIVHNVDSDDLISM	DLISMGSNDIEVLKKIDIPSVFIGESSANS	K	A	A	K	K	I	2	0	2	4	0	0	1	1	1	3	2	2	1	0	0	3	0	0	0	3	0	0	25	1	2682.35	O43567	O43567	118	142	RNF13	E3 ubiquitin-protein ligase RNF13	yes	yes	3;4	1.0543e-09	86.006		By matching			By MS/MS
AALADVLR	ESRVQQQEDEITVLKAALADVLRRLAISED	DEITVLKAALADVLRRLAISEDHVASVKKS	K	A	A	L	R	R	3	1	0	1	0	0	0	0	0	0	2	0	0	0	0	0	0	0	0	1	0	0	8	0	827.486	Q9HC35	Q9HC35	43	50	EML4	Echinoderm microtubule-associated protein-like 4	yes	yes	2	0.00056481	146.94	By MS/MS	By MS/MS	By matching	By MS/MS	By matching
AALDGTPGMIGYGMAK	KHLKEGGLLTLAGAKAALDGTPGMIGYGMA	ALDGTPGMIGYGMAKGAVHQLCQSLAGKNS	K	A	A	A	K	G	3	0	0	1	0	0	0	4	0	1	1	1	2	0	1	0	1	0	1	0	0	0	16	0	1551.74	P09417	P09417	139	154	QDPR	Dihydropteridine reductase	yes	yes	2	5.432e-09	150.04	By MS/MS	By matching	By matching	By matching	By matching
AALPAQELEEYNK	TTIKRIIKKVQDLERAALPAQELEEYNKIL	ERAALPAQELEEYNKILLDMETTYSVATVC	R	A	A	N	K	I	3	0	1	0	0	1	3	0	0	0	2	1	0	0	1	0	0	0	1	0	0	0	13	0	1474.73	P12821	P12821	730	742	ACE	Angiotensin-converting enzyme;Angiotensin-converting enzyme, soluble form	yes	yes	2	0.00015122	125.97	By MS/MS	By matching
AALQEELQLCK	FCFTPHTEEGCLSERAALQEELQLCKGLVQ	LSERAALQEELQLCKGLVQALQTKVTQQGL	R	A	A	C	K	G	2	0	0	0	1	2	2	0	0	0	3	1	0	0	0	0	0	0	0	0	0	0	11	0	1301.66	P49327	P49327	1132	1142	FASN	Fatty acid synthase;[Acyl-carrier-protein] S-acetyltransferase;[Acyl-carrier-protein] S-malonyltransferase;3-oxoacyl-[acyl-carrier-protein] synthase;3-oxoacyl-[acyl-carrier-protein] reductase;3-hydroxyacyl-[acyl-carrier-protein] dehydratase;Enoyl-[acyl-carrier-protein] reductase;Oleoyl-[acyl-carrier-protein] hydrolase	yes	yes	2	0.00013809	138.1		By MS/MS
AALQELLSK	AVVSERLKIRGSLARAALQELLSKGLIKLV	RGSLARAALQELLSKGLIKLVSKHRAQVIY	R	A	A	S	K	G	2	0	0	0	0	1	1	0	0	0	3	1	0	0	0	1	0	0	0	0	0	0	9	0	971.565	P62851	P62851	86	94	RPS25	40S ribosomal protein S25	yes	yes	2	0.0068344	77.732		By matching		By matching
AALRPAVSSSDQQSLIR	GLGWNWASWRQSPPRAALRPAVSSSDQQSL	LRPAVSSSDQQSLIRKLQKRGSPSDVVTPI	R	A	A	I	R	K	3	2	0	1	0	2	0	0	0	1	2	0	0	0	1	4	0	0	0	1	0	0	17	1	1797.97	Q8IZA0	Q8IZA0	168	184	KIAA0319L	Dyslexia-associated protein KIAA0319-like protein	yes	yes	3	7.8498e-05	88.385	By MS/MS				By matching
AALVAQNYINYQQGTPHR	______________________________	VAQNYINYQQGTPHRVFEVQKVKQASMEDI	R	A	A	H	R	V	3	1	2	0	0	3	0	1	1	1	1	0	0	0	1	0	1	0	2	1	0	0	18	0	2043.03	Q9BS40	Q9BS40	13	30	LXN	Latexin	yes	yes	2;3	3.6951e-13	160.48	By MS/MS	By MS/MS	By MS/MS		By MS/MS
AANSLEAFIFETQDK	QDLTLRDLEKQEREKAANSLEAFIFETQDK	AANSLEAFIFETQDKLYQPEYQEVSTEEQR	K	A	A	D	K	L	3	0	1	1	0	1	2	0	0	1	1	1	0	2	0	1	1	0	0	0	0	0	15	0	1682.82	Q9Y4L1	Q9Y4L1	739	753	HYOU1	Hypoxia up-regulated protein 1	yes	yes	2;3	7.1884e-05	127.52		By matching	By matching		By matching
AAPEASSPPASPLQHLLPGK	PLLNGAPAGESPQPKAAPEASSPPASPLQH	SSPPASPLQHLLPGKAVDLGPPKPSDQETG	K	A	A	G	K	A	4	0	0	0	0	1	1	1	1	0	3	1	0	0	5	3	0	0	0	0	0	0	20	0	1967.05	Q96TA1	Q96TA1	686	705	FAM129B	Niban-like protein 1	yes	yes	3	0.050095	20.6			By matching	By matching	By matching
AAPFSLEYR	______________________________	FSTEERAAPFSLEYRVFLKNEKGQYISPFH	R	A	A	Y	R	V	2	1	0	0	0	0	1	0	0	0	1	0	0	1	1	1	0	0	1	0	0	0	9	0	1052.53	Q15181	Q15181	10	18	PPA1	Inorganic pyrophosphatase	yes	yes	2	5.8256e-05	135.84	By MS/MS	By matching	By matching	By matching
AAPGQEPPEHMAELQR	GPEASRPPKLHPGLRAAPGQEPPEHMAELQ	APGQEPPEHMAELQRNEQEQPLGQWHLSKR	R	A	A	Q	R	N	3	1	0	0	0	2	3	1	1	0	1	0	1	0	3	0	0	0	0	0	0	0	16	0	1759.83	O00391	O00391	615	630	QSOX1	Sulfhydryl oxidase 1	yes	yes	2;3	1.6447e-06	142.91	By MS/MS	By MS/MS	By MS/MS		By MS/MS
AAPSVTLFPPSSEELQANK	______________________________	VTLFPPSSEELQANKATLVCLISDFYPGAV	K	A	A	N	K	A	3	0	1	0	0	1	2	0	0	0	2	1	0	1	3	3	1	0	0	1	0	0	19	0	1985.01	P0DOY3;P0DOY2;P0CF74;A0M8Q6	P0DOY3	5	23	IGLC6;IGLC7	Ig lambda-6 chain C region;Ig lambda-7 chain C region	yes	no	2;3	1.423e-06	110.92	By MS/MS	By matching	By matching	By matching	By MS/MS
AAQAAVASYNMGSNSIYYFR	GELRDLSPDDPQVQKAAQAAVASYNMGSNS	VASYNMGSNSIYYFRDTHIIKAQSQLVAGI	K	A	A	F	R	D	5	1	2	0	0	1	0	1	0	1	0	0	1	1	0	3	0	0	3	1	0	0	20	0	2183.01	Q15828	Q15828	51	70	CST6	Cystatin-M	yes	yes	2;3	8.72e-11	174.78		By MS/MS	By MS/MS		By MS/MS
AAQLRPISLPGVSSTEDLQDLFR	ALPKFSQFLGDPVEKAAQLRPISLPGVSST	LPGVSSTEDLQDLFRKTGQDVDGKLTYQEI	K	A	A	F	R	K	2	2	0	2	0	2	1	1	0	1	4	0	0	1	2	3	1	0	0	1	0	0	23	1	2512.33	O75071	O75071	422	444	EFCAB14	EF-hand calcium-binding domain-containing protein 14	yes	yes	3	0.00017069	56.766
AASALWNNMLEPVGQK	FAPDCFHFSSKSHSRAASALWNNMLEPVGQ	ASALWNNMLEPVGQKTTRHKFENKINITCP	R	A	A	Q	K	T	3	0	2	0	0	1	1	1	0	0	2	1	1	0	1	1	0	1	0	1	0	0	16	0	1727.87	Q6P1J6	Q6P1J6	664	679	PLB1	Phospholipase B1, membrane-associated;Phospholipase A2;Lysophospholipase	yes	yes	2	2.2076e-16	216.06	By MS/MS	By MS/MS	By MS/MS		By MS/MS
AASDIAMTELPPTHPIR	NDRKEAAENSLVAYKAASDIAMTELPPTHP	SDIAMTELPPTHPIRLGLALNFSVFYYEIL	K	A	A	I	R	L	3	1	0	1	0	0	1	0	1	2	1	0	1	0	3	1	2	0	0	0	0	0	17	0	1818.93	P62258	P62258	154	170	YWHAE	14-3-3 protein epsilon	yes	yes	2;3	4.8425e-05	95.347	By MS/MS	By matching	By matching		By matching
AASGFNAMEDAQTLR	______________________________	AASGFNAMEDAQTLRKAMKGLGTDEDAIIS	K	A	A	L	R	K	4	1	1	1	0	1	1	1	0	0	1	0	1	1	0	1	1	0	0	0	0	0	15	0	1580.73	P09525	P09525	10	24	ANXA4	Annexin A4	yes	yes	2	2.2545e-36	261.22	By MS/MS	By matching	By matching		By MS/MS
AASNIIFSNGNLDPWAGGGIR	RPDWLLTSFWGGDLRAASNIIFSNGNLDPW	FSNGNLDPWAGGGIRRNLSASVIAVTIQGG	R	A	A	I	R	R	3	1	3	1	0	0	0	4	0	3	1	0	0	1	1	2	0	1	0	0	0	0	21	0	2129.07	Q9UHL4	Q9UHL4	406	426	DPP7	Dipeptidyl peptidase 2	yes	yes	2	0.00016658	167.32		By MS/MS		By matching	By MS/MS
AASQPGELKDWFVGR	RIHIMPSLNPDGFEKAASQPGELKDWFVGR	AASQPGELKDWFVGRSNAQGIDLNRNFPDL	K	A	A	G	R	S	2	1	0	1	0	1	1	2	0	0	1	1	0	1	1	1	0	1	0	1	0	0	15	1	1659.84	P16870	P16870	165	179	CPE	Carboxypeptidase E	yes	yes	2;3	6.4384e-18	228.12	By MS/MS	By MS/MS	By MS/MS	By MS/MS	By MS/MS
AASSQTPTMCTTTVTVK	VILQVGVINEAQFSKAASSQTPTMCTTTVT	SSQTPTMCTTTVTVKIIDSDEGPECHPPVK	K	A	A	V	K	I	2	0	0	0	1	1	0	0	0	0	0	1	1	0	1	2	6	0	0	2	0	0	17	0	1782.85	Q08554	Q08554	445	461	DSC1	Desmocollin-1	yes	yes	2;3	5.6032e-16	203.39	By MS/MS	By MS/MS	By MS/MS	By matching	By MS/MS
AATSDLEHYDK	NPDKFESTDLDMLIKAATSDLEHYDKTRHE	MLIKAATSDLEHYDKTRHEEFKKYEMMKEH	K	A	A	D	K	T	2	0	0	2	0	0	1	0	1	0	1	1	0	0	0	1	1	0	1	0	0	0	11	0	1248.56	P80303	P80303	161	171	NUCB2	Nucleobindin-2;Nesfatin-1	yes	yes	2;3	0.00029901	145.9	By MS/MS	By MS/MS	By MS/MS	By matching	By matching
AAVATFLQSVQVPEFTPK	NLFAQTYGLTGSQDRAAVATFLQSVQVPEF	ATFLQSVQVPEFTPKSGVKIHVSDQELQSA	R	A	A	P	K	S	3	0	0	0	0	2	1	0	0	0	1	1	0	2	2	1	2	0	0	3	0	0	18	0	1932.04	P22314	P22314	785	802	UBA1	Ubiquitin-like modifier-activating enzyme 1	yes	yes	2;3	5.9894e-08	147.87		By MS/MS
AAVAWEAGKPLSIEEIEVAPPK	______________________________	GKPLSIEEIEVAPPKAHEVRIKIIATAVCH	K	A	A	P	K	A	5	0	0	0	0	0	4	1	0	2	1	2	0	0	3	1	0	1	0	2	0	0	22	1	2304.24	P11766	P11766	10	31	ADH5	Alcohol dehydrogenase class-3	yes	yes	3	1.1593e-05	87.156		By MS/MS
AAVGRPLDKHEGALETLLR	AQYCRAAEELSKLRRAAVGRPLDKHEGALE	RPLDKHEGALETLLRYYDQICSIEPKFPFS	R	A	A	L	R	Y	3	2	0	1	0	0	2	2	1	0	4	1	0	0	1	0	1	0	0	1	0	0	19	2	2045.14	Q8WUM4	Q8WUM4	52	70	PDCD6IP	Programmed cell death 6-interacting protein	yes	yes	4	0.0024595	49.34		By matching			By matching
AAVLEAMTAFR	AMLWHGAQAGAFDLKAAVLEAMTAFRRAGA	FDLKAAVLEAMTAFRRAGADIIITYYTPQL	K	A	A	F	R	R	4	1	0	0	0	0	1	0	0	0	1	0	1	1	0	0	1	0	0	1	0	0	11	0	1178.61	P13716	P13716	298	308	ALAD	Delta-aminolevulinic acid dehydratase	yes	yes	2	9.6995e-05	193.41	By MS/MS	By MS/MS	By MS/MS		By MS/MS
AAVPSGASTGIYEALELR	PTVEVDLFTSKGLFRAAVPSGASTGIYEAL	PSGASTGIYEALELRDNDKTRYMGKGVSKA	R	A	A	L	R	D	4	1	0	0	0	0	2	2	0	1	2	0	0	0	1	2	1	0	1	1	0	0	18	0	1803.94	P06733;P13929;P09104	P06733	33	50	ENO1;ENO3;ENO2	Alpha-enolase;Beta-enolase;Gamma-enolase	no	no	2;3	3.3298e-08	189.3	By MS/MS	By MS/MS	By matching	By MS/MS	By MS/MS
AAVPSGASTGIYEALELRDNDK	PTVEVDLFTSKGLFRAAVPSGASTGIYEAL	STGIYEALELRDNDKTRYMGKGVSKAVEHI	R	A	A	D	K	T	4	1	1	2	0	0	2	2	0	1	2	1	0	0	1	2	1	0	1	1	0	0	22	1	2276.13	P06733	P06733	33	54	ENO1	Alpha-enolase	yes	yes	3	4.4714e-13	127.01		By MS/MS		By matching	By matching
AAVPSGASTGIYEALELRDNDKTR	PTVEVDLFTSKGLFRAAVPSGASTGIYEAL	GIYEALELRDNDKTRYMGKGVSKAVEHINK	R	A	A	T	R	Y	4	2	1	2	0	0	2	2	0	1	2	1	0	0	1	2	2	0	1	1	0	0	24	2	2533.28	P06733	P06733	33	56	ENO1	Alpha-enolase	yes	yes	4	5.3386e-15	126.31		By MS/MS		By matching
AAYEAELGDAR	TESEEVVSREVSGIKAAYEAELGDARKTLD	SGIKAAYEAELGDARKTLDSVAKERARLQL	K	A	A	A	R	K	4	1	0	1	0	0	2	1	0	0	1	0	0	0	0	0	0	0	1	0	0	0	11	0	1164.54	P02545	P02545	79	89	LMNA	Prelamin-A/C;Lamin-A/C	yes	yes	2	0.0009655	146.69	By MS/MS	By matching		By matching	By matching
AAYLQETGKPLDETLKK	DILTKRNNAQRQQIKAAYLQETGKPLDETL	YLQETGKPLDETLKKALTGHLEEVVLALLK	K	A	A	K	K	A	2	0	0	1	0	1	2	1	0	0	3	3	0	0	1	0	2	0	1	0	0	0	17	2	1904.03	P04083	P04083	82	98	ANXA1	Annexin A1	yes	yes	3;4	5.0174e-05	95.347		By matching	By matching	By matching
AAYQVAALPK	NEIYKQYFKSNFPARAAYQVAALPKGSRIE	NFPARAAYQVAALPKGSRIEIEAVAIQGPL	R	A	A	P	K	G	4	0	0	0	0	1	0	0	0	0	1	1	0	0	1	0	0	0	1	1	0	0	10	0	1030.58	P52758	P52758	108	117	HRSP12	Ribonuclease UK114	yes	yes	2	0.0024854	89.752	By MS/MS	By matching	By MS/MS		By MS/MS
AAYVLFYQR	DSSVSTASEDQIVSKAAYVLFYQRQDTFSG	DQIVSKAAYVLFYQRQDTFSGTGFFPLDRE	K	A	A	Q	R	Q	2	1	0	0	0	1	0	0	0	0	1	0	0	1	0	0	0	0	2	1	0	0	9	0	1129.59	Q9Y4E8;Q13107;P51784	Q9Y4E8	924	932	USP15;USP4;USP11	Ubiquitin carboxyl-terminal hydrolase 15;Ubiquitin carboxyl-terminal hydrolase 4;Ubiquitin carboxyl-terminal hydrolase 11	yes	no	2	0.002351	97.473
ACANPAAGSVILLENLR	DVLFLKDCVGPEVEKACANPAAGSVILLEN	ANPAAGSVILLENLRFHVEEEGKGKDASGN	K	A	C	L	R	F	4	1	2	0	1	0	1	1	0	1	3	0	0	0	1	1	0	0	0	1	0	0	17	0	1767.93	P00558	P00558	107	123	PGK1	Phosphoglycerate kinase 1	yes	yes	2;3	5.0092e-60	279.62	By MS/MS	By MS/MS	By MS/MS	By MS/MS	By MS/MS
ACGLNFADLMAR	APPAPGPGQLTLRLRACGLNFADLMARQGL	RLRACGLNFADLMARQGLYDRLPPLPVTPG	R	A	C	A	R	Q	3	1	1	1	1	0	0	1	0	0	2	0	1	1	0	0	0	0	0	0	0	0	12	0	1337.62	Q99536	Q99536	85	96	VAT1	Synaptic vesicle membrane protein VAT-1 homolog	yes	yes	2	0.00044211	117.53	By MS/MS	By MS/MS	By MS/MS		By MS/MS
ACGNFGIPCELR	MGSTSDLGHCEKIKKACGNFGIPCELRVTS	IKKACGNFGIPCELRVTSAHKGPDETLRIK	K	A	C	L	R	V	1	1	1	0	2	0	1	2	0	1	1	0	0	1	1	0	0	0	0	0	0	0	12	0	1392.63	P22234	P22234	287	298	PAICS	Multifunctional protein ADE2;Phosphoribosylaminoimidazole-succinocarboxamide synthase;Phosphoribosylaminoimidazole carboxylase	yes	yes	2	0.00049414	139.43	By MS/MS	By MS/MS	By MS/MS		By MS/MS
ACLDTAVENMPSLK	EDPLLSGLLDSPALKACLDTAVENMPSLKM	KACLDTAVENMPSLKMKVVEVLAGHGHLYS	K	A	C	L	K	M	2	0	1	1	1	0	1	0	0	0	2	1	1	0	1	1	1	0	0	1	0	0	14	0	1547.73	P49327	P49327	1226	1239	FASN	Fatty acid synthase;[Acyl-carrier-protein] S-acetyltransferase;[Acyl-carrier-protein] S-malonyltransferase;3-oxoacyl-[acyl-carrier-protein] synthase;3-oxoacyl-[acyl-carrier-protein] reductase;3-hydroxyacyl-[acyl-carrier-protein] dehydratase;Enoyl-[acyl-carrier-protein] reductase;Oleoyl-[acyl-carrier-protein] hydrolase	yes	yes	2	7.416e-23	241.4	By MS/MS	By MS/MS
ACNPQPNGENAISAR	MRYNDFLHDPLSLCKACNPQPNGENAISAR	ACNPQPNGENAISARSDLNPANGSYPFQAL	K	A	C	A	R	S	3	1	3	0	1	1	1	1	0	1	0	0	0	0	2	1	0	0	0	0	0	0	15	0	1597.73	Q8NHP8	Q8NHP8	494	508	PLBD2	Putative phospholipase B-like 2;Putative phospholipase B-like 2 32 kDa form;Putative phospholipase B-like 2 45 kDa form	yes	yes	2	3.8115e-21	214.26	By MS/MS	By MS/MS	By MS/MS	By matching	By MS/MS
ADDAGAAGGPGGPGGPGMGNRGGFR	______________________________	GGPGGPGMGNRGGFRGGFGSGIRGRGRGRG	M	A	D	F	R	G	4	2	1	2	0	0	0	11	0	0	0	0	1	1	3	0	0	0	0	0	0	0	25	1	2154.96	P15880	P15880	2	26	RPS2	40S ribosomal protein S2	yes	yes	2	0.0021934	48.527	By MS/MS			By matching	By matching
ADDGRPFPQVIK	CIGGVILFHETLYQKADDGRPFPQVIKSKG	YQKADDGRPFPQVIKSKGGVVGIKVDKGVV	K	A	D	I	K	S	1	1	0	2	0	1	0	1	0	1	0	1	0	1	2	0	0	0	0	1	0	0	12	1	1341.7	P04075	P04075	88	99	ALDOA	Fructose-bisphosphate aldolase A	yes	yes	2;3	0.0032653	128.44	By MS/MS	By MS/MS	By matching	By MS/MS	By matching
ADEASELACPTPK	VRQLTLRKLQELSSKADEASELACPTPKED	SKADEASELACPTPKEDGLAQQQTQLNLRS	K	A	D	P	K	E	3	0	0	1	1	0	2	0	0	0	1	1	0	0	2	1	1	0	0	0	0	0	13	0	1387.63	P49327	P49327	2194	2206	FASN	Fatty acid synthase;[Acyl-carrier-protein] S-acetyltransferase;[Acyl-carrier-protein] S-malonyltransferase;3-oxoacyl-[acyl-carrier-protein] synthase;3-oxoacyl-[acyl-carrier-protein] reductase;3-hydroxyacyl-[acyl-carrier-protein] dehydratase;Enoyl-[acyl-carrier-protein] reductase;Oleoyl-[acyl-carrier-protein] hydrolase	yes	yes	2	0.00029801	104.79	By MS/MS	By matching
ADEDPIMGFHQMFLLK	TPDSCIISMVVGQLKADEDPIMGFHQMFLL	DEDPIMGFHQMFLLKNINDAWVCTNDMFRL	K	A	D	L	K	N	1	0	0	2	0	1	1	1	1	1	2	1	2	2	1	0	0	0	0	0	0	0	16	0	1890.9	P61970	P61970	91	106	NUTF2	Nuclear transport factor 2	yes	yes	3	0.00093013	65.956				By matching	By matching
ADEGISFR	SDPKRTIAQDYGVLKADEGISFRGLFIIDD	QDYGVLKADEGISFRGLFIIDDKGILRQIT	K	A	D	F	R	G	1	1	0	1	0	0	1	1	0	1	0	0	0	1	0	1	0	0	0	0	0	0	8	0	893.424	Q06830	Q06830	121	128	PRDX1	Peroxiredoxin-1	yes	yes	2	3.3124e-05	166.17	By MS/MS	By matching	By matching	By MS/MS	By matching
ADFDNTVAIHPTSSEELVTLR	MLQGFAVAVKMGATKADFDNTVAIHPTSSE	VAIHPTSSEELVTLR_______________	K	A	D	L	R	-	2	1	1	2	0	0	2	0	1	1	2	0	0	1	1	2	3	0	0	2	0	0	21	0	2314.14	P00390	P00390	502	522	GSR	Glutathione reductase, mitochondrial	yes	yes	3	2.8507e-05	88.755		By MS/MS		By matching	By MS/MS
ADFSGMSQTDLSLSK	VLRNLGMTDAFELGKADFSGMSQTDLSLSK	ADFSGMSQTDLSLSKVVHKSFVEVNEEGTE	K	A	D	S	K	V	1	0	0	2	0	1	0	1	0	0	2	1	1	1	0	4	1	0	0	0	0	0	15	0	1585.73	P35237	P35237	300	314	SERPINB6	Serpin B6	yes	yes	2	2.2876e-07	168.85	By MS/MS	By matching	By matching		By matching
ADFSGMSTEK	FLRRLGMIDAFDEAKADFSGMSTEKNVPLS	FDEAKADFSGMSTEKNVPLSKVAHKCFVEV	K	A	D	E	K	N	1	0	0	1	0	0	1	1	0	0	0	1	1	1	0	2	1	0	0	0	0	0	10	0	1071.45	P50452	P50452	297	306	SERPINB8	Serpin B8	yes	yes	2	0.00068393	126.07	By MS/MS	By MS/MS	By matching		By MS/MS
ADGNQLTLEER	LKPSLNFTATVKVTRADGNQLTLEERRNNV	KVTRADGNQLTLEERRNNVVITVTQRNYTE	R	A	D	E	R	R	1	1	1	1	0	1	2	1	0	0	2	0	0	0	0	0	1	0	0	0	0	0	11	0	1244.6	Q6YHK3	Q6YHK3	375	385	CD109	CD109 antigen	yes	yes	2	0.0012917	125.75
ADHPFLFVIR	SNIVEKQLPQSTLFRADHPFLFVIRKDDII	STLFRADHPFLFVIRKDDIILFSGKVSCP_	R	A	D	I	R	K	1	1	0	1	0	0	0	0	1	1	1	0	0	2	1	0	0	0	0	1	0	0	10	0	1213.66	O75635	O75635	357	366	SERPINB7	Serpin B7	yes	yes	2;3	0.00014497	133.13	By MS/MS	By MS/MS	By MS/MS	By MS/MS	By MS/MS
ADIFVDPVLHTACALDIK	ELCKKEVLNMLKESKADIFVDPVLHTACAL	FVDPVLHTACALDIKHHCAAITPGRGRQMS	K	A	D	I	K	H	3	0	0	3	1	0	0	0	1	2	2	1	0	1	1	0	1	0	0	2	0	0	18	0	1997.03	Q92896	Q92896	1059	1076	GLG1	Golgi apparatus protein 1	yes	yes	3	0.050032	15.661
ADLAAQYTTVGR	DVLVPYFVPNTPAARADLAAQYTTVGRMDQ	AARADLAAQYTTVGRMDQGVGLVLQELRDA	R	A	D	G	R	M	3	1	0	1	0	1	0	1	0	0	1	0	0	0	0	0	2	0	1	1	0	0	12	0	1264.64	P51688	P51688	234	245	SGSH	N-sulphoglucosamine sulphohydrolase	yes	yes	2	3.3197e-06	207.34	By MS/MS	By MS/MS	By matching	By matching	By MS/MS
ADLGAYLNPRPPAPEAWSEPVLLAK	AQWLLYTHPTHSWQRADLGAYLNPRPPAPE	PPAPEAWSEPVLLAKGSCAYSDLQSMGTGP	R	A	D	A	K	G	5	1	1	1	0	0	2	1	0	0	4	1	0	0	5	1	0	1	1	1	0	0	25	1	2674.41	Q9Y3R4	Q9Y3R4	305	329	NEU2	Sialidase-2	yes	yes	3;4	4.1014e-09	82.477		By MS/MS		By MS/MS	By matching
ADLIAYLK	GTKMIFVGIKKKEERADLIAYLKKATNE__	IKKKEERADLIAYLKKATNE__________	R	A	D	L	K	K	2	0	0	1	0	0	0	0	0	1	2	1	0	0	0	0	0	0	1	0	0	0	8	0	905.522	P99999	P99999	93	100	CYCS	Cytochrome c	yes	yes	2	0.0068974	89.55	By MS/MS		By MS/MS		By MS/MS
ADLINNLGTIAK	DRTLTIVDTGIGMTKADLINNLGTIAKSGT	MTKADLINNLGTIAKSGTKAFMEALQAGAD	K	A	D	A	K	S	2	0	2	1	0	0	0	1	0	2	2	1	0	0	0	0	1	0	0	0	0	0	12	0	1241.7	P07900;Q14568;P08238	P07900	101	112	HSP90AA1;HSP90AA2P;HSP90AB1	Heat shock protein HSP 90-alpha;Heat shock protein HSP 90-alpha A2;Heat shock protein HSP 90-beta	no	no	2	0.00033081	148.91	By MS/MS			By matching
ADLLLSTQPGREEGSPLELER	LQASDLPASASLPAKADLLLSTQPGREEGS	TQPGREEGSPLELERLKLEPHEGLLLRFPY	K	A	D	E	R	L	1	2	0	1	0	1	4	2	0	0	5	0	0	0	2	2	1	0	0	0	0	0	21	1	2309.19	P08195	P08195	593	613	SLC3A2	4F2 cell-surface antigen heavy chain	yes	yes	3	0.00076945	53.909		By matching		By matching	By matching
ADLSAMSAER	VLRHLGIVDAFQQGKADLSAMSAERDLCLS	FQQGKADLSAMSAERDLCLSKFVHKSFVEV	K	A	D	E	R	D	3	1	0	1	0	0	1	0	0	0	1	0	1	0	0	2	0	0	0	0	0	0	10	0	1049.48	P50453	P50453	298	307	SERPINB9	Serpin B9	yes	yes	2	0.0047263	98.233					By MS/MS
ADLSGIASGGR	YLRALGLKDIFDESKADLSGIASGGRLYIS	DESKADLSGIASGGRLYISRMMHKSYIEVT	K	A	D	G	R	L	2	1	0	1	0	0	0	3	0	1	1	0	0	0	0	2	0	0	0	0	0	0	11	0	1002.51	O75635	O75635	305	315	SERPINB7	Serpin B7	yes	yes	2	1.4408e-07	218.58	By MS/MS	By MS/MS	By MS/MS	By MS/MS	By MS/MS
ADLSGIASGGRLYISR	YLRALGLKDIFDESKADLSGIASGGRLYIS	DLSGIASGGRLYISRMMHKSYIEVTEEGTE	K	A	D	S	R	M	2	2	0	1	0	0	0	3	0	2	2	0	0	0	0	3	0	0	1	0	0	0	16	1	1634.87	O75635	O75635	305	320	SERPINB7	Serpin B7	yes	yes	3	1.1375e-05	120.66		By MS/MS		By MS/MS	By MS/MS
ADLSGMSGAR	DLARLGVQDLFNSSKADLSGMSGARDIFIS	FNSSKADLSGMSGARDIFISKIVHKSFVEV	K	A	D	A	R	D	2	1	0	1	0	0	0	2	0	0	1	0	1	0	0	2	0	0	0	0	0	0	10	0	963.444	P30740	P30740	302	311	SERPINB1	Leukocyte elastase inhibitor	yes	yes	2	0.00063613	150.36
ADLTGISPSPNLYLSK	ILQDMGITDIFDETRADLTGISPSPNLYLS	DLTGISPSPNLYLSKIIHKTFVEVDENGTQ	R	A	D	S	K	I	1	0	1	1	0	0	0	1	0	1	3	1	0	0	2	3	1	0	1	0	0	0	16	0	1674.88	Q96P63	Q96P63	328	343	SERPINB12	Serpin B12	yes	yes	2;3	4.6337e-10	189.24	By MS/MS	By MS/MS	By MS/MS	By MS/MS	By MS/MS
ADLTGISPSPNLYLSKIIHK	ILQDMGITDIFDETRADLTGISPSPNLYLS	ISPSPNLYLSKIIHKTFVEVDENGTQAAAA	R	A	D	H	K	T	1	0	1	1	0	0	0	1	1	3	3	2	0	0	2	3	1	0	1	0	0	0	20	1	2166.2	Q96P63	Q96P63	328	347	SERPINB12	Serpin B12	yes	yes	4	0.0051672	44.382		By matching			By matching
ADMGGAATICSAIVSAAK	GGISIKASANMDLMRADMGGAATICSAIVS	GGAATICSAIVSAAKLNLPINIIGLAPLCE	R	A	D	A	K	L	6	0	0	1	1	0	0	2	0	2	0	1	1	0	0	2	1	0	0	1	0	0	18	0	1692.82	P28838	P28838	304	321	LAP3	Cytosol aminopeptidase	yes	yes	2	4.0989e-08	153.81	By MS/MS	By MS/MS
ADNFEYSDPVDGSISR	GKQFSANDKVYTVEKADNFEYSDPVDGSIS	DNFEYSDPVDGSISRNQGLRLIFTDGSRIV	K	A	D	S	R	N	1	1	1	3	0	0	1	1	0	1	0	0	0	1	1	3	0	0	1	1	0	0	16	0	1770.77	P36871	P36871	471	486	PGM1	Phosphoglucomutase-1	yes	yes	2	2.7832e-11	136.3	By MS/MS	By matching
ADQVCINLR	CQDIDECTAGTHNCRADQVCINLRGSFACQ	GTHNCRADQVCINLRGSFACQCPPGYQKRG	R	A	D	L	R	G	1	1	1	1	1	1	0	0	0	1	1	0	0	0	0	0	0	0	0	1	0	0	9	0	1087.54	Q12805	Q12805	186	194	EFEMP1	EGF-containing fibulin-like extracellular matrix protein 1	yes	yes	2	0.00096635	109.86	By MS/MS	By matching	By matching
ADRDQYELLCLDNTR	AFVKHSTIFENLANKADRDQYELLCLDNTR	ADRDQYELLCLDNTRKPVDEYKDCHLAQVP	K	A	D	T	R	K	1	2	1	3	1	1	1	0	0	0	3	0	0	0	0	0	1	0	1	0	0	0	15	1	1880.87	P02787	P02787	237	251	TF	Serotransferrin	yes	yes	3	6.0082e-05	110.57	By MS/MS	By matching	By matching		By MS/MS
ADTDGGLIFR	QCHLARVPAHAVVVRADTDGGLIFRLLNEG	AVVVRADTDGGLIFRLLNEGQRLFSHEGSS	R	A	D	F	R	L	1	1	0	2	0	0	0	2	0	1	1	0	0	1	0	0	1	0	0	0	0	0	10	0	1063.53	P08582	P08582	285	294	MFI2	Melanotransferrin	yes	yes	2	0.00020651	173.23			By MS/MS		By MS/MS
ADVLTTGAGNPVGDK	SDQMQHWKEQRAAQKADVLTTGAGNPVGDK	ADVLTTGAGNPVGDKLNVITVGPRGPLLVQ	K	A	D	D	K	L	2	0	1	2	0	0	0	3	0	0	1	1	0	0	1	0	2	0	0	2	0	0	15	0	1413.71	P04040	P04040	24	38	CAT	Catalase	yes	yes	2;3	1.6222e-09	188.96	By MS/MS	By MS/MS	By MS/MS	By MS/MS	By MS/MS
ADVLTTGAGNPVGDKLNVITVGPR	SDQMQHWKEQRAAQKADVLTTGAGNPVGDK	NPVGDKLNVITVGPRGPLLVQDVVFTDEMA	K	A	D	P	R	G	2	1	2	2	0	0	0	4	0	1	2	1	0	0	2	0	3	0	0	4	0	0	24	1	2363.28	P04040	P04040	24	47	CAT	Catalase	yes	yes	2;3;4	1.6423e-30	209.01	By MS/MS	By MS/MS	By MS/MS	By MS/MS	By MS/MS
ADVTEWR	LLSQDFELLCRDGSRADVTEWRQCHLARVP	LLCRDGSRADVTEWRQCHLARVPAHAVVVR	R	A	D	W	R	Q	1	1	0	1	0	0	1	0	0	0	0	0	0	0	0	0	1	1	0	1	0	0	7	0	875.414	P08582	P08582	263	269	MFI2	Melanotransferrin	yes	yes	2	0.00036422	173.93	By MS/MS	By MS/MS	By MS/MS	By MS/MS	By MS/MS
ADYSGMSSGSGLYAQK	VLAAMGMGDAFSEHKADYSGMSSGSGLYAQ	DYSGMSSGSGLYAQKFLHSSFVAVTEEGTE	K	A	D	Q	K	F	2	0	0	1	0	1	0	3	0	0	1	1	1	0	0	4	0	0	2	0	0	0	16	0	1620.71	Q9UIV8	Q9UIV8	314	329	SERPINB13	Serpin B13	yes	yes	2	1.9326e-08	149.38		By matching			By matching
AEAGGGWEGSASYK	KQPVFGANYIKGTVKAEAGGGWEGSASYKL	KAEAGGGWEGSASYKLTFTAGGAIEFGQRM	K	A	E	Y	K	L	3	0	0	0	0	0	2	4	0	0	0	1	0	0	0	2	0	1	1	0	0	0	14	0	1368.59	Q969T9	Q969T9	98	111	WBP2	WW domain-binding protein 2	yes	yes	2	0.0035556	76.522			By matching	By matching
AEAGPEGVAPAPEGEK	KENGDKSEAQKPSEKAEAGPEGVAPAPEGE	EAGPEGVAPAPEGEKKQKPARKRRMVEEIG	K	A	E	E	K	K	4	0	0	0	0	0	4	3	0	0	0	1	0	0	3	0	0	0	0	1	0	0	16	0	1507.72	Q9Y4L1	Q9Y4L1	670	685	HYOU1	Hypoxia up-regulated protein 1	yes	yes	2	2.4158e-05	122.39
AECMLQQAER	VIDMSGLREKDDIQRAECMLQQAERLGCRQ	DDIQRAECMLQQAERLGCRQFVTATDVVRG	R	A	E	E	R	L	2	1	0	0	1	2	2	0	0	0	1	0	1	0	0	0	0	0	0	0	0	0	10	0	1234.54	P13796	P13796	334	343	LCP1	Plastin-2	yes	yes	2	0.00043465	158.76	By MS/MS	By MS/MS
AEDGENYDIK	EKEAKQQEEKIEKMRAEDGENYDIKKQAEI	IEKMRAEDGENYDIKKQAEILQESRMMIPD	R	A	E	I	K	K	1	0	1	2	0	0	2	1	0	1	0	1	0	0	0	0	0	0	1	0	0	0	10	0	1152.49	O75347	O75347	42	51	TBCA	Tubulin-specific chaperone A	yes	yes	2	0.03252	56.258
AEDGSVIDYELIDQDAR	GDFRKLMVALAKGRRAEDGSVIDYELIDQD	DGSVIDYELIDQDARDLYDAGVKRKGTDVP	R	A	E	A	R	D	2	1	0	4	0	1	2	1	0	2	1	0	0	0	0	1	0	0	1	1	0	0	17	0	1907.87	P07355	P07355	180	196	ANXA2	Annexin A2	yes	yes	2;3	1.9659e-110	322.31	By MS/MS	By MS/MS	By MS/MS	By MS/MS	By MS/MS
AEDLPVQAR	TSPNAFLNQAVAGGRAEDLPVQARRLVDLM	AVAGGRAEDLPVQARRLVDLMKNDTRIHFQ	R	A	E	A	R	R	2	1	0	1	0	1	1	0	0	0	1	0	0	0	1	0	0	0	0	1	0	0	9	0	997.519	Q6P1J6	Q6P1J6	477	485	PLB1	Phospholipase B1, membrane-associated;Phospholipase A2;Lysophospholipase	yes	yes	2	4.9965e-05	139.31	By MS/MS	By matching	By matching	By MS/MS	By MS/MS
AEDMYSAQSHQAATPPK	TANSQVMGSANSTLRAEDMYSAQSHQAATP	DMYSAQSHQAATPPKDGKNSQVFRNPYVWD	R	A	E	P	K	D	4	0	0	1	0	2	1	0	1	0	0	1	1	0	2	2	1	0	1	0	0	0	17	0	1830.82	Q9NQ84	Q9NQ84	410	426	GPRC5C	G-protein coupled receptor family C group 5 member C	yes	yes	3	1.5248e-06	111.92			By matching
AEEDVEPECIMEK	MASFLKGAHVTINARAEEDVEPECIMEKVA	ARAEEDVEPECIMEKVAKASGANYSFHKES	R	A	E	E	K	V	1	0	0	1	1	0	5	0	0	1	0	1	1	0	1	0	0	0	0	1	0	0	13	0	1577.66	Q9UJU6	Q9UJU6	119	131	DBNL	Drebrin-like protein	yes	yes	2	0.00013291	110.08	By MS/MS
AEEYEFLTPVEEAPK	KIDKTDYMVGSYGPRAEEYEFLTPVEEAPK	AEEYEFLTPVEEAPKGMLARGSYSIKSRFT	R	A	E	P	K	G	2	0	0	0	0	0	5	0	0	0	1	1	0	1	2	0	1	0	1	1	0	0	15	0	1750.83	P52565	P52565	153	167	ARHGDIA	Rho GDP-dissociation inhibitor 1	yes	yes	2;3	1.271e-09	196.24	By MS/MS	By MS/MS	By MS/MS	By MS/MS	By MS/MS
AEFFADVVPAVR	QGHMWRAAFTAGRMKAEFFADVVPAVRKWR	RMKAEFFADVVPAVRKWREAGMKVYIYSSG	K	A	E	V	R	K	3	1	0	1	0	0	1	0	0	0	0	0	0	2	1	0	0	0	0	3	0	0	12	0	1319.69	Q9UHY7	Q9UHY7	129	140	ENOPH1	Enolase-phosphatase E1	yes	yes	2	0.00069373	105.4	By MS/MS	By MS/MS	By matching		By matching
AEFHHSIMSQYK	EAMQSLQLSIGVRNKAEFHHSIMSQYKLKA	RNKAEFHHSIMSQYKLKASAISVTVLNVIE	K	A	E	Y	K	L	1	0	0	0	0	1	1	0	2	1	0	1	1	1	0	2	0	0	1	0	0	0	12	0	1476.68	Q02413	Q02413	355	366	DSG1	Desmoglein-1	yes	yes	2;3	9.4798e-05	133.49	By MS/MS	By matching	By MS/MS		By matching
AEGPEVDVNLPK	MPKMKMPKFSVPGFKAEGPEVDVNLPKADV	GFKAEGPEVDVNLPKADVDISGPKIDVTAP	K	A	E	P	K	A	1	0	1	1	0	0	2	1	0	0	1	1	0	0	2	0	0	0	0	2	0	0	12	0	1266.65	Q09666	Q09666	764	775	AHNAK	Neuroblast differentiation-associated protein AHNAK	yes	no	2	0.0011446	98.048			By matching	By matching
AEGSDVANAVLDGADCIMLSGETAK	TQMLESMIKKPRPTRAEGSDVANAVLDGAD	LDGADCIMLSGETAKGDYPLEAVRMQHLIA	R	A	E	A	K	G	5	0	1	3	1	0	2	3	0	1	2	1	1	0	0	2	1	0	0	2	0	0	25	0	2493.14	P14618	P14618	343	367	PKM	Pyruvate kinase PKM	yes	yes	2;3;4	1.3811e-39	248.7		By MS/MS
AEIDMLDIR	LGTDDNTLIRVMVSRAEIDMLDIRAHFKRL	RVMVSRAEIDMLDIRAHFKRLYGKSLYSFI	R	A	E	I	R	A	1	1	0	2	0	0	1	0	0	2	1	0	1	0	0	0	0	0	0	0	0	0	9	0	1074.54	P09525	P09525	276	284	ANXA4	Annexin A4	yes	yes	2	0.0031737	91.318		By matching	By matching
AEKDEPGAWEETFK	ETPRDGDKPEETQGKAEKDEPGAWEETFKT	KAEKDEPGAWEETFKTHSDSKPYGPMSVGL	K	A	E	F	K	T	2	0	0	1	0	0	4	1	0	0	0	2	0	1	1	0	1	1	0	0	0	0	14	1	1635.74	Q14697	Q14697	218	231	GANAB	Neutral alpha-glucosidase AB	yes	yes	3	0.00033903	99.927		By matching	By matching	By matching	By matching
AELEALLSSK	QEAREELERQNRALRAELEALLSSKDDVGK	NRALRAELEALLSSKDDVGKSVHELERACR	R	A	E	S	K	D	2	0	0	0	0	0	2	0	0	0	3	1	0	0	0	2	0	0	0	0	0	0	10	0	1059.58	Q7Z406	Q7Z406	1528	1537	MYH14	Myosin-14	yes	yes	2	0.00078887	114.89			By matching
AELEEITGSPK	ARELLLLGVGSEAVRAELEEITGSPKHVMV	EAVRAELEEITGSPKHVMVYSDPQDLFNQI	R	A	E	P	K	H	1	0	0	0	0	0	3	1	0	1	1	1	0	0	1	1	1	0	0	0	0	0	11	0	1172.59	Q5GFL6	Q5GFL6	485	495	VWA2	von Willebrand factor A domain-containing protein 2	yes	yes	2	0.031435	68.893
AELIVQPELK	TIQELLQNCSDCLMRAELIVQPELKYGDGI	DCLMRAELIVQPELKYGDGIQLTRSRELDE	R	A	E	L	K	Y	1	0	0	0	0	1	2	0	0	1	2	1	0	0	1	0	0	0	0	1	0	0	10	0	1138.66	P15924	P15924	85	94	DSP	Desmoplakin	yes	yes	2	0.0016859	96.331	By MS/MS	By MS/MS	By matching	By MS/MS	By matching
AELNEFLTR	QISKKRKFVADGIFKAELNEFLTRELAEDG	ADGIFKAELNEFLTRELAEDGYSGVEVRVT	K	A	E	T	R	E	1	1	1	0	0	0	2	0	0	0	2	0	0	1	0	0	1	0	0	0	0	0	9	0	1091.56	P23396	P23396	19	27	RPS3	40S ribosomal protein S3	yes	yes	2	0.00064223	117.81	By MS/MS
AELTSQESQISTYEEELAK	RKKCAEEAQLISSLKAELTSQESQISTYEE	SQESQISTYEEELAKAREELSRLQQETAEL	K	A	E	A	K	A	2	0	0	0	0	2	5	0	0	1	2	1	0	0	0	3	2	0	1	0	0	0	19	0	2155.02	P42566	P42566	431	449	EPS15	Epidermal growth factor receptor substrate 15	yes	yes	2	2.3597e-05	160.27
AELVGQLQR	RLKVRFCTNESQKSRAELVGQLQRLGFDIS	ESQKSRAELVGQLQRLGFDISEQEVTAPAP	R	A	E	Q	R	L	1	1	0	0	0	2	1	1	0	0	2	0	0	0	0	0	0	0	0	1	0	0	9	0	1012.57	Q9H008	Q9H008	62	70	LHPP	Phospholysine phosphohistidine inorganic pyrophosphate phosphatase	yes	yes	2	0.00016945	132.29	By MS/MS	By matching	By matching	By matching	By matching
AELVQLEDEITTLR	DFSSMLSEEEKEELKAELVQLEDEITTLRQ	KAELVQLEDEITTLRQVLSAKERHLVEIKQ	K	A	E	L	R	Q	1	1	0	1	0	1	3	0	0	1	3	0	0	0	0	0	2	0	0	1	0	0	14	0	1628.86	Q16890	Q16890	41	54	TPD52L1	Tumor protein D53	yes	yes	2	3.871e-05	134.13		By MS/MS
AEMDQILHGLDK	KAYSRGLEKAGLLTKAEMDQILHGLDKVAE	LTKAEMDQILHGLDKVAEEWAQGTFKLNSN	K	A	E	D	K	V	1	0	0	2	0	1	1	1	1	1	2	1	1	0	0	0	0	0	0	0	0	0	12	0	1368.67	P04424	P04424	58	69	ASL	Argininosuccinate lyase	yes	yes	3	0.022678	44.616
AEMLDHAVLLQVIK	AGGNQAASQLEEAGRAEMLDHAVLLQVIKE	RAEMLDHAVLLQVIKEQQVQQKRLLDQQEK	R	A	E	I	K	E	2	0	0	1	0	1	1	0	1	1	3	1	1	0	0	0	0	0	0	2	0	0	14	0	1578.88	Q9HBR0	Q9HBR0	693	706	SLC38A10	Putative sodium-coupled neutral amino acid transporter 10	yes	yes	2;3	0.0013303	77.894		By matching	By matching		By matching
AEMLEIVQAIYK	AFSMYDLDGNGYISKAEMLEIVQAIYKMVS	ISKAEMLEIVQAIYKMVSSVMKMPEDESTP	K	A	E	Y	K	M	2	0	0	0	0	1	2	0	0	2	1	1	1	0	0	0	0	0	1	1	0	0	12	0	1406.75	P61601	P61601	119	130	NCALD	Neurocalcin-delta	yes	yes	2	0.00047016	142.43
AEMTVFVR	DPPRPLESDVFIEDRAEMTVFVRSFDGFSS	DVFIEDRAEMTVFVRSFDGFSSAQKNQEQL	R	A	E	V	R	S	1	1	0	0	0	0	1	0	0	0	0	0	1	1	0	0	1	0	0	2	0	0	8	0	951.485	Q9Y5Z4	Q9Y5Z4	133	140	HEBP2	Heme-binding protein 2	yes	yes	2	0.00068698	155.51	By MS/MS		By matching		By MS/MS
AENFFILR	EKILCHKFMRFMMMRAENFFILRRKPVEGY	MRFMMMRAENFFILRRKPVEGYDISFLITN	R	A	E	L	R	R	1	1	1	0	0	0	1	0	0	1	1	0	0	2	0	0	0	0	0	0	0	0	8	0	1008.54	P59998	P59998	98	105	ARPC4	Actin-related protein 2/3 complex subunit 4	yes	yes	2	0.00048698	146.94	By MS/MS	By MS/MS	By matching
AENGKLVINGNPITIFQER	FQYDSTHGKFHGTVKAENGKLVINGNPITI	KLVINGNPITIFQERDPSKIKWGDAGAEYV	K	A	E	E	R	D	1	1	3	0	0	1	2	2	0	3	1	1	0	1	1	0	1	0	0	1	0	0	19	1	2112.13	P04406	P04406	62	80	GAPDH	Glyceraldehyde-3-phosphate dehydrogenase	yes	yes	3	1.3368e-05	166.57		By matching			By matching
AENSSLNLIGK	EVGLVVGNSQVAFEKAENSSLNLIGKAKTK	AFEKAENSSLNLIGKAKTKENRQSIINPDW	K	A	E	G	K	A	1	0	2	0	0	0	1	1	0	1	2	1	0	0	0	2	0	0	0	0	0	0	11	0	1144.61	P46459	P46459	188	198	NSF	Vesicle-fusing ATPase	yes	yes	2	0.0035524	84.213	By MS/MS
AENYDIPSADR	SNFHMDFIVAASNLRAENYDIPSADRHKSK	SNLRAENYDIPSADRHKSKLIAGKIIPAIA	R	A	E	D	R	H	2	1	1	2	0	0	1	0	0	1	0	0	0	0	1	1	0	0	1	0	0	0	11	0	1249.56	P22314	P22314	870	880	UBA1	Ubiquitin-like modifier-activating enzyme 1	yes	yes	2	0.0075247	77.662
AEPEDHYFLLTEPPLNTPENR	LMERFMEQVIFKYLRAEPEDHYFLLTEPPL	YFLLTEPPLNTPENREYTAEIMFESFNVPG	R	A	E	N	R	E	1	1	2	1	0	0	4	0	1	0	3	0	0	1	4	0	2	0	1	0	0	0	21	0	2481.18	P61158	P61158	103	123	ACTR3	Actin-related protein 3	yes	yes	3	3.3213e-05	84.499
AEQVIFVR	TTFVCTVTNAVGMGRAEQVIFVRETPNTAG	NAVGMGRAEQVIFVRETPNTAGAGATGGII	R	A	E	V	R	E	1	1	0	0	0	1	1	0	0	1	0	0	0	1	0	0	0	0	0	2	0	0	8	0	960.539	Q92692	Q92692	340	347	PVRL2	Nectin-2	yes	yes	2	0.038975	76.035	By MS/MS
AESFMFR	KGTMVTIEGPRFSSRAESFMFRTWGADVIN	EGPRFSSRAESFMFRTWGADVINMTTVPEV	R	A	E	F	R	T	1	1	0	0	0	0	1	0	0	0	0	0	1	2	0	1	0	0	0	0	0	0	7	0	886.401	Q13126	Q13126	181	187	MTAP	S-methyl-5-thioadenosine phosphorylase	yes	yes	2	0.0016972	141.98	By MS/MS
AESLQQEVEALK	AIEMATLDKEMAEERAESLQQEVEALKERV	EERAESLQQEVEALKERVDELTTDLEILKA	R	A	E	L	K	E	2	0	0	0	0	2	3	0	0	0	2	1	0	0	0	1	0	0	0	1	0	0	12	0	1343.69	Q14203	Q14203	318	329	DCTN1	Dynactin subunit 1	yes	yes	2	0.00048828	140.16				By matching
AEVVGKPSPEFFK	VGPYMKALEYACGIKAEVVGKPSPEFFKSA	IKAEVVGKPSPEFFKSALQAIGVEAHQAVM	K	A	E	F	K	S	1	0	0	0	0	0	2	1	0	0	0	2	0	2	2	1	0	0	0	2	0	0	13	1	1433.76	Q9H008	Q9H008	184	196	LHPP	Phospholysine phosphohistidine inorganic pyrophosphate phosphatase	yes	yes	2;3	0.0020877	79.633		By matching	By matching	By matching	By matching
AEWLAVK	VILSDGDGTVEKGFKAEWLAVKDERLYVGG	GTVEKGFKAEWLAVKDERLYVGGLGKEWTT	K	A	E	V	K	D	2	0	0	0	0	0	1	0	0	0	1	1	0	0	0	0	0	1	0	1	0	0	7	0	815.454	Q8WVQ1	Q8WVQ1	214	220	CANT1	Soluble calcium-activated nucleotidase 1	yes	yes	2	0.0033656	114.02	By MS/MS	By matching		By matching
AEWLAVKDER	VILSDGDGTVEKGFKAEWLAVKDERLYVGG	EKGFKAEWLAVKDERLYVGGLGKEWTTTTG	K	A	E	E	R	L	2	1	0	1	0	0	2	0	0	0	1	1	0	0	0	0	0	1	0	1	0	0	10	1	1215.62	Q8WVQ1	Q8WVQ1	214	223	CANT1	Soluble calcium-activated nucleotidase 1	yes	yes	2;3	0.0031518	88.392	By MS/MS	By MS/MS	By MS/MS	By matching	By matching
AFAHITGGGLLENIPR	YSHSLLPVLRSGHVKAFAHITGGGLLENIP	FAHITGGGLLENIPRVLPEKLGVDLDAQTW	K	A	F	P	R	V	2	1	1	0	0	0	1	3	1	2	2	0	0	1	1	0	1	0	0	0	0	0	16	0	1664.9	P22102	P22102	677	692	GART	Trifunctional purine biosynthetic protein adenosine-3;Phosphoribosylamine--glycine ligase;Phosphoribosylformylglycinamidine cyclo-ligase;Phosphoribosylglycinamide formyltransferase	yes	yes	3	0.012148	40.801		By matching			By MS/MS
AFDLVPPEAVPEQKDPDPEFPTVK	SVHGVGHSFVQSAFKAFDLVPPEAVPEQKD	VPEQKDPDPEFPTVKYPNPEEGKGVLTLSF	K	A	F	V	K	Y	2	0	0	3	0	1	3	0	0	0	1	2	0	2	6	0	1	0	0	3	0	0	24	1	2664.33	Q96G03	Q96G03	269	292	PGM2	Phosphoglucomutase-2	yes	yes	3	0.04927	24.645
AFDQDGDGHITVDELR	KKARAGLEDLQVAFRAFDQDGDGHITVDEL	FDQDGDGHITVDELRRAMAGLGQPLPQEEL	R	A	F	L	R	R	1	1	0	4	0	1	1	2	1	1	1	0	0	1	0	0	1	0	0	1	0	0	16	0	1786.81	Q9NZT1	Q9NZT1	89	104	CALML5	Calmodulin-like protein 5	yes	yes	2;3	1.1644e-196	376.01	By MS/MS	By MS/MS	By MS/MS	By MS/MS	By MS/MS
AFDQDGDGHITVDELRR	KKARAGLEDLQVAFRAFDQDGDGHITVDEL	DQDGDGHITVDELRRAMAGLGQPLPQEELD	R	A	F	R	R	A	1	2	0	4	0	1	1	2	1	1	1	0	0	1	0	0	1	0	0	1	0	0	17	1	1942.91	Q9NZT1	Q9NZT1	89	105	CALML5	Calmodulin-like protein 5	yes	yes	2;3;4	4.4734e-202	373.45	By MS/MS	By MS/MS	By MS/MS	By MS/MS	By MS/MS
AFDSGIIPMEFVNK	RFGGALDAAAKMFSKAFDSGIIPMEFVNKM	KAFDSGIIPMEFVNKMKKEGKLIMGIGHRV	K	A	F	N	K	M	1	0	1	1	0	0	1	1	0	2	0	1	1	2	1	1	0	0	0	1	0	0	14	0	1566.78	P53396	P53396	949	962	ACLY	ATP-citrate synthase	yes	yes	2	0.00010474	113.63	By MS/MS	By matching
AFELMHSGK	DEFVTHNLSFDEINKAFELMHSGKSIRTVV	FDEINKAFELMHSGKSIRTVVKI_______	K	A	F	G	K	S	1	0	0	0	0	0	1	1	1	0	1	1	1	1	0	1	0	0	0	0	0	0	9	0	1018.49	P11766	P11766	358	366	ADH5	Alcohol dehydrogenase class-3	yes	yes	2	0.0034905	88.948
AFENCSEDLQER	PHGRVVNISSLQCLRAFENCSEDLQERFHS	CLRAFENCSEDLQERFHSETLTEGDLVDLM	R	A	F	E	R	F	1	1	1	1	1	1	3	0	0	0	1	0	0	1	0	1	0	0	0	0	0	0	12	0	1496.62	O75828	O75828	146	157	CBR3	Carbonyl reductase [NADPH] 3	yes	yes	2	0.0017636	105.98
AFFAGSQR	RQRSGGMERPFVLARAFFAGSQRFGAVWTG	RPFVLARAFFAGSQRFGAVWTGDNTAEWDH	R	A	F	Q	R	F	2	1	0	0	0	1	0	1	0	0	0	0	0	2	0	1	0	0	0	0	0	0	8	0	882.435	Q14697	Q14697	603	610	GANAB	Neutral alpha-glucosidase AB	yes	yes	2	0.00099759	124.59
AFFESHPAPSAER	SVEGFAVDKMAGEVKAFFESHPAPSAERTI	VKAFFESHPAPSAERTIQQCCENILLNAAW	K	A	F	E	R	T	3	1	0	0	0	0	2	0	1	0	0	0	0	2	2	2	0	0	0	0	0	0	13	0	1444.67	P55786	P55786	870	882	NPEPPS	Puromycin-sensitive aminopeptidase	yes	yes	2;3	0.0063008	60.157	By MS/MS	By matching	By matching	By matching	By matching
AFFPCFDTPAVK	KKPFVYTQGQAVLNRAFFPCFDTPAVKYKY	LNRAFFPCFDTPAVKYKYSALIEVPDGFTA	R	A	F	V	K	Y	2	0	0	1	1	0	0	0	0	0	0	1	0	3	2	0	1	0	0	1	0	0	12	0	1398.66	Q9H4A4	Q9H4A4	177	188	RNPEP	Aminopeptidase B	yes	yes	2	0.0056616	81.525		By matching	By matching
AFGFMTR	RDAIFKQFHFKDFNRAFGFMTRVALQAEKL	FHFKDFNRAFGFMTRVALQAEKLDHHPEWF	R	A	F	T	R	V	1	1	0	0	0	0	0	1	0	0	0	0	1	2	0	0	1	0	0	0	0	0	7	0	828.395	P61457	P61457	46	52	PCBD1	Pterin-4-alpha-carbinolamine dehydratase	yes	yes	2	0.0025069	128.38	By MS/MS	By MS/MS	By MS/MS		By matching
AFGQFFSPGEVIYNKTDRAGCHFYAVCNQHCDIDR	TGFPSSHFSTPCFCRAFGQFFSPGEVIYNK	CHFYAVCNQHCDIDRFQGACPTSPPPVSSA	R	A	F	D	R	F	3	2	2	3	3	2	1	3	2	2	0	1	0	4	1	1	1	0	2	2	0	0	35	2	4178.86	Q9HC84	Q9HC84	4947	4981	MUC5B	Mucin-5B	yes	yes	7	0.050165	1.3876
AFGVPGAAPSHLPK	QDQGDYGTVKEALLKAFGVPGAAPSHLPKE	KAFGVPGAAPSHLPKEIVFANSMGKGYYLK	K	A	F	P	K	E	3	0	0	0	0	0	0	2	1	0	1	1	0	1	3	1	0	0	0	1	0	0	14	0	1347.73	Q53RT3	Q53RT3	171	184	ASPRV1	Retroviral-like aspartic protease 1	yes	yes	2;3	0.0021481	84.198	By MS/MS	By MS/MS	By MS/MS	By MS/MS	By MS/MS
AFHNEAQVNPER	VNAAQDSTDLVAKLRAFHNEAQVNPERKNL	KLRAFHNEAQVNPERKNLKWIGLDLSNGKP	R	A	F	E	R	K	2	1	2	0	0	1	2	0	1	0	0	0	0	1	1	0	0	0	0	1	0	0	12	0	1410.66	P17987	P17987	469	480	TCP1	T-complex protein 1 subunit alpha	yes	yes	3	0.001478	85.522
AFIPGGPSPGSR	NSGTYNNQWMIVDYKAFIPGGPSPGSRVLT	DYKAFIPGGPSPGSRVLTILEQIPGMVVVA	K	A	F	S	R	V	1	1	0	0	0	0	0	3	0	1	0	0	0	1	3	2	0	0	0	0	0	0	12	0	1141.59	Q8NHP8	Q8NHP8	385	396	PLBD2	Putative phospholipase B-like 2;Putative phospholipase B-like 2 32 kDa form;Putative phospholipase B-like 2 45 kDa form	yes	yes	2	0.00043322	121.73	By MS/MS	By matching	By MS/MS	By MS/MS	By MS/MS
AFLADPSAFVAAAPVAAATTAAPAAAAAPAK	SVETDYTFPLAEKVKAFLADPSAFVAAAPV	AATTAAPAAAAAPAKVEAKEESEESDEDMG	K	A	F	A	K	V	17	0	0	1	0	0	0	0	0	0	1	1	0	2	4	1	2	0	0	2	0	0	31	0	2751.46	P05388	P05388	267	297	RPLP0	60S acidic ribosomal protein P0	yes	yes	3	7.9003e-21	90.166	By MS/MS	By MS/MS	By matching		By matching
AFLASPEYVNLPINGNGK	LSAYVGRLSARPKLKAFLASPEYVNLPING	ASPEYVNLPINGNGKQ______________	K	A	F	G	K	Q	2	0	3	0	0	0	1	2	0	1	2	1	0	1	2	1	0	0	1	1	0	0	18	0	1902.98	P09211	P09211	192	209	GSTP1	Glutathione S-transferase P	yes	yes	2;3	1.2326e-15	201.6	By MS/MS	By MS/MS	By MS/MS	By matching	By MS/MS
AFLASPEYVNLPINGNGKQ	LSAYVGRLSARPKLKAFLASPEYVNLPING	SPEYVNLPINGNGKQ_______________	K	A	F	K	Q	-	2	0	3	0	0	1	1	2	0	1	2	1	0	1	2	1	0	0	1	1	0	0	19	1	2031.04	P09211	P09211	192	210	GSTP1	Glutathione S-transferase P	yes	yes	2;3	3.0444e-35	251.75	By MS/MS	By MS/MS	By MS/MS	By matching	By MS/MS
AFPALTSLDLSDNPGLGER	IAQAHSPAFSCEQVRAFPALTSLDLSDNPG	LTSLDLSDNPGLGERGLMAALCPHKFPAIQ	R	A	F	E	R	G	2	1	1	2	0	0	1	2	0	0	4	0	0	1	2	2	1	0	0	0	0	0	19	0	1971.99	P08571	P08571	192	210	CD14	Monocyte differentiation antigen CD14;Monocyte differentiation antigen CD14, urinary form;Monocyte differentiation antigen CD14, membrane-bound form	yes	yes	2;3	9.1462e-206	370.42	By MS/MS	By MS/MS	By MS/MS	By MS/MS	By MS/MS
AFQNVFAPR	PAPHSPWTAAPQYQKAFQNVFAPRNKNFNI	APQYQKAFQNVFAPRNKNFNIHGTNKHWLI	K	A	F	P	R	N	2	1	1	0	0	1	0	0	0	0	0	0	0	2	1	0	0	0	0	1	0	0	9	0	1048.55	P15586	P15586	247	255	GNS	N-acetylglucosamine-6-sulfatase	yes	yes	2	0.00015701	134.06	By MS/MS	By MS/MS	By MS/MS	By matching	By MS/MS
AFQPLVK	RGGGTLCAQLPALWKAFQPLVKNYQPCNGM	AQLPALWKAFQPLVKNYQPCNGMARKPSRA	K	A	F	V	K	N	1	0	0	0	0	1	0	0	0	0	1	1	0	1	1	0	0	0	0	1	0	0	7	0	801.475	O00115	O00115	336	342	DNASE2	Deoxyribonuclease-2-alpha	yes	yes	2	0.0085351	105.22	By MS/MS	By MS/MS	By MS/MS	By MS/MS	By MS/MS
AFQSLLTEVNK	MAQALSLNTEEDIHRAFQSLLTEVNKAGTQ	DIHRAFQSLLTEVNKAGTQYLLRTANRLFG	R	A	F	N	K	A	1	0	1	0	0	1	1	0	0	0	2	1	0	1	0	1	1	0	0	1	0	0	11	0	1248.67	P50453	P50453	69	79	SERPINB9	Serpin B9	yes	yes	2	0.0010304	117.84		By MS/MS	By MS/MS		By MS/MS
AFSAVDTDGNGTINAQELGAALK	MAGELTPEEEAQYKKAFSAVDTDGNGTINA	GNGTINAQELGAALKATGKNLSEAQLRKLI	K	A	F	L	K	A	5	0	2	2	0	1	1	3	0	1	2	1	0	1	0	1	2	0	0	1	0	0	23	0	2262.11	Q9NZT1	Q9NZT1	16	38	CALML5	Calmodulin-like protein 5	yes	yes	2;3	5.8502e-174	348.5	By MS/MS	By MS/MS	By MS/MS	By MS/MS	By MS/MS
AFSAVDTDGNGTINAQELGAALKATGK	MAGELTPEEEAQYKKAFSAVDTDGNGTINA	INAQELGAALKATGKNLSEAQLRKLISEVD	K	A	F	G	K	N	6	0	2	2	0	1	1	4	0	1	2	2	0	1	0	1	3	0	0	1	0	0	27	1	2619.31	Q9NZT1	Q9NZT1	16	42	CALML5	Calmodulin-like protein 5	yes	yes	3	1.7524e-93	200.12					By MS/MS
AFSDPFVEAEK	NAKNTVQGFKRFHGRAFSDPFVEAEKSNLA	FHGRAFSDPFVEAEKSNLAYDIVQLPTGLT	R	A	F	E	K	S	2	0	0	1	0	0	2	0	0	0	0	1	0	2	1	1	0	0	0	1	0	0	11	0	1238.58	P34932	P34932	74	84	HSPA4	Heat shock 70 kDa protein 4	yes	yes	2	0.017256	61.78
AFSGYLGTDQSK	FAPICNPVLCPWGKKAFSGYLGTDQSKWKA	GKKAFSGYLGTDQSKWKAYDATHLVKSYPG	K	A	F	S	K	W	1	0	0	1	0	1	0	2	0	0	1	1	0	1	0	2	1	0	1	0	0	0	12	0	1272.6	P10768	P10768	187	198	ESD	S-formylglutathione hydrolase	yes	yes	2	7.4976e-11	163.88	By MS/MS	By MS/MS
AFSMDEHNAALR	FEEDVQLPRAYMENKAFSMDEHNAALRTAG	ENKAFSMDEHNAALRTAGFPNGSLGKRPSG	K	A	F	L	R	T	3	1	1	1	0	0	1	0	1	0	1	0	1	1	0	1	0	0	0	0	0	0	12	0	1360.62	Q9NZH0	Q9NZH0	335	346	GPRC5B	G-protein coupled receptor family C group 5 member B	yes	yes	3	0.0012498	87.184		By matching	By matching
AFSMDEPVAAK	ILKEQKGQSMFVENKAFSMDEPVAAKRPVS	VENKAFSMDEPVAAKRPVSPYSGYNGQLLT	K	A	F	A	K	R	3	0	0	1	0	0	1	0	0	0	0	1	1	1	1	1	0	0	0	1	0	0	11	0	1164.55	Q9NQ84	Q9NQ84	342	352	GPRC5C	G-protein coupled receptor family C group 5 member C	yes	yes	2	0.0028576	85.731	By MS/MS		By matching		By MS/MS
AFSPTTVNTGR	SLFIATNICETIVWKAFSPTTVNTGRGMEF	IVWKAFSPTTVNTGRGMEFEGAIIALFHLL	K	A	F	G	R	G	1	1	1	0	0	0	0	1	0	0	0	0	0	1	1	1	3	0	0	1	0	0	11	0	1149.58	P61619	P61619	195	205	SEC61A1	Protein transport protein Sec61 subunit alpha isoform 1	yes	yes	2	0.00083733	109.29	By MS/MS	By MS/MS	By MS/MS	By matching	By matching
AFSVNIFK	NSYKCNAEEHVRVTKAFSVNIFKVWVQAFK	EHVRVTKAFSVNIFKVWVQAFKVEGGQFGS	K	A	F	F	K	V	1	0	1	0	0	0	0	0	0	1	0	1	0	2	0	1	0	0	0	1	0	0	8	0	924.507	P11279	P11279	349	356	LAMP1	Lysosome-associated membrane glycoprotein 1	yes	yes	1;2	0.00051315	155.51	By MS/MS	By MS/MS	By MS/MS	By MS/MS	By MS/MS
AFTDLNSINSVLGGGILDR	QIKYILAQYNTTKDKAFTDLNSINSVLGGG	LNSINSVLGGGILDRLRPNIIPVLDEIKSM	K	A	F	D	R	L	1	1	2	2	0	0	0	3	0	2	3	0	0	1	0	2	1	0	0	1	0	0	19	0	1961.02	O43490	O43490	226	244	PROM1	Prominin-1	yes	yes	2;3	7.3581e-10	125.61		By matching
AFVDFLSDEIK	ACGCGCGSLHTDGDKAFVDFLSDEIKEERK	DGDKAFVDFLSDEIKEERKIQKHKTLPKMS	K	A	F	I	K	E	1	0	0	2	0	0	1	0	0	1	1	1	0	2	0	1	0	0	0	1	0	0	11	0	1282.64	Q07021	Q07021	81	91	C1QBP	Complement component 1 Q subcomponent-binding protein, mitochondrial	yes	yes	2	0.014599	65.347		By MS/MS		By matching
AFVDFLSDEIKEER	ACGCGCGSLHTDGDKAFVDFLSDEIKEERK	KAFVDFLSDEIKEERKIQKHKTLPKMSGGW	K	A	F	E	R	K	1	1	0	2	0	0	3	0	0	1	1	1	0	2	0	1	0	0	0	1	0	0	14	1	1696.83	Q07021	Q07021	81	94	C1QBP	Complement component 1 Q subcomponent-binding protein, mitochondrial	yes	yes	3	0.0001215	108.71		By matching		By matching	By matching
AFVRPSGTEDVVR	QEAINDLVKKYKLSRAFVRPSGTEDVVRVY	SRAFVRPSGTEDVVRVYAEADSQESADHLA	R	A	F	V	R	V	1	2	0	1	0	0	1	1	0	0	0	0	0	1	1	1	1	0	0	3	0	0	13	1	1431.75	O95394	O95394	493	505	PGM3	Phosphoacetylglucosamine mutase	yes	yes	3	0.0028135	74.769	By MS/MS	By matching
AFVSLGAPWGGVAK	FLQRQPQAWKDKYIRAFVSLGAPWGGVAKT	RAFVSLGAPWGGVAKTLRVLASGDNNRIPV	R	A	F	A	K	T	3	0	0	0	0	0	0	3	0	0	1	1	0	1	1	1	0	1	0	2	0	0	14	0	1358.73	Q8NCC3	Q8NCC3	222	235	PLA2G15	Group XV phospholipase A2	yes	yes	2	0.01978	52.79				By matching	By MS/MS
AFWDDWMR	LLAELWAELEPKWPKAFWDDWMRRPEQRQG	LEPKWPKAFWDDWMRRPEQRQGRACIRPEI	K	A	F	M	R	R	1	1	0	2	0	0	0	0	0	0	0	0	1	1	0	0	0	2	0	0	0	0	8	0	1125.47	P26572	P26572	286	293	MGAT1	Alpha-1,3-mannosyl-glycoprotein 2-beta-N-acetylglucosaminyltransferase	yes	yes	2	0.010357	79.597		By matching	By matching		By matching
AFYAPVHADDLR	DQAKYQRWLIKNKMKAFYAPVHADDLREGA	KMKAFYAPVHADDLREGAQYLMQAAGLGRM	K	A	F	L	R	E	3	1	0	2	0	0	0	0	1	0	1	0	0	1	1	0	0	0	1	1	0	0	12	0	1373.67	P55011	P55011	853	864	SLC12A2	Solute carrier family 12 member 2	yes	yes	3	0.0059442	66.498	By MS/MS
AFYPEEISSMVLTK	GDKPKVQVSYKGETKAFYPEEISSMVLTKM	KAFYPEEISSMVLTKMKEIAEAYLGYPVTN	K	A	F	T	K	M	1	0	0	0	0	0	2	0	0	1	1	1	1	1	1	2	1	0	1	1	0	0	14	0	1613.8	P0DMV9;P0DMV8	P0DMV9	113	126	HSPA1B;HSPA1A	Heat shock 70 kDa protein 1B;Heat shock 70 kDa protein 1A	no	no	2;3	4.3092e-06	122.51	By MS/MS	By MS/MS	By MS/MS		By MS/MS
AFYVNVLNEEQR	RRFNTANDDNVTQVRAFYVNVLNEEQRKRL	QVRAFYVNVLNEEQRKRLCENIAGHLKDAQ	R	A	F	Q	R	K	1	1	2	0	0	1	2	0	0	0	1	0	0	1	0	0	0	0	1	2	0	0	12	0	1480.73	P04040	P04040	445	456	CAT	Catalase	yes	yes	2;3	1.359e-36	265.06	By MS/MS	By MS/MS	By MS/MS	By MS/MS	By MS/MS
AFYVNVLNEEQRK	RRFNTANDDNVTQVRAFYVNVLNEEQRKRL	VRAFYVNVLNEEQRKRLCENIAGHLKDAQI	R	A	F	R	K	R	1	1	2	0	0	1	2	0	0	0	1	1	0	1	0	0	0	0	1	2	0	0	13	1	1608.83	P04040	P04040	445	457	CAT	Catalase	yes	yes	2;3	0.00037497	117.67		By MS/MS	By matching	By matching	By MS/MS
AGAHLQGGAK	EYVVESTGVFTTMEKAGAHLQGGAKRVIIS	TTMEKAGAHLQGGAKRVIISAPSADAPMFV	K	A	G	A	K	R	3	0	0	0	0	1	0	3	1	0	1	1	0	0	0	0	0	0	0	0	0	0	10	0	908.483	P04406	P04406	108	117	GAPDH	Glyceraldehyde-3-phosphate dehydrogenase	yes	yes	2	0.00082173	110.81	By MS/MS
AGAIAPCEVTVPAQNTGLGPEK	IRDMLLANKVPAAARAGAIAPCEVTVPAQN	EVTVPAQNTGLGPEKTSFFQALGITTKISR	R	A	G	E	K	T	4	0	1	0	1	1	2	3	0	1	1	1	0	0	3	0	2	0	0	2	0	0	22	0	2179.09	P05388;Q8NHW5	P05388	113	134	RPLP0;RPLP0P6	60S acidic ribosomal protein P0;60S acidic ribosomal protein P0-like	yes	no	3	0.00050765	49.559
AGALQLLLVGDK	FSEFFFDSAMESYFRAGALQLLLVGDKVPH	YFRAGALQLLLVGDKVPHDLDMLLRATYFG	R	A	G	D	K	V	2	0	0	1	0	1	0	2	0	0	4	1	0	0	0	0	0	0	0	1	0	0	12	0	1196.71	P55058	P55058	283	294	PLTP	Phospholipid transfer protein	yes	yes	2	0.0028676	88.496
AGATLDLLVENMGR	VLERNNVITLNITGKAGATLDLLVENMGRV	KAGATLDLLVENMGRVNYGAYINDFKGLVS	K	A	G	G	R	V	2	1	1	1	0	0	1	2	0	0	3	0	1	0	0	0	1	0	0	1	0	0	14	0	1458.75	P16278	P16278	469	482	GLB1	Beta-galactosidase	yes	yes	2	6.541e-05	130.01					By MS/MS
AGCQVVAPSDMMDGR	ESRQRLAEVALAYAKAGCQVVAPSDMMDGR	AGCQVVAPSDMMDGRVEAIKEALMAHGLGN	K	A	G	G	R	V	2	1	0	2	1	1	0	2	0	0	0	0	2	0	1	1	0	0	0	2	0	0	15	0	1592.67	P13716	P13716	160	174	ALAD	Delta-aminolevulinic acid dehydratase	yes	yes	2	3.3123e-10	189.57	By MS/MS	By MS/MS	By matching		By MS/MS
AGCQVVAPSDMMDGRVEAIK	ESRQRLAEVALAYAKAGCQVVAPSDMMDGR	VAPSDMMDGRVEAIKEALMAHGLGNRVSVM	K	A	G	I	K	E	3	1	0	2	1	1	1	2	0	1	0	1	2	0	1	1	0	0	0	3	0	0	20	1	2133	P13716	P13716	160	179	ALAD	Delta-aminolevulinic acid dehydratase	yes	yes	3	5.9025e-05	87.49		By matching	By matching		By MS/MS
AGDKDDITEPAVCALR	TQNSGVEALIHAILRAGDKDDITEPAVCAL	GDKDDITEPAVCALRHLTSRHPEAEMAQNS	R	A	G	L	R	H	3	1	0	3	1	0	1	1	0	1	1	1	0	0	1	0	1	0	0	1	0	0	16	1	1729.83	P14923	P14923	445	460	JUP	Junction plakoglobin	yes	yes	3	0.00016785	93.909
AGDNILAVLK	KYDTADRILTDSIQRAGDNILAVLKHLATS	DSIQRAGDNILAVLKHLATSDMLAAASKYR	R	A	G	L	K	H	2	0	1	1	0	0	0	1	0	1	2	1	0	0	0	0	0	0	0	1	0	0	10	0	1012.59	Q7Z2K6	Q7Z2K6	371	380	ERMP1	Endoplasmic reticulum metallopeptidase 1	yes	yes	2	0.048266	49.554
AGDNKYMHLKVFK	KTQVVAGTNYYIKVRAGDNKYMHLKVFKSL	VRAGDNKYMHLKVFKSLPGQNEDLVLTGYQ	R	A	G	F	K	S	1	0	1	1	0	0	0	1	1	0	1	3	1	1	0	0	0	0	1	1	0	0	13	2	1549.81	P01040	P01040	59	71	CSTA	Cystatin-A;Cystatin-A, N-terminally processed	yes	yes	3	0.000118	137.84		By matching	By matching		By matching
AGDTVIPLYIPQCGECK	AGIVESVGEGVTKLKAGDTVIPLYIPQCGE	DTVIPLYIPQCGECKFCLNPKTNLCQKIRV	K	A	G	C	K	F	1	0	0	1	2	1	1	2	0	2	1	1	0	0	2	0	1	0	1	1	0	0	17	0	1919.91	P11766	P11766	85	101	ADH5	Alcohol dehydrogenase class-3	yes	yes	2	9.6281e-08	150.06	By MS/MS	By MS/MS
AGEAGKLEEVMQELR	TTTAADATPSGSLARAGEAGKLEEVMQELR	AGEAGKLEEVMQELRALRALVKEQGDRICR	R	A	G	L	R	A	2	1	0	0	0	1	4	2	0	0	2	1	1	0	0	0	0	0	0	1	0	0	15	1	1658.83	Q9BR76	Q9BR76	447	461	CORO1B	Coronin-1B	yes	yes	3	0.0031396	60.474		By matching
AGEVINQPMMMAAR	PPPPEEKDEEFPEQKAGEVINQPMMMAARQ	KAGEVINQPMMMAARQLHDEARKWSSKPGI	K	A	G	A	R	Q	3	1	1	0	0	1	1	1	0	1	0	0	3	0	1	0	0	0	0	1	0	0	14	0	1517.72	P18206	P18206	890	903	VCL	Vinculin	yes	yes	2	0.00082958	98.044
AGEVQEPELR	AYDFYPGKIDVHWTRAGEVQEPELRGDVLH	VHWTRAGEVQEPELRGDVLHNGNGTYQSWV	R	A	G	L	R	G	1	1	0	0	0	1	3	1	0	0	1	0	0	0	1	0	0	0	0	1	0	0	10	0	1126.56	P25311	P25311	242	251	AZGP1	Zinc-alpha-2-glycoprotein	yes	yes	1;2	5.7465e-08	224.64	By MS/MS	By MS/MS	By MS/MS	By MS/MS	By MS/MS
AGFAGDDAPR	EIAALVIDNGSGMCKAGFAGDDAPRAVFPS	SGMCKAGFAGDDAPRAVFPSIVGRPRHQGV	K	A	G	P	R	A	3	1	0	2	0	0	0	2	0	0	0	0	0	1	1	0	0	0	0	0	0	0	10	0	975.441	P63261;P60709;Q6S8J3;A5A3E0;P0CG38;P0CG39	P63261	19	28	ACTG1;ACTB;POTEE;POTEF;POTEI;POTEJ	Actin, cytoplasmic 2;Actin, cytoplasmic 2, N-terminally processed;Actin, cytoplasmic 1;Actin, cytoplasmic 1, N-terminally processed;POTE ankyrin domain family member E;POTE ankyrin domain family member F;POTE ankyrin domain family member I;POTE ankyrin domain family member J	no	no	2	0.00067684	147.19
AGGAFDPYTLVR	______________________________	AGKAGGAFDPYTLVRQPHTILRVVSWLFSI	K	A	G	V	R	Q	2	1	0	1	0	0	0	2	0	0	1	0	0	1	1	0	1	0	1	1	0	0	12	0	1265.64	O43759	O43759	11	22	SYNGR1	Synaptogyrin-1	yes	yes	2	0.017412	62.823		By matching	By matching
AGGIETIANEYSDR	GIDLGFQSCYVAVARAGGIETIANEYSDRC	RAGGIETIANEYSDRCTPACISFGPKNRSI	R	A	G	D	R	C	2	1	1	1	0	0	2	2	0	2	0	0	0	0	0	1	1	0	1	0	0	0	14	0	1494.7	P34932	P34932	20	33	HSPA4	Heat shock 70 kDa protein 4	yes	yes	2	0.049989	47.559		By matching
AGGNQAASQLEEAGR	PGLPPEPREQRDVERAGGNQAASQLEEAGR	AGGNQAASQLEEAGRAEMLDHAVLLQVIKE	R	A	G	G	R	A	4	1	1	0	0	2	2	3	0	0	1	0	0	0	0	1	0	0	0	0	0	0	15	0	1457.69	Q9HBR0	Q9HBR0	678	692	SLC38A10	Putative sodium-coupled neutral amino acid transporter 10	yes	yes	2	1.4188e-35	252.16
AGGSASAMLQPLLDNQVGFK	YSFDPVGSYQRDSFKAGGSASAMLQPLLDN	SAMLQPLLDNQVGFKNMQNVEHVPLSLDRA	K	A	G	F	K	N	3	0	1	1	0	2	0	3	0	0	3	1	1	1	1	2	0	0	0	1	0	0	20	0	2003.01	P20618	P20618	165	184	PSMB1	Proteasome subunit beta type-1	yes	yes	2;3	1.387e-11	168.31	By MS/MS	By MS/MS	By matching		By MS/MS
AGGSFDLR	______________________________	GAYGAAKAGGSFDLRRFLTQPQVVARAVCL	K	A	G	L	R	R	1	1	0	1	0	0	0	2	0	0	1	0	0	1	0	1	0	0	0	0	0	0	8	0	821.403	O43760	O43760	11	18	SYNGR2	Synaptogyrin-2	yes	yes	2	0.00085792	127.84
AGGVASGLNHVLTNDLTAK	SNDFVSYFKGGLKYKAGGVASGLNHVLTND	ASGLNHVLTNDLTAKRLLHVKGRRVVRATE	K	A	G	A	K	R	3	0	2	1	0	0	0	3	1	0	3	1	0	0	0	1	2	0	0	2	0	0	19	0	1836.97	Q9Y6U3	Q9Y6U3	119	137	SCIN	Adseverin	yes	yes	3	4.4807e-05	85.231	By MS/MS
AGHMVPSDQGDMALK	FVKSYKNLAFYWILKAGHMVPSDQGDMALK	AGHMVPSDQGDMALKMMRLVTQQE______	K	A	G	L	K	M	2	0	0	2	0	1	0	2	1	0	1	1	2	0	1	1	0	0	0	1	0	0	15	0	1555.71	Q9HB40	Q9HB40	429	443	SCPEP1	Retinoid-inducible serine carboxypeptidase	yes	yes	2;3	8.9951e-05	121.68	By MS/MS	By MS/MS	By MS/MS		By MS/MS
AGIAHLYGIAGSTNVTGDQVK	SLCTAVKAISSAVRKAGIAHLYGIAGSTNV	YGIAGSTNVTGDQVKKLDVLSNDLVMNMLK	K	A	G	V	K	K	3	0	1	1	0	1	0	4	1	2	1	1	0	0	0	1	2	0	1	2	0	0	21	0	2071.07	P09467	P09467	52	72	FBP1	Fructose-1,6-bisphosphatase 1	yes	yes	3	6.7423e-09	120.11		By matching	By matching	By matching	By matching
AGIISTVEVLK	VDRLGLQNDLFSLARAGIISTVEVLKVMEA	SLARAGIISTVEVLKVMEAFVNEPNYTVWS	R	A	G	L	K	V	1	0	0	0	0	0	1	1	0	2	1	1	0	0	0	1	1	0	0	2	0	0	11	0	1128.68	P55786	P55786	628	638	NPEPPS	Puromycin-sensitive aminopeptidase	yes	yes	2	0.040952	48.091		By matching
AGKPVICATQMLESMIK	KVFLAQKMMIGRCNRAGKPVICATQMLESM	KPVICATQMLESMIKKPRPTRAEGSDVANA	R	A	G	I	K	K	2	0	0	0	1	1	1	1	0	2	1	2	2	0	1	1	1	0	0	1	0	0	17	1	1875.96	P14618	P14618	320	336	PKM	Pyruvate kinase PKM	yes	yes	2;3	7.1837e-07	159.52		By matching
AGLAASLAGPHSIVGR	FGNFAVRDGSLWRYRAGLAASLAGPHSIVG	GLAASLAGPHSIVGRAVVVHAGEDDLGRGG	R	A	G	G	R	A	4	1	0	0	0	0	0	3	1	1	2	0	0	0	1	2	0	0	0	1	0	0	16	0	1475.82	P08294	P08294	161	176	SOD3	Extracellular superoxide dismutase [Cu-Zn]	yes	yes	2;3	2.765e-06	138.45	By MS/MS	By MS/MS	By MS/MS	By matching	By matching
AGLAPLEVR	VRARVLQSFTVDSSKAGLAPLEVRVLGPRG	TVDSSKAGLAPLEVRVLGPRGLVEPVNVVD	K	A	G	V	R	V	2	1	0	0	0	0	1	1	0	0	2	0	0	0	1	0	0	0	0	1	0	0	9	0	924.539	O75369	O75369	1450	1458	FLNB	Filamin-B	yes	yes	2	0.00093836	110.12		By matching
AGLEDLQVAFR	EISFQEFLTAAKKARAGLEDLQVAFRAFDQ	KKARAGLEDLQVAFRAFDQDGDGHITVDEL	R	A	G	F	R	A	2	1	0	1	0	1	1	1	0	0	2	0	0	1	0	0	0	0	0	1	0	0	11	0	1217.64	Q9NZT1	Q9NZT1	78	88	CALML5	Calmodulin-like protein 5	yes	yes	2;3	2.5794e-08	223.93	By MS/MS	By MS/MS	By MS/MS	By MS/MS	By MS/MS
AGLLTEEIR	VLFAPIIYVLQYLEKAGLLTEEIRSRAVGF	LQYLEKAGLLTEEIRSRAVGFLEIGYQKEL	K	A	G	I	R	S	1	1	0	0	0	0	2	1	0	1	2	0	0	0	0	0	1	0	0	0	0	0	9	0	1000.56	A8K2U0	A8K2U0	991	999	A2ML1	Alpha-2-macroglobulin-like protein 1	yes	yes	2	0.00014927	145.34	By MS/MS			By matching	By MS/MS
AGLLTLEDHPNIK	YPSDFEVIQIKEKQKAGLLTLEDHPNIKRV	QKAGLLTLEDHPNIKRVTPQRKVFRSLKYA	K	A	G	I	K	R	1	0	1	1	0	0	1	1	1	1	3	1	0	0	1	0	1	0	0	0	0	0	13	0	1419.77	Q14703	Q14703	112	124	MBTPS1	Membrane-bound transcription factor site-1 protease	yes	yes	3	0.013086	51.211	By MS/MS	By matching
AGLQFPVGR	QGGKARAKAKTRSSRAGLQFPVGRVHRLLR	KTRSSRAGLQFPVGRVHRLLRKGNYAERVG	R	A	G	G	R	V	1	1	0	0	0	1	0	2	0	0	1	0	0	1	1	0	0	0	0	1	0	0	9	0	943.524	Q99878;Q96KK5;Q9BTM1;Q16777;Q93077;Q7L7L0;Q6FI13;P20671;P0C0S8;P04908;Q71UI9;P0C0S5;Q8IUE6;Q96QV6;P16104	Q99878	22	30	HIST1H2AJ;HIST1H2AH;H2AFJ;HIST2H2AC;HIST1H2AC;HIST3H2A;HIST2H2AA3;HIST1H2AD;HIST1H2AG;HIST1H2AB;H2AFV;H2AFZ;HIST2H2AB;HIST1H2AA;H2AFX	Histone H2A type 1-J;Histone H2A type 1-H;Histone H2A.J;Histone H2A type 2-C;Histone H2A type 1-C;Histone H2A type 3;Histone H2A type 2-A;Histone H2A type 1-D;Histone H2A type 1;Histone H2A type 1-B/E;Histone H2A.V;Histone H2A.Z;Histone H2A type 2-B;Histone H2A type 1-A;Histone H2AX	yes	no	2	0.00016945	132.29	By MS/MS	By MS/MS	By matching	By MS/MS	By MS/MS
AGLYGLPR	IGGVDMVTDDDRRWKAGLYGLPRRSGKLKD	DDDRRWKAGLYGLPRRSGKLKDLSRFDASF	K	A	G	P	R	R	1	1	0	0	0	0	0	2	0	0	2	0	0	0	1	0	0	0	1	0	0	0	8	0	845.476	P49327	P49327	42	49	FASN	Fatty acid synthase;[Acyl-carrier-protein] S-acetyltransferase;[Acyl-carrier-protein] S-malonyltransferase;3-oxoacyl-[acyl-carrier-protein] synthase;3-oxoacyl-[acyl-carrier-protein] reductase;3-hydroxyacyl-[acyl-carrier-protein] dehydratase;Enoyl-[acyl-carrier-protein] reductase;Oleoyl-[acyl-carrier-protein] hydrolase	yes	yes	2	0.0051854	99.919	By MS/MS	By MS/MS	By matching
AGMSAEQAQGLLEK	EDITEPQSILAAAEKAGMSAEQAQGLLEKI	KAGMSAEQAQGLLEKIATPKVKNQLKETTE	K	A	G	E	K	I	3	0	0	0	0	2	2	2	0	0	2	1	1	0	0	1	0	0	0	0	0	0	14	0	1431.7	Q9Y2Q3	Q9Y2Q3	145	158	GSTK1	Glutathione S-transferase kappa 1	yes	yes	2	2.6632e-07	185.99	By MS/MS	By matching	By matching		By matching
AGNLGGGVVTIER	NFEQFLQERIKVNGKAGNLGGGVVTIERSK	GKAGNLGGGVVTIERSKSKITVTSEVPFSK	K	A	G	E	R	S	1	1	1	0	0	0	1	4	0	1	1	0	0	0	0	0	1	0	0	2	0	0	13	0	1241.67	P35268	P35268	53	65	RPL22	60S ribosomal protein L22	yes	yes	2	8.7145e-05	145.99	By MS/MS
AGPGTLSVTIEGPSK	GTTGIQSEFFINTTRAGPGTLSVTIEGPSK	AGPGTLSVTIEGPSKVKMDCQETPEGYKVM	R	A	G	S	K	V	1	0	0	0	0	0	1	3	0	1	1	1	0	0	2	2	2	0	0	1	0	0	15	0	1412.75	O75369	O75369	2412	2426	FLNB	Filamin-B	yes	yes	2	2.9875e-17	195.25	By MS/MS	By MS/MS	By MS/MS	By MS/MS	By MS/MS
AGQAVDDFIEK	VSKLKKPRRIILLVKAGQAVDDFIEKLVPL	LLVKAGQAVDDFIEKLVPLLDTGDIIIDGG	K	A	G	E	K	L	2	0	0	2	0	1	1	1	0	1	0	1	0	1	0	0	0	0	0	1	0	0	11	0	1191.58	P52209	P52209	77	87	PGD	6-phosphogluconate dehydrogenase, decarboxylating	yes	yes	2	0.0018748	91.584		By matching	By matching		By matching
AGQPLQLLDASWYLPK	LVSAQWVAEALRAPRAGQPLQLLDASWYLP	GQPLQLLDASWYLPKLGRDARREFEERHIP	R	A	G	P	K	L	2	0	0	1	0	2	0	1	0	0	4	1	0	0	2	1	0	1	1	0	0	0	16	0	1798.96	P25325	P25325	25	40	MPST	3-mercaptopyruvate sulfurtransferase	yes	yes	2	0.013238	47.288		By matching
AGSLNNESGLVSCYFGQLLSK	ESKEPDPCLKSNKQKAGSLNNESGLVSCYF	ESGLVSCYFGQLLSKLDRIKTDYTLSIANR	K	A	G	S	K	L	1	0	2	0	1	1	1	3	0	0	4	1	0	1	0	4	0	0	1	1	0	0	21	0	2243.09	Q96P63	Q96P63	82	102	SERPINB12	Serpin B12	yes	yes	2;3	9.6441e-10	162.7		By matching			By MS/MS
AGSPTAPVHDESLVGPVDPSSGQQSR	GTEGGLDASNTERSRAGSPTAPVHDESLVG	SLVGPVDPSSGQQSRDTEVLLVGLEPGTRY	R	A	G	S	R	D	2	1	0	2	0	2	1	3	1	0	1	0	0	0	4	5	1	0	0	3	0	0	26	0	2574.23	Q12913	Q12913	301	326	PTPRJ	Receptor-type tyrosine-protein phosphatase eta	yes	yes	3	0.00021031	50.055		By matching
AGTGVDNVDLEAATR	ADVINAAEKLQVVGRAGTGVDNVDLEAATR	AGTGVDNVDLEAATRKGILVMNTPNGNSLS	R	A	G	T	R	K	3	1	1	2	0	0	1	2	0	0	1	0	0	0	0	0	2	0	0	2	0	0	15	0	1487.72	O43175	O43175	76	90	PHGDH	D-3-phosphoglycerate dehydrogenase	yes	yes	2	1.4819e-09	172.13	By MS/MS	By matching
AGTQIENIDEDFR	QRKTFTAWCNSHLRKAGTQIENIDEDFRDG	RKAGTQIENIDEDFRDGLKLMLLLEVISGE	K	A	G	F	R	D	1	1	1	2	0	1	2	1	0	2	0	0	0	1	0	0	1	0	0	0	0	0	13	0	1506.7	O43707	O43707	67	79	ACTN4	Alpha-actinin-4	yes	yes	2	0.00015202	125.74
AGTQIENIDEDFRDGLK	QRKTFTAWCNSHLRKAGTQIENIDEDFRDG	TQIENIDEDFRDGLKLMLLLEVISGERLPK	K	A	G	L	K	L	1	1	1	3	0	1	2	2	0	2	1	1	0	1	0	0	1	0	0	0	0	0	17	1	1919.92	O43707	O43707	67	83	ACTN4	Alpha-actinin-4	yes	yes	3	0.00035488	70.41
AGTQIENIEEDFR	QRKTFTAWCNSHLRKAGTQIENIEEDFRDG	RKAGTQIENIEEDFRDGLKLMLLLEVISGE	K	A	G	F	R	D	1	1	1	1	0	1	3	1	0	2	0	0	0	1	0	0	1	0	0	0	0	0	13	0	1520.71	P12814;P35609;Q08043	P12814	48	60	ACTN1;ACTN2;ACTN3	Alpha-actinin-1;Alpha-actinin-2;Alpha-actinin-3	yes	no	2	0.0065743	71.555	By MS/MS
AGVCPADNVR	VTLVAVEGVKEGIEKAGVCPADNVRCFKSD	EGIEKAGVCPADNVRCFKSDPPQCHTDQDC	K	A	G	V	R	C	2	1	1	1	1	0	0	1	0	0	0	0	0	0	1	0	0	0	0	2	0	0	10	0	1057.5	Q8WWY7	Q8WWY7	31	40	WFDC12	WAP four-disulfide core domain protein 12	yes	yes	2	0.00099952	107.66	By MS/MS		By matching		By matching
AGVCPADNVRCFK	VTLVAVEGVKEGIEKAGVCPADNVRCFKSD	EKAGVCPADNVRCFKSDPPQCHTDQDCLGE	K	A	G	F	K	S	2	1	1	1	2	0	0	1	0	0	0	1	0	1	1	0	0	0	0	2	0	0	13	1	1492.69	Q8WWY7	Q8WWY7	31	43	WFDC12	WAP four-disulfide core domain protein 12	yes	yes	2	0.0079258	107.15			By matching		By matching
AGVLAHLEEER	DSNLYRIGQSKVFFRAGVLAHLEEERDLKI	VFFRAGVLAHLEEERDLKITDVIIGFQACC	R	A	G	E	R	D	2	1	0	0	0	0	3	1	1	0	2	0	0	0	0	0	0	0	0	1	0	0	11	0	1222.63	P35579;P35580	P35579	765	775	MYH9;MYH10	Myosin-9;Myosin-10	yes	no	3	0.0098726	57.175
AGVNFSEFTGVWK	VTVRSIISMFDRENKAGVNFSEFTGVWKYI	NKAGVNFSEFTGVWKYITDWQNVFRTYDRD	K	A	G	W	K	Y	1	0	1	0	0	0	1	2	0	0	0	1	0	2	0	1	1	1	0	2	0	0	13	0	1440.7	O75340	O75340	78	90	PDCD6	Programmed cell death protein 6	yes	yes	2	0.00016242	119.22		By MS/MS
AGVNTVTTLVENKK	AGKGDVPTKRPPVLRAGVNTVTTLVENKKA	RAGVNTVTTLVENKKAQLVVIAHDVDPIEL	R	A	G	K	K	A	1	0	2	0	0	0	1	1	0	0	1	2	0	0	0	0	3	0	0	3	0	0	14	1	1472.82	P62424	P62424	138	151	RPL7A	60S ribosomal protein L7a	yes	yes	3	0.033521	35.35
AGYIIPLQGPGLTTTESR	VTLPAPLDTINVHLRAGYIIPLQGPGLTTT	IIPLQGPGLTTTESRQQPMALAVALTKGGE	R	A	G	S	R	Q	1	1	0	0	0	1	1	3	0	2	2	0	0	0	2	1	3	0	1	0	0	0	18	0	1872.99	P10253	P10253	820	837	GAA	Lysosomal alpha-glucosidase;76 kDa lysosomal alpha-glucosidase;70 kDa lysosomal alpha-glucosidase	yes	yes	2;3	8.9345e-09	209.67	By MS/MS	By MS/MS	By MS/MS	By MS/MS	By MS/MS
AHAWPSPYK	QLQNQPPQKEFSIPRAHAWPSPYKDYEVKK	EFSIPRAHAWPSPYKDYEVKKEGS______	R	A	H	Y	K	D	2	0	0	0	0	0	0	0	1	0	0	1	0	0	2	1	0	1	1	0	0	0	9	0	1055.52	Q8NFJ5	Q8NFJ5	340	348	GPRC5A	Retinoic acid-induced protein 3	yes	yes	2	0.014505	70.856		By matching
AHFPLDVQWNDLDYMDSR	SSTAITRQVVENMTRAHFPLDVQWNDLDYM	PLDVQWNDLDYMDSRRDFTFNKDGFRDFPA	R	A	H	S	R	R	1	1	1	4	0	1	0	0	1	0	2	0	1	1	1	1	0	1	1	1	0	0	18	0	2220.99	P10253	P10253	394	411	GAA	Lysosomal alpha-glucosidase;76 kDa lysosomal alpha-glucosidase;70 kDa lysosomal alpha-glucosidase	yes	yes	3	0.0021729	53.779					By matching
AHFSISNSAEDPFIAIHAESK	GNCTGIKIYVSDDGKAHFSISNSAEDPFIA	NSAEDPFIAIHAESKL______________	K	A	H	S	K	L	4	0	1	1	0	0	2	0	2	3	0	1	0	2	1	4	0	0	0	0	0	0	21	0	2270.1	P04745;P19961;P04746	P04745	490	510	AMY1A;AMY2B;AMY2A	Alpha-amylase 1;Alpha-amylase 2B;Pancreatic alpha-amylase	yes	no	3	0.0037432	44.441
AHFSPSNIILDFPAAGSAAR	DVPVWDVEATLNFLKAHFSPSNIILDFPAA	SNIILDFPAAGSAARRDVQNVAAAPELAMG	K	A	H	A	R	R	5	1	1	1	0	0	0	1	1	2	1	0	0	2	2	3	0	0	0	0	0	0	20	0	2041.04	O00391	O00391	533	552	QSOX1	Sulfhydryl oxidase 1	yes	yes	3	3.7278e-12	142.72		By MS/MS	By MS/MS	By matching
AHLVAVFNEYQR	TDESKFNAVLCSRSRAHLVAVFNEYQRMTG	RSRAHLVAVFNEYQRMTGRDIEKSICREMS	R	A	H	Q	R	M	2	1	1	0	0	1	1	0	1	0	1	0	0	1	0	0	0	0	1	2	0	0	12	0	1445.74	P50995	P50995	389	400	ANXA11	Annexin A11	yes	yes	2;3	0.00017354	163.32			By matching
AHQLVMEGYNWCHDR	SETFNHANGLTLVSRAHQLVMEGYNWCHDR	AHQLVMEGYNWCHDRNVVTIFSAPNYCYRC	R	A	H	D	R	N	1	1	1	1	1	1	1	1	2	0	1	0	1	0	0	0	0	1	1	1	0	0	15	0	1914.83	P62714	P62714	240	254	PPP2CB	Serine/threonine-protein phosphatase 2A catalytic subunit beta isoform	no	no	4	0.0011079	72.898
AHQVVEDGYEFFAK	VAKFLHKHDLDLICRAHQVVEDGYEFFAKR	RAHQVVEDGYEFFAKRQLVTLFSAPNYCGE	R	A	H	A	K	R	2	0	0	1	0	1	2	1	1	0	0	1	0	2	0	0	0	0	1	2	0	0	14	0	1638.77	P36873;P62140;P62136	P36873	247	260	PPP1CC;PPP1CB;PPP1CA	Serine/threonine-protein phosphatase PP1-gamma catalytic subunit;Serine/threonine-protein phosphatase PP1-beta catalytic subunit;Serine/threonine-protein phosphatase PP1-alpha catalytic subunit	yes	no	3	0.0014946	75.669		By matching
AHSSMVGVNLPQK	LGDVYVNDAFGTAHRAHSSMVGVNLPQKAG	HRAHSSMVGVNLPQKAGGFLMKKELNYFAK	R	A	H	Q	K	A	1	0	1	0	0	1	0	1	1	0	1	1	1	0	1	2	0	0	0	2	0	0	13	0	1366.7	P00558	P00558	172	184	PGK1	Phosphoglycerate kinase 1	yes	yes	2;3	7.9565e-78	310.88	By MS/MS	By MS/MS	By MS/MS		By matching
AHTMTDDVTFWK	KTLQIFNIEMKSKMKAHTMTDDVTFWKWIS	KMKAHTMTDDVTFWKWISLNTVALVTDNAV	K	A	H	W	K	W	1	0	0	2	0	0	0	0	1	0	0	1	1	1	0	0	3	1	0	1	0	0	12	0	1450.66	Q00610	Q00610	101	112	CLTC	Clathrin heavy chain 1	yes	yes	3	0.016337	49.448
AIADTGANVVVTGGK	NFSKGEENLMDAQVKAIADTGANVVVTGGK	AIADTGANVVVTGGKVADMALHYANKYNIM	K	A	I	G	K	V	3	0	1	1	0	0	0	3	0	1	0	1	0	0	0	0	2	0	0	3	0	0	15	0	1371.74	P50990	P50990	282	296	CCT8	T-complex protein 1 subunit theta	yes	yes	2	0.00028535	107.18		By matching
AIAFLQQPR	IKFEGAIYRKDVGFRAIAFLQQPRSLTYKE	KDVGFRAIAFLQQPRSLTYKESGVDIAAGN	R	A	I	P	R	S	2	1	0	0	0	2	0	0	0	1	1	0	0	1	1	0	0	0	0	0	0	0	9	0	1042.59	P22102	P22102	425	433	GART	Trifunctional purine biosynthetic protein adenosine-3;Phosphoribosylamine--glycine ligase;Phosphoribosylformylglycinamidine cyclo-ligase;Phosphoribosylglycinamide formyltransferase	yes	yes	2	0.002351	97.473	By MS/MS
AIAGVINQPYYNYEAGPDAVLGR	LDNVTVLIGIAYEGKAIAGVINQPYYNYEA	PYYNYEAGPDAVLGRTIWGVLGLGAFGFQL	K	A	I	G	R	T	4	1	2	1	0	1	1	3	0	2	1	0	0	0	2	0	0	0	3	2	0	0	23	0	2450.22	O95861	O95861	145	167	BPNT1	3(2),5-bisphosphate nucleotidase 1	yes	yes	3	0.00027563	52.061					By matching
AIALQPENPMAHFLLGR	RRIQSGFSFKEHVDKAIALQPENPMAHFLL	ALQPENPMAHFLLGRWCYQVSHLSWLEKKT	K	A	I	G	R	W	3	1	1	0	0	1	1	1	1	1	3	0	1	1	2	0	0	0	0	0	0	0	17	0	1877	Q96TC7	Q96TC7	355	371	RMDN3	Regulator of microtubule dynamics protein 3	yes	yes	3	0.00013133	75.961
AICALDLASEVGK	ATTGNLHVQINAHARAICALDLASEVGKLL	ARAICALDLASEVGKLLSAGEDTFVHIWKL	R	A	I	G	K	L	3	0	0	1	1	0	1	1	0	1	2	1	0	0	0	1	0	0	0	1	0	0	13	0	1345.69	Q9H977	Q9H977	254	266	WDR54	WD repeat-containing protein 54	yes	yes	2	0.021754	56.916
AIDLFTDAIK	KVAAIEALNDGELQKAIDLFTDAIKLNPRL	GELQKAIDLFTDAIKLNPRLAILYAKRASV	K	A	I	I	K	L	2	0	0	2	0	0	0	0	0	2	1	1	0	1	0	0	1	0	0	0	0	0	10	0	1105.6	P50502;Q8NFI4;Q8IZP2	P50502	133	142	ST13;ST13P5;ST13P4	Hsc70-interacting protein;Putative protein FAM10A5;Putative protein FAM10A4	yes	no	2	0.00060291	116.05	By MS/MS	By MS/MS	By MS/MS	By matching
AIEAVAISPWK	EELAQLWAAEELDMKAIEAVAISPWKTYQL	LDMKAIEAVAISPWKTYQLVYFLDKILQKS	K	A	I	W	K	T	3	0	0	0	0	0	1	0	0	2	0	1	0	0	1	1	0	1	0	1	0	0	11	0	1183.66	Q9H4A4	Q9H4A4	521	531	RNPEP	Aminopeptidase B	yes	yes	2	0.00083533	134.25	By MS/MS
AIEEGVNHMWTVSAFQQHPR	MILITGAHKAFALYKAIEEGVNHMWTVSAF	VNHMWTVSAFQQHPRTIFVCDEDATLELRV	K	A	I	P	R	T	2	1	1	0	0	2	2	1	2	1	0	0	1	1	1	1	1	1	0	2	0	0	20	0	2336.11	Q8TDQ7	Q8TDQ7	215	234	GNPDA2	Glucosamine-6-phosphate isomerase 2	no	no	4	0.010914	37.969		By matching			By matching
AIEINPDSAQPYK	VKLQKPNAAIRDCDRAIEINPDSAQPYKWR	DRAIEINPDSAQPYKWRGKAHRLLGHWEEA	R	A	I	Y	K	W	2	0	1	1	0	1	1	0	0	2	0	1	0	0	2	1	0	0	1	0	0	0	13	0	1444.72	P50502;Q8NFI4;Q8IZP2	P50502	174	186	ST13;ST13P5;ST13P4	Hsc70-interacting protein;Putative protein FAM10A5;Putative protein FAM10A4	yes	no	2	1.8347e-05	172.88	By MS/MS
AIENELLAR	LLIAQEKERNIFDQRAIENELLARNIHVIR	NIFDQRAIENELLARNIHVIRRTFEDISEK	R	A	I	A	R	N	2	1	1	0	0	0	2	0	0	1	2	0	0	0	0	0	0	0	0	0	0	0	9	0	1027.57	P48637	P48637	222	230	GSS	Glutathione synthetase	yes	yes	2	6.2893e-05	149.91	By MS/MS	By MS/MS	By MS/MS	By MS/MS	By MS/MS
AIEPNDYTGK	AKENGLPLEYQEKLKAIEPNDYTGKVSEEI	QEKLKAIEPNDYTGKVSEEIEDIIKKGETQ	K	A	I	G	K	V	1	0	1	1	0	0	1	1	0	1	0	1	0	0	1	0	1	0	1	0	0	0	10	0	1106.52	O75223	O75223	162	171	GGCT	Gamma-glutamylcyclotransferase	yes	yes	2	0.00037838	136.27	By MS/MS	By MS/MS	By MS/MS	By MS/MS	By MS/MS
AIEPNDYTGKVSEEIEDIIK	AKENGLPLEYQEKLKAIEPNDYTGKVSEEI	DYTGKVSEEIEDIIKKGETQTL________	K	A	I	I	K	K	1	0	1	2	0	0	4	1	0	4	0	2	0	0	1	1	1	0	1	1	0	0	20	1	2262.13	O75223	O75223	162	181	GGCT	Gamma-glutamylcyclotransferase	yes	yes	3	1.4635e-08	120.11					By matching
AIGAVPLIQGEYMIPCEK	SLMVGPVDEVRELQKAIGAVPLIQGEYMIP	AVPLIQGEYMIPCEKVSTLPAITLKLGGKG	K	A	I	E	K	V	2	0	0	0	1	1	2	2	0	3	1	1	1	0	2	0	0	0	1	1	0	0	18	0	1988.01	P07339	P07339	314	331	CTSD	Cathepsin D;Cathepsin D light chain;Cathepsin D heavy chain	yes	yes	2;3	3.3901e-07	126.83	By MS/MS	By MS/MS	By MS/MS	By MS/MS	By MS/MS
AIGSASEGAQSSLQEVYHK	FHMDPSGTFVQCDARAIGSASEGAQSSLQE	ASEGAQSSLQEVYHKSMTLKEAIKSSLIIL	R	A	I	H	K	S	3	0	0	0	0	2	2	2	1	1	1	1	0	0	0	4	0	0	1	1	0	0	19	0	1960.95	P28066	P28066	169	187	PSMA5	Proteasome subunit alpha type-5	yes	yes	2;3	5.3053e-169	282.91	By MS/MS	By MS/MS	By MS/MS		By MS/MS
AIGTLIVTK	RQDDGSFKIVYVEEKAIGTLIVTKAISSNM	VYVEEKAIGTLIVTKAISSNMREDITYLYK	K	A	I	T	K	A	1	0	0	0	0	0	0	1	0	2	1	1	0	0	0	0	2	0	0	1	0	0	9	0	914.58	P22735	P22735	522	530	TGM1	Protein-glutamine gamma-glutamyltransferase K	yes	yes	2	0.011968	69.825		By matching	By matching	By matching	By matching
AIGVLTSGGDAQGMNAAVR	AAVDLEKLRASGAGKAIGVLTSGGDAQGMN	LTSGGDAQGMNAAVRAVTRMGIYVGAKVFL	K	A	I	V	R	A	4	1	1	1	0	1	0	4	0	1	1	0	1	0	0	1	1	0	0	2	0	0	19	0	1786.9	P17858;Q01813	P17858	17	35	PFKL;PFKP	ATP-dependent 6-phosphofructokinase, liver type;ATP-dependent 6-phosphofructokinase, platelet type	no	no	2	6.2992e-08	201	By MS/MS
AIHSWLTR	IDEELLGDGHSYSPRAIHSWLTRAMYSRRS	GHSYSPRAIHSWLTRAMYSRRSKMNPLWNT	R	A	I	T	R	A	1	1	0	0	0	0	0	0	1	1	1	0	0	0	0	1	1	1	0	0	0	0	8	0	982.535	P28070	P28070	132	139	PSMB4	Proteasome subunit beta type-4	yes	yes	2	0.00073234	130.77	By MS/MS	By MS/MS		By matching	By matching
AIINLAVYGK	EEIKEEIASCGDVAKAIINLAVYGKAQNRS	GDVAKAIINLAVYGKAQNRSYERLALLVDT	K	A	I	G	K	A	2	0	1	0	0	0	0	1	0	2	1	1	0	0	0	0	0	0	1	1	0	0	10	0	1060.63	Q9Y646	Q9Y646	49	58	CPQ	Carboxypeptidase Q	yes	yes	2	0.040676	52.786
AILNYIASK	VPMVEIDGMKLVQTRAILNYIASKYNLYGK	KLVQTRAILNYIASKYNLYGKDIKERALID	R	A	I	S	K	Y	2	0	1	0	0	0	0	0	0	2	1	1	0	0	0	1	0	0	1	0	0	0	9	0	991.57	Q16772;P09210;P08263;Q7RTV2	Q16772	70	78	GSTA3;GSTA2;GSTA1;GSTA5	Glutathione S-transferase A3;Glutathione S-transferase A2;Glutathione S-transferase A1;Glutathione S-transferase A1, N-terminally processed;Glutathione S-transferase A5	yes	no	2	0.0058942	80.438		By matching
AILPCQDTPSVK	EHPYLFSQCQAIHCRAILPCQDTPSVKLTY	HCRAILPCQDTPSVKLTYTAEVSVPKELVA	R	A	I	V	K	L	1	0	0	1	1	1	0	0	0	1	1	1	0	0	2	1	1	0	0	1	0	0	12	0	1327.68	P09960	P09960	143	154	LTA4H	Leukotriene A-4 hydrolase	yes	yes	2	0.00043587	138.08	By MS/MS	By matching
AILQFYPK	DLLWAWEGWRDKAGRAILQFYPKYVELINQ	WRDKAGRAILQFYPKYVELINQAARLNGYV	R	A	I	P	K	Y	1	0	0	0	0	1	0	0	0	1	1	1	0	1	1	0	0	0	1	0	0	0	8	0	978.554	P12821	P12821	797	804	ACE	Angiotensin-converting enzyme;Angiotensin-converting enzyme, soluble form	yes	yes	2	0.012229	75.311
AILVDLEPGTMDSVR	SVYYNEATGGKYVPRAILVDLEPGTMDSVR	AILVDLEPGTMDSVRSGPFGQIFRPDNFVF	R	A	I	V	R	S	1	1	0	2	0	0	1	1	0	1	2	0	1	0	1	1	1	0	0	2	0	0	15	0	1614.83	P07437;Q9BVA1;Q13885	P07437	63	77	TUBB;TUBB2B;TUBB2A	Tubulin beta chain;Tubulin beta-2B chain;Tubulin beta-2A chain	no	no	2	5.7131e-05	129.84	By MS/MS
AINCATSGVVGLVNCLR	GILADEDSSRPVWLKAINCATSGVVGLVNC	NCATSGVVGLVNCLRREPGGNRLRCVLLSN	K	A	I	L	R	R	2	1	2	0	2	0	0	2	0	1	2	0	0	0	0	1	1	0	0	3	0	0	17	0	1802.91	P49327	P49327	1445	1461	FASN	Fatty acid synthase;[Acyl-carrier-protein] S-acetyltransferase;[Acyl-carrier-protein] S-malonyltransferase;3-oxoacyl-[acyl-carrier-protein] synthase;3-oxoacyl-[acyl-carrier-protein] reductase;3-hydroxyacyl-[acyl-carrier-protein] dehydratase;Enoyl-[acyl-carrier-protein] reductase;Oleoyl-[acyl-carrier-protein] hydrolase	yes	yes	2	0.026868	41.401		By MS/MS
AINEAYKEDYHK	ALIEILATRTNAEIRAINEAYKEDYHKSLE	EIRAINEAYKEDYHKSLEDALSSDTSGHFR	R	A	I	H	K	S	2	0	1	1	0	0	2	0	1	1	0	2	0	0	0	0	0	0	2	0	0	0	12	1	1479.7	P08133	P08133	472	483	ANXA6	Annexin A6	yes	yes	3	0.0045487	73.848
AINQGGLTSVAVR	FSPEGRLYQVEYAFKAINQGGLTSVAVRGK	FKAINQGGLTSVAVRGKDCAVIVTQKKVPD	K	A	I	V	R	G	2	1	1	0	0	1	0	2	0	1	1	0	0	0	0	1	1	0	0	2	0	0	13	0	1284.71	P60900	P60900	31	43	PSMA6	Proteasome subunit alpha type-6	yes	yes	2	7.478e-05	150.61	By MS/MS	By MS/MS	By MS/MS		By MS/MS
AIPLVLVSGNHDIGNTPTAETVEEFCR	EQTEDLKRVLRAVDRAIPLVLVSGNHDIGN	IGNTPTAETVEEFCRTWGDDYFSFWVGGVL	R	A	I	C	R	T	2	1	2	1	1	0	3	2	1	2	2	0	0	1	2	1	3	0	0	3	0	0	27	0	2938.45	Q9BRF8	Q9BRF8	118	144	CPPED1	Serine/threonine-protein phosphatase CPPED1	yes	yes	3	0.00044237	47.018		By matching
AIQDGTIVLMGTYDDGATK	DMWGGDVAPFIEFLKAIQDGTIVLMGTYDD	GTIVLMGTYDDGATKLNDEARRLIADLGST	K	A	I	T	K	L	2	0	0	3	0	1	0	3	0	2	1	1	1	0	0	0	3	0	1	1	0	0	19	0	1967.95	Q92520	Q92520	138	156	FAM3C	Protein FAM3C	yes	yes	2	0.0052557	50.843					By matching
AIQDMFPNMDQEVIR	AAVNAQPRCSEEDLKAIQDMFPNMDQEVIR	AIQDMFPNMDQEVIRSVLEAQRGNKDAAIN	K	A	I	I	R	S	1	1	1	2	0	2	1	0	0	2	0	0	2	1	1	0	0	0	0	1	0	0	15	0	1805.84	Q9H0E2	Q9H0E2	236	250	TOLLIP	Toll-interacting protein	yes	yes	2	2.0455e-09	160.15	By MS/MS	By MS/MS	By matching		By matching
AIQIMYQNLQQDGLEK	DTVGPRLSGSKNLEKAIQIMYQNLQQDGLE	IQIMYQNLQQDGLEKVHLEPVRIPHWERGE	K	A	I	E	K	V	1	0	1	1	0	4	1	1	0	2	2	1	1	0	0	0	0	0	1	0	0	0	16	0	1890.95	Q9Y646	Q9Y646	87	102	CPQ	Carboxypeptidase Q	yes	yes	2	1.5271e-21	226.73	By MS/MS		By matching		By MS/MS
AISHEHSPSDLEAHFVPLVK	VEETVVRDKAVESLRAISHEHSPSDLEAHF	HSPSDLEAHFVPLVKRLAGGDWFTSRTSAC	R	A	I	V	K	R	2	0	0	1	0	0	2	0	3	1	2	1	0	1	2	3	0	0	0	2	0	0	20	0	2212.13	P30153	P30153	114	133	PPP2R1A	Serine/threonine-protein phosphatase 2A 65 kDa regulatory subunit A alpha isoform	yes	yes	4	0.0077882	41.524		By matching
AISQAPYLGGVGSAGTALLHIYDK	AFGLDTKPTRAAMLRAISQAPYLGGVGSAG	GVGSAGTALLHIYDKVMTVQRGARPGVPKA	R	A	I	D	K	V	4	0	0	1	0	1	0	4	1	2	3	1	0	0	1	2	1	0	2	1	0	0	24	0	2401.26	Q5GFL6	Q5GFL6	597	620	VWA2	von Willebrand factor A domain-containing protein 2	yes	yes	3	0.036327	26.21
AISQGHQAFLLEGDSSSR	AELQDKMKARTNYEKAISQGHQAFLLEGDS	QGHQAFLLEGDSSSRDVFSCNVGNLQPGSK	K	A	I	S	R	D	2	1	0	1	0	2	1	2	1	1	2	0	0	1	0	4	0	0	0	0	0	0	18	0	1901.92	O00534	O00534	90	107	VWA5A	von Willebrand factor A domain-containing protein 5A	yes	yes	3	0.0031319	49.592			By matching
AISQSGVALSPWVIQK	SLQTLSPYNKGLIRRAISQSGVALSPWVIQ	ISQSGVALSPWVIQKNPLFWAKKVAEKVGC	R	A	I	Q	K	N	2	0	0	0	0	2	0	1	0	2	1	1	0	0	1	3	0	1	0	2	0	0	16	0	1682.94	P19835	P19835	236	251	CEL	Bile salt-activated lipase	yes	yes	2	0.0022158	66.498			By MS/MS
AITGASLADIMAK	EIQKKRTRRAVKFQRAITGASLADIMAKRN	QRAITGASLADIMAKRNQKPEVRKAQREQA	R	A	I	A	K	R	4	0	0	1	0	0	0	1	0	2	1	1	1	0	0	1	1	0	0	0	0	0	13	0	1260.67	P83731	P83731	81	93	RPL24	60S ribosomal protein L24	yes	yes	2	0.0006138	101.95		By matching
AITGFDDPFSGK	LIDFDDRQQIYAAEKAITGFDDPFSGKTVS	AEKAITGFDDPFSGKTVSVSEAIKKNLIDR	K	A	I	G	K	T	1	0	0	2	0	0	0	2	0	1	0	1	0	2	1	1	1	0	0	0	0	0	12	0	1253.59	P15924	P15924	2092	2103	DSP	Desmoplakin	yes	yes	2	0.00050387	132.88	By MS/MS			By MS/MS
AITIAGVPQSVTECVK	QVQVAGDMLPNSTERAITIAGVPQSVTECV	ITIAGVPQSVTECVKQICLVMLETLSQSPQ	R	A	I	V	K	Q	2	0	0	0	1	1	1	1	0	2	0	1	0	0	1	1	2	0	0	3	0	0	16	0	1671.89	Q15365	Q15365	145	160	PCBP1	Poly(rC)-binding protein 1	yes	yes	2	0.00013836	105.65			By matching
AITIANQTNCPLYITK	VLSRPEEVEAEAVNRAITIANQTNCPLYIT	ITIANQTNCPLYITKVMSKSSAEVIAQARK	R	A	I	T	K	V	2	0	2	0	1	1	0	0	0	3	1	1	0	0	1	0	3	0	1	0	0	0	16	0	1819.95	Q16555	Q16555	239	254	DPYSL2	Dihydropyrimidinase-related protein 2	yes	yes	2	0.0010834	85.522	By MS/MS
AIVAIENPADVSVISSR	INLKRTWEKLLLAARAIVAIENPADVSVIS	VAIENPADVSVISSRNTGQRAVLKFAAATG	R	A	I	S	R	N	3	1	1	1	0	0	1	0	0	3	0	0	0	0	1	3	0	0	0	3	0	0	17	0	1739.94	P08865	P08865	64	80	RPSA	40S ribosomal protein SA	yes	yes	2	8.411e-22	209.64	By MS/MS	By MS/MS
AIVQVFEGTSGIDAR	GTQRSGQVLEVAGTKAIVQVFEGTSGIDAR	AIVQVFEGTSGIDARKTTCEFTGDILRTPV	K	A	I	A	R	K	2	1	0	1	0	1	1	2	0	2	0	0	0	1	0	1	1	0	0	2	0	0	15	0	1561.81	P15313	P15313	88	102	ATP6V1B1	V-type proton ATPase subunit B, kidney isoform	yes	yes	2	2.2129e-07	154.66
AIVWGMQTR	SLQGKSTTLFSRHTKAIVWGMQTRAVQGML	FSRHTKAIVWGMQTRAVQGMLDFDYVCSRD	K	A	I	T	R	A	1	1	0	0	0	1	0	1	0	1	0	0	1	0	0	0	1	1	0	1	0	0	9	0	1060.55	P53396	P53396	499	507	ACLY	ATP-citrate synthase	yes	yes	2	0.011803	73.26
AIWNVINWENVTER	AYYLQYKNVRPDYLKAIWNVINWENVTERY	KAIWNVINWENVTERYMACKK_________	K	A	I	E	R	Y	1	1	3	0	0	0	2	0	0	2	0	0	0	0	0	0	1	2	0	2	0	0	14	0	1742.87	P04179	P04179	203	216	SOD2	Superoxide dismutase [Mn], mitochondrial	yes	yes	2	0.00010329	122.51
AIYQATYR	SYDLEVEQAYDLARRAIYQATYRDAYSGGA	AYDLARRAIYQATYRDAYSGGAVNLYHVRE	R	A	I	Y	R	D	2	1	0	0	0	1	0	0	0	1	0	0	0	0	0	0	1	0	2	0	0	0	8	0	984.503	P28074	P28074	218	225	PSMB5	Proteasome subunit beta type-5	yes	yes	2	5.0431e-07	177.65	By MS/MS	By MS/MS			By MS/MS
AKAYLEEECPATLR	ITKQKWEAEPVYVQRAKAYLEEECPATLRK	RAKAYLEEECPATLRKYLKYSKNILDRQDP	R	A	K	L	R	K	3	1	0	0	1	0	3	0	0	0	2	1	0	0	1	0	1	0	1	0	0	0	14	1	1649.81	P25311	P25311	178	191	AZGP1	Zinc-alpha-2-glycoprotein	yes	yes	3	2.5027e-05	101.3	By MS/MS	By MS/MS	By MS/MS	By matching	By MS/MS
AKDLFIGDVIHNAGPHR	THHILNYLNSLSKTKAKDLFIGDVIHNAGP	DLFIGDVIHNAGPHRDKKLKYYIPEVVYSG	K	A	K	H	R	D	2	1	1	2	0	0	0	2	2	2	1	1	0	1	1	0	0	0	0	1	0	0	17	1	1858.98	Q9NY97	Q9NY97	267	283	B3GNT2	N-acetyllactosaminide beta-1,3-N-acetylglucosaminyltransferase 2	yes	yes	4	0.0029177	51.265
AKEQYAVVGHSAHIVTLK	VFHIHNESWVLLTPKAKEQYAVVGHSAHIV	QYAVVGHSAHIVTLKNGRVVMLVIFGHCPL	K	A	K	L	K	N	3	0	0	0	0	1	1	1	2	1	1	2	0	0	0	1	1	0	1	3	0	0	18	1	1950.07	O75882	O75882	438	455	ATRN	Attractin	yes	yes	4	0.03722	27.493					By matching
AKFEELNMDLFR	ESFYEGEDFSETLTRAKFEELNMDLFRSTM	LTRAKFEELNMDLFRSTMKPVQKVLEDSDL	R	A	K	F	R	S	1	1	1	1	0	0	2	0	0	0	2	1	1	2	0	0	0	0	0	0	0	0	12	1	1511.74	P11021	P11021	325	336	HSPA5	78 kDa glucose-regulated protein	yes	yes	2;3	0.005371	94.692		By MS/MS			By matching
AKHDELTYF	HENKPLTLSNYQTNKAKHDELTYF______	NYQTNKAKHDELTYF_______________	K	A	K	Y	F	-	1	0	0	1	0	0	1	0	1	0	1	1	0	1	0	0	1	0	1	0	0	0	9	1	1122.53	P04080	P04080	90	98	CSTB	Cystatin-B	yes	yes	2	0.015993	98.523		By matching	By matching	By matching	By matching
AKLDSLQDIGMDHQALLK	ELKRQEVGRLRMLIKAKLDSLQDIGMDHQA	DSLQDIGMDHQALLKQFDHLNHLNPDKFES	K	A	K	L	K	Q	2	0	0	3	0	2	0	1	1	1	4	2	1	0	0	1	0	0	0	0	0	0	18	1	1995.05	P80303	P80303	120	137	NUCB2	Nucleobindin-2;Nesfatin-1	yes	yes	3;4	2.002e-07	118.23	By MS/MS	By MS/MS	By MS/MS		By MS/MS
AKMDAEQDPNVQVDHLNLLK	ELKRQEVSRLRMLLKAKMDAEQDPNVQVDH	EQDPNVQVDHLNLLKQFEHLDPQNQHTFEA	K	A	K	L	K	Q	2	0	2	3	0	2	1	0	1	0	3	2	1	0	1	0	0	0	0	2	0	0	20	1	2277.14	Q02818	Q02818	117	136	NUCB1	Nucleobindin-1	yes	yes	3	0.0001972	65.855		By matching	By matching		By MS/MS
AKWDAWNELK	DINTERPGMLDFTGKAKWDAWNELKGTSKE	DFTGKAKWDAWNELKGTSKEDAMKAYINKV	K	A	K	L	K	G	2	0	1	1	0	0	1	0	0	0	1	2	0	0	0	0	0	2	0	0	0	0	10	1	1259.63	P07108	P07108	54	63	DBI	Acyl-CoA-binding protein	yes	yes	2;3	4.9781e-05	195.36	By MS/MS	By MS/MS	By MS/MS	By MS/MS	By matching
ALAAKPGLDTYSLGGGGAAR	LGPGPAADFSVSVERALAAKPGLDTYSLGG	PGLDTYSLGGGGAARVRVRGSTGVAAAAGL	R	A	L	A	R	V	5	1	0	1	0	0	0	5	0	0	3	1	0	0	1	1	1	0	1	0	0	0	20	1	1844.97	P54802	P54802	55	74	NAGLU	Alpha-N-acetylglucosaminidase;Alpha-N-acetylglucosaminidase 82 kDa form;Alpha-N-acetylglucosaminidase 77 kDa form	yes	yes	3	0.0022882	52.866	By MS/MS		By matching	By matching
ALAAQLPVLPR	QFLEQGEATLSVARRALAAQLPVLPRSEVT	VARRALAAQLPVLPRSEVTFLAPVTRPDKV	R	A	L	P	R	S	3	1	0	0	0	1	0	0	0	0	3	0	0	0	2	0	0	0	0	1	0	0	11	0	1147.71	Q96GK7	Q96GK7	83	93	FAHD2A	Fumarylacetoacetate hydrolase domain-containing protein 2A	yes	yes	2	0.014202	65.88	By MS/MS
ALADVATVLGR	LSPEEDLNFVTDTAKALADVATVLGRALYE	DTAKALADVATVLGRALYELAGGTNFSDTV	K	A	L	G	R	A	3	1	0	1	0	0	0	1	0	0	2	0	0	0	0	0	1	0	0	2	0	0	11	0	1084.62	Q92542	Q92542	486	496	NCSTN	Nicastrin	yes	yes	2	0.00085749	140.14	By MS/MS	By matching	By matching	By matching	By MS/MS
ALADYIR	GMMMKREYRGQRSVKALADYIRQQKSDPIQ	YRGQRSVKALADYIRQQKSDPIQEIRDLAE	K	A	L	I	R	Q	2	1	0	1	0	0	0	0	0	1	1	0	0	0	0	0	0	0	1	0	0	0	7	0	820.444	Q9BS26	Q9BS26	131	137	ERP44	Endoplasmic reticulum resident protein 44	yes	yes	2	1.0673e-05	146.21	By MS/MS	By MS/MS	By matching	By MS/MS	By MS/MS
ALAEGVLLR	DKQQLEELARQAVDRALAEGVLLRTSQEPT	RQAVDRALAEGVLLRTSQEPTSSEVVSYAP	R	A	L	L	R	T	2	1	0	0	0	0	1	1	0	0	3	0	0	0	0	0	0	0	0	1	0	0	9	0	940.571	P48637	P48637	26	34	GSS	Glutathione synthetase	yes	yes	2	4.4068e-05	164.53	By MS/MS	By MS/MS	By MS/MS	By MS/MS	By MS/MS
ALAGCDFLTISPK	TIVMGASFRNTGEIKALAGCDFLTISPKLL	IKALAGCDFLTISPKLLGELLQDNAKLVPV	K	A	L	P	K	L	2	0	0	1	1	0	0	1	0	1	2	1	0	1	1	1	1	0	0	0	0	0	13	0	1391.71	P37837	P37837	246	258	TALDO1	Transaldolase	yes	yes	2	8.299e-05	143.96	By MS/MS	By MS/MS	By MS/MS	By MS/MS	By MS/MS
ALANSLACQGK	KKENLKAAQEEYVKRALANSLACQGKYTPS	YVKRALANSLACQGKYTPSGQAGAAASESL	R	A	L	G	K	Y	3	0	1	0	1	1	0	1	0	0	2	1	0	0	0	1	0	0	0	0	0	0	11	0	1131.57	P04075	P04075	332	342	ALDOA	Fructose-bisphosphate aldolase A	yes	yes	2	1.3641e-13	222.19	By MS/MS
ALASGGSALDAVESGCAMCER	VNTWPFKNATEAAWRALASGGSALDAVESG	SALDAVESGCAMCEREQCDGSVGFGGSPDE	R	A	L	E	R	E	5	1	0	1	2	0	2	3	0	0	2	0	1	0	0	3	0	0	0	1	0	0	21	0	2110.91	P20933	P20933	46	66	AGA	N(4)-(beta-N-acetylglucosaminyl)-L-asparaginase;Glycosylasparaginase alpha chain;Glycosylasparaginase beta chain	yes	yes	2;3	2.5359e-160	342.32	By MS/MS	By MS/MS	By MS/MS		By MS/MS
ALASIDSKLNQAK	DEDAWASKDTEAMKRALASIDSKLNQAKGW	KRALASIDSKLNQAKGWLRDPSASPGDAGE	R	A	L	A	K	G	3	0	1	1	0	1	0	0	0	1	2	2	0	0	0	2	0	0	0	0	0	0	13	1	1357.76	P18206	P18206	269	281	VCL	Vinculin	yes	yes	2;3	7.7227e-05	120.57	By MS/MS	By matching	By matching	By matching
ALASQLQDSLK	ADLAARGEGESPQARALASQLQDSLKDLKA	PQARALASQLQDSLKDLKARMQEAMTQEVS	R	A	L	L	K	D	2	0	0	1	0	2	0	0	0	0	3	1	0	0	0	2	0	0	0	0	0	0	11	0	1172.64	P18206	P18206	571	581	VCL	Vinculin	yes	yes	2	0.00084875	145.72	By MS/MS	By MS/MS		By matching	By MS/MS
ALASQLQDSLKDLK	ADLAARGEGESPQARALASQLQDSLKDLKA	RALASQLQDSLKDLKARMQEAMTQEVSDVF	R	A	L	L	K	A	2	0	0	2	0	2	0	0	0	0	4	2	0	0	0	2	0	0	0	0	0	0	14	1	1528.85	P18206	P18206	571	584	VCL	Vinculin	yes	yes	3	0.00048836	95.651	By MS/MS	By matching		By matching
ALASTCKPELQK	FQEALVQITLPTVQKALASTCKPELQKYEQ	VQKALASTCKPELQKYEQFIFADHTNMIHV	K	A	L	Q	K	Y	2	0	0	0	1	1	1	0	0	0	2	2	0	0	1	1	1	0	0	0	0	0	12	1	1344.71	Q9BZQ8	Q9BZQ8	511	522	FAM129A	Protein Niban	yes	yes	3	0.0059323	69.815	By MS/MS
ALASVSGTEYQVGPTCTTVYPASGSSIDWAYDNGIK	PDAEELDKVARLAAKALASVSGTEYQVGPT	ASGSSIDWAYDNGIKFAFTFELRDTGTYGF	K	A	L	I	K	F	4	0	1	2	1	1	1	4	0	2	1	1	0	0	2	5	4	1	3	3	0	0	36	0	3764.75	Q9UI42	Q9UI42	341	376	CPA4	Carboxypeptidase A4	yes	yes	3;4	1.4524e-33	110.9
ALCLFEMPTGVPLR	TFHYYDADDPVHYPRALCLFEMPTGVPLRR	RALCLFEMPTGVPLRRHFNSNFKGGFNFYA	R	A	L	L	R	R	1	1	0	0	1	0	1	1	0	0	3	0	1	1	2	0	1	0	0	1	0	0	14	0	1602.83	P19801	P19801	415	428	AOC1	Amiloride-sensitive amine oxidase [copper-containing]	yes	yes	2	0.04779	42.336					By matching
ALCVINPGNPTGQVQTR	LHRALGQARDHCRPRALCVINPGNPTGQVQ	CVINPGNPTGQVQTRECIEAVIRFAFEERL	R	A	L	T	R	E	1	1	2	0	1	2	0	2	0	1	1	0	0	0	2	0	2	0	0	2	0	0	17	0	1823.93	P24298	P24298	236	252	GPT	Alanine aminotransferase 1	yes	yes	2	1.6502e-06	166.45	By MS/MS
ALDAAFYK	LRGKLKWRPDEEILKALDAAFYKTFKTVEP	PDEEILKALDAAFYKTFKTVEPTGKRFLLA	K	A	L	Y	K	T	3	0	0	1	0	0	0	0	0	0	1	1	0	1	0	0	0	0	1	0	0	0	8	0	897.46	P10155	P10155	352	359	TROVE2	60 kDa SS-A/Ro ribonucleoprotein	yes	yes	2	0.013056	73.616		By matching	By matching		By MS/MS
ALDDISESIK	PEEYEFAPKKAASHRALDDISESIKELQFY	AASHRALDDISESIKELQFYRNNIFKKKID	R	A	L	I	K	E	1	0	0	2	0	0	1	0	0	2	1	1	0	0	0	2	0	0	0	0	0	0	10	0	1089.56	Q9Y3B8	Q9Y3B8	196	205	REXO2	Oligoribonuclease, mitochondrial	yes	yes	2	0.00080601	113.66	By MS/MS			By matching	By matching
ALDDISESIKELQFYR	PEEYEFAPKKAASHRALDDISESIKELQFY	LDDISESIKELQFYRNNIFKKKIDEKKRKI	R	A	L	Y	R	N	1	1	0	2	0	1	2	0	0	2	2	1	0	1	0	2	0	0	1	0	0	0	16	1	1925.97	Q9Y3B8	Q9Y3B8	196	211	REXO2	Oligoribonuclease, mitochondrial	yes	yes	3	0.00055032	72.634
ALDDMISTLK	EQQMHPTVVISAYRKALDDMISTLKKISIP	SAYRKALDDMISTLKKISIPVDISDSDMML	K	A	L	L	K	K	1	0	0	2	0	0	0	0	0	1	2	1	1	0	0	1	1	0	0	0	0	0	10	0	1105.57	P49368	P49368	129	138	CCT3	T-complex protein 1 subunit gamma	yes	yes	2	0.030975	56.916
ALDDMISTLKK	EQQMHPTVVISAYRKALDDMISTLKKISIP	AYRKALDDMISTLKKISIPVDISDSDMMLN	K	A	L	K	K	I	1	0	0	2	0	0	0	0	0	1	2	2	1	0	0	1	1	0	0	0	0	0	11	1	1233.66	P49368	P49368	129	139	CCT3	T-complex protein 1 subunit gamma	yes	yes	3	0.017599	48.701	By MS/MS	By matching
ALDFAVGEYNK	GGPMDASVEEEGVRRALDFAVGEYNKASND	GVRRALDFAVGEYNKASNDMYHSRALQVVR	R	A	L	N	K	A	2	0	1	1	0	0	1	1	0	0	1	1	0	1	0	0	0	0	1	1	0	0	11	0	1225.6	P01034	P01034	52	62	CST3	Cystatin-C	yes	yes	2	0.00043244	172.23	By MS/MS	By matching	By matching	By MS/MS	By matching
ALDFIASK	ERGKMRVHKINNVNKALDFIASKGVKLVSI	KINNVNKALDFIASKGVKLVSIGAEEIVDG	K	A	L	S	K	G	2	0	0	1	0	0	0	0	0	1	1	1	0	1	0	1	0	0	0	0	0	0	8	0	863.475	O43707;P12814;Q08043	O43707	115	122	ACTN4;ACTN1;ACTN3	Alpha-actinin-4;Alpha-actinin-1;Alpha-actinin-3	no	no	2	0.001581	119.29		By MS/MS		By matching	By matching
ALDGINSGITHAGR	GINRGLSNAEREVGKALDGINSGITHAGRE	KALDGINSGITHAGREVEKVFNGLSNMGSH	K	A	L	G	R	E	2	1	1	1	0	0	0	3	1	2	1	0	0	0	0	1	1	0	0	0	0	0	14	0	1380.71	Q6UWP8	Q6UWP8	50	63	SBSN	Suprabasin	yes	yes	2;3	5.8131e-31	250.48	By MS/MS	By MS/MS	By MS/MS	By MS/MS	By MS/MS
ALDGINSGITHAGREVEK	GINRGLSNAEREVGKALDGINSGITHAGRE	GINSGITHAGREVEKVFNGLSNMGSHTGKE	K	A	L	E	K	V	2	1	1	1	0	0	2	3	1	2	1	1	0	0	0	1	1	0	0	1	0	0	18	1	1865.96	Q6UWP8	Q6UWP8	50	67	SBSN	Suprabasin	yes	yes	3	0.02053	44.005	By MS/MS	By matching	By matching		By matching
ALDGLWNR	QAVAQILPFRDQNRKALDGLWNRHHVERVE	FRDQNRKALDGLWNRHHVERVEIIMKETVD	K	A	L	N	R	H	1	1	1	1	0	0	0	1	0	0	2	0	0	0	0	0	0	1	0	0	0	0	8	0	943.488	O95479	O95479	224	231	H6PD	GDH/6PGL endoplasmic bifunctional protein;Glucose 1-dehydrogenase;6-phosphogluconolactonase	yes	yes	2	0.01513	71.715
ALDIAENEMPGLMR	PYKVADIGLAAWGRKALDIAENEMPGLMRM	KALDIAENEMPGLMRMRERYSASKPLKGAR	K	A	L	M	R	M	2	1	1	1	0	0	2	1	0	1	2	0	2	0	1	0	0	0	0	0	0	0	14	0	1558.75	P23526	P23526	21	34	AHCY	Adenosylhomocysteinase	yes	yes	2	1.7806e-11	212.72	By MS/MS	By MS/MS	By matching
ALDILHAEVPR	LVHYSPQNFTDNIGKALDILHAEVPRAFVN	NIGKALDILHAEVPRAFVNLVTVLEIVNLR	K	A	L	P	R	A	2	1	0	1	0	0	1	0	1	1	2	0	0	0	1	0	0	0	0	1	0	0	11	0	1232.69	Q6P1J6	Q6P1J6	537	547	PLB1	Phospholipase B1, membrane-associated;Phospholipase A2;Lysophospholipase	yes	yes	2;3	0.0003517	137.98		By matching	By matching	By MS/MS	By matching
ALDLVAAK	ISDDLMQKISTQNRRALDLVAAKCYYYHAR	ISTQNRRALDLVAAKCYYYHARVYEFLDKL	R	A	L	A	K	C	3	0	0	1	0	0	0	0	0	0	2	1	0	0	0	0	0	0	0	1	0	0	8	0	799.48	O43242	O43242	202	209	PSMD3	26S proteasome non-ATPase regulatory subunit 3	yes	yes	2	0.042947	55.504
ALDPEISSGEGLR	SQDGFPAGQELLGYKALDPEISSGEGLRYQ	YKALDPEISSGEGLRYQKLGDEDNWFEINQ	K	A	L	L	R	Y	1	1	0	1	0	0	2	2	0	1	2	0	0	0	1	2	0	0	0	0	0	0	13	0	1342.67	Q08554	Q08554	495	507	DSC1	Desmocollin-1	yes	yes	2;3	2.5787e-07	210.27	By MS/MS	By MS/MS	By MS/MS	By MS/MS	By MS/MS
ALDVGSGSGILTACFAR	YALELLFDQLHEGAKALDVGSGSGILTACF	DVGSGSGILTACFARMVGCTGKVIGIDHIK	K	A	L	A	R	M	3	1	0	1	1	0	0	3	0	1	2	0	0	1	0	2	1	0	0	1	0	0	17	0	1693.85	P22061	P22061	82	98	PCMT1	Protein-L-isoaspartate(D-aspartate) O-methyltransferase	yes	yes	2	0.00032456	76.073
ALEAAESEGAETPR	WGPGRGELSWSRDGRALEAAESEGAETPRM	RALEAAESEGAETPRMRSEGDQLLIVRPVR	R	A	L	P	R	M	4	1	0	0	0	0	4	1	0	0	1	0	0	0	1	1	1	0	0	0	0	0	14	0	1429.67	Q86VR7	Q86VR7	342	355	VSIG10L	V-set and immunoglobulin domain-containing protein 10-like	yes	yes	2	6.6499e-05	129.84
ALEAFETFK	VNVKPLVTHRFPLEKALEAFETFKKGLGLK	RFPLEKALEAFETFKKGLGLKIMLKCDPSD	K	A	L	F	K	K	2	0	0	0	0	0	2	0	0	0	1	1	0	2	0	0	1	0	0	0	0	0	9	0	1054.53	Q00796	Q00796	331	339	SORD	Sorbitol dehydrogenase	yes	yes	2	0.008299	73.665
ALEALVAK	GTICYDSTHYKETWKALEALVAKGLVQALG	HYKETWKALEALVAKGLVQALGLSNFNSRQ	K	A	L	A	K	G	3	0	0	0	0	0	1	0	0	0	2	1	0	0	0	0	0	0	0	1	0	0	8	0	813.496	P14550	P14550	146	153	AKR1A1	Alcohol dehydrogenase [NADP(+)]	yes	yes	2	0.0041316	104.45	By MS/MS	By matching	By matching
ALEEAMEQK	AEAREKETKALSLARALEEAMEQKAELERL	ALSLARALEEAMEQKAELERLNKQFRTEME	R	A	L	Q	K	A	2	0	0	0	0	1	3	0	0	0	1	1	1	0	0	0	0	0	0	0	0	0	9	0	1047.49	P35579	P35579	1484	1492	MYH9	Myosin-9	yes	yes	2	0.019937	93.374
ALEHFTDLYDIK	AHIAQLCEKAGLLQRALEHFTDLYDIKRAV	LQRALEHFTDLYDIKRAVVHTHLLNPEWLV	R	A	L	I	K	R	1	0	0	2	0	0	1	0	1	1	2	1	0	1	0	0	1	0	1	0	0	0	12	0	1463.73	Q00610	Q00610	626	637	CLTC	Clathrin heavy chain 1	yes	yes	3	0.0038127	73.881
ALEIIPR	TIPGKQQLLIGAYAKALEIIPRQLCDNAGF	LLIGAYAKALEIIPRQLCDNAGFDATNILN	K	A	L	P	R	Q	1	1	0	0	0	0	1	0	0	2	1	0	0	0	1	0	0	0	0	0	0	0	7	0	810.496	Q99832	Q99832	441	447	CCT7	T-complex protein 1 subunit eta	yes	yes	2	0.007436	106.29	By MS/MS
ALELDSNLYR	KGFMDGKQACVLMIKALELDSNLYRIGQSK	VLMIKALELDSNLYRIGQSKVFFRAGVLAH	K	A	L	Y	R	I	1	1	1	1	0	0	1	0	0	0	3	0	0	0	0	1	0	0	1	0	0	0	10	0	1192.61	P35579	P35579	746	755	MYH9	Myosin-9	yes	yes	2	0.013754	69.812	By MS/MS
ALELEQELR	VRRVEYAVRGPIVQRALELEQELRQGVKKP	GPIVQRALELEQELRQGVKKPFTEVIRANI	R	A	L	L	R	Q	1	1	0	0	0	1	3	0	0	0	3	0	0	0	0	0	0	0	0	0	0	0	9	0	1099.59	P24298	P24298	45	53	GPT	Alanine aminotransferase 1	yes	yes	2	3.5555e-05	179.21	By MS/MS	By MS/MS	By matching	By matching	By MS/MS
ALEQALEK	FKKDNEETGFGSGTRALEQALEKTKANIKW	GFGSGTRALEQALEKTKANIKWVKENKEVV	R	A	L	E	K	T	2	0	0	0	0	1	2	0	0	0	2	1	0	0	0	0	0	0	0	0	0	0	8	0	900.492	P15144	P15144	936	943	ANPEP	Aminopeptidase N	yes	yes	2	0.0018772	116.73
ALEQQVEEMK	DDVGKSVHELEKSKRALEQQVEEMKTQLEE	EKSKRALEQQVEEMKTQLEELEDELQATED	R	A	L	M	K	T	1	0	0	0	0	2	3	0	0	0	1	1	1	0	0	0	0	0	0	1	0	0	10	0	1203.58	P35579	P35579	1529	1538	MYH9	Myosin-9	yes	yes	2	0.0054107	80.219			By matching		By matching
ALESGDVNTVWK	SVAVEMLSSVALINRALESGDVNTVWKQLS	INRALESGDVNTVWKQLSSSVTGLTNIEEE	R	A	L	W	K	Q	1	0	1	1	0	0	1	1	0	0	1	1	0	0	0	1	1	1	0	2	0	0	12	0	1317.66	P46940	P46940	466	477	IQGAP1	Ras GTPase-activating-like protein IQGAP1	yes	yes	2	0.00046255	120.68	By MS/MS
ALESPERPFLAILGGAK	AGGFLMKKELNYFAKALESPERPFLAILGG	ESPERPFLAILGGAKVADKIQLINNMLDKV	K	A	L	A	K	V	3	1	0	0	0	0	2	2	0	1	3	1	0	1	2	1	0	0	0	0	0	0	17	1	1767.99	P00558	P00558	200	216	PGK1	Phosphoglycerate kinase 1	yes	yes	2;3	1.9333e-07	134.81	By MS/MS	By MS/MS	By matching	By matching	By matching
ALEYACGIK	KETSGLMLDVGPYMKALEYACGIKAEVVGK	VGPYMKALEYACGIKAEVVGKPSPEFFKSA	K	A	L	I	K	A	2	0	0	0	1	0	1	1	0	1	1	1	0	0	0	0	0	0	1	0	0	0	9	0	1023.51	Q9H008	Q9H008	175	183	LHPP	Phospholysine phosphohistidine inorganic pyrophosphate phosphatase	yes	yes	2	0.014971	66.682
ALFEEVPELLTEAEK	VTGTIGEDEDLIKWKALFEEVPELLTEAEK	ALFEEVPELLTEAEKKEWVEKLTEVSISSD	K	A	L	E	K	K	2	0	0	0	0	0	5	0	0	0	3	1	0	1	1	0	1	0	0	1	0	0	15	0	1716.88	P31939	P31939	510	524	ATIC	Bifunctional purine biosynthesis protein PURH;Phosphoribosylaminoimidazolecarboxamide formyltransferase;IMP cyclohydrolase	yes	yes	2	0.0027324	72.652		By matching
ALFEEVPELLTEAEKK	VTGTIGEDEDLIKWKALFEEVPELLTEAEK	LFEEVPELLTEAEKKEWVEKLTEVSISSDA	K	A	L	K	K	E	2	0	0	0	0	0	5	0	0	0	3	2	0	1	1	0	1	0	0	1	0	0	16	1	1844.98	P31939	P31939	510	525	ATIC	Bifunctional purine biosynthesis protein PURH;Phosphoribosylaminoimidazolecarboxamide formyltransferase;IMP cyclohydrolase	yes	yes	3	0.042393	27.496
ALFVYEK	IPSVFIGERSSEYLRALFVYEKGARVLLVP	ERSSEYLRALFVYEKGARVLLVPDNTFPLG	R	A	L	E	K	G	1	0	0	0	0	0	1	0	0	0	1	1	0	1	0	0	0	0	1	1	0	0	7	0	868.469	Q9H6Y7	Q9H6Y7	150	156	RNF167	E3 ubiquitin-protein ligase RNF167	yes	yes	2	0.0085434	100.74	By MS/MS		By MS/MS	By MS/MS	By MS/MS
ALGITEIFIK	RFTVEQEIDLKDVLKALGITEIFIKDANLT	KDVLKALGITEIFIKDANLTGLSDNKEIFL	K	A	L	I	K	D	1	0	0	0	0	0	1	1	0	3	1	1	0	1	0	0	1	0	0	0	0	0	10	0	1103.66	Q99574	Q99574	309	318	SERPINI1	Neuroserpin	yes	yes	2	0.0055385	79.906	By MS/MS	By matching	By matching	By MS/MS	By matching
ALGLKDIFDESK	QFKIEKNYEMKQYLRALGLKDIFDESKADL	YLRALGLKDIFDESKADLSGIASGGRLYIS	R	A	L	S	K	A	1	0	0	2	0	0	1	1	0	1	2	2	0	1	0	1	0	0	0	0	0	0	12	1	1334.71	O75635	O75635	293	304	SERPINB7	Serpin B7	yes	yes	2;3	2.3223e-18	244.01	By MS/MS	By MS/MS	By MS/MS	By MS/MS	By MS/MS
ALGLKDIFDESKADLSGIASGGR	QFKIEKNYEMKQYLRALGLKDIFDESKADL	DESKADLSGIASGGRLYISRMMHKSYIEVT	R	A	L	G	R	L	3	1	0	3	0	0	1	4	0	2	3	2	0	1	0	3	0	0	0	0	0	0	23	2	2319.21	O75635	O75635	293	315	SERPINB7	Serpin B7	yes	yes	3	0.00025376	58.457
ALGLLCGK	YNACRDVEAPSSNDKALGLLCGKDADACNA	APSSNDKALGLLCGKDADACNATNWIEYMF	K	A	L	G	K	D	1	0	0	0	1	0	0	2	0	0	3	1	0	0	0	0	0	0	0	0	0	0	8	0	830.468	O15118	O15118	172	179	NPC1	Niemann-Pick C1 protein	yes	yes	2	0.013686	77.374	By MS/MS
ALGNNFYEYYVDDPPR	SDPELMQHLGASKRRALGNNFYEYYVDDPP	LGNNFYEYYVDDPPRIVLDKLERRGFRVLS	R	A	L	P	R	I	1	1	2	2	0	0	1	1	0	0	1	0	0	1	2	0	0	0	3	1	0	0	16	0	1931.87	P30047	P30047	39	54	GCHFR	GTP cyclohydrolase 1 feedback regulatory protein	yes	yes	2;3	4.983e-08	182.08	By MS/MS	By MS/MS	By MS/MS	By MS/MS	By MS/MS
ALGPAGCEADASAPATCAEMR	PGVAGPKCGQCPDGRALGPAGCEADASAPA	CEADASAPATCAEMRCEFGARCVEESGSAH	R	A	L	M	R	C	7	1	0	1	2	0	2	2	0	0	1	0	1	0	2	1	1	0	0	0	0	0	21	0	2104.9	O00468	O00468	885	905	AGRN	Agrin;Agrin N-terminal 110 kDa subunit;Agrin C-terminal 110 kDa subunit;Agrin C-terminal 90 kDa fragment;Agrin C-terminal 22 kDa fragment	yes	yes	3	0.0010121	48.656
ALGQNPTNAEVLK	GDGKILYSQCGDVMRALGQNPTNAEVLKVL	MRALGQNPTNAEVLKVLGNPKSDEMNVKVL	R	A	L	L	K	V	2	0	2	0	0	1	1	1	0	0	2	1	0	0	1	0	1	0	0	1	0	0	13	0	1353.73	P60660;P14649	P60660	38	50	MYL6;MYL6B	Myosin light polypeptide 6;Myosin light chain 6B	yes	no	2	5.403e-06	198.62	By MS/MS	By MS/MS
ALGVMDDLK	RVQYTGRDSFKAFAKALGVMDDLKSGVPRA	FKAFAKALGVMDDLKSGVPRAGYRGIVTFQ	K	A	L	L	K	S	1	0	0	2	0	0	0	1	0	0	2	1	1	0	0	0	0	0	0	1	0	0	9	0	960.495	P26572	P26572	400	408	MGAT1	Alpha-1,3-mannosyl-glycoprotein 2-beta-N-acetylglucosaminyltransferase	yes	yes	2	0.0030238	92.439	By MS/MS
ALHFAISEYNK	GGIYDADLNDEWVQRALHFAISEYNKATED	WVQRALHFAISEYNKATEDEYYRRPLQVLR	R	A	L	N	K	A	2	0	1	0	0	0	1	0	1	1	1	1	0	1	0	1	0	0	1	0	0	0	11	0	1291.66	P01036	P01036	47	57	CST4	Cystatin-S	no	no	2;3	9.2425e-06	210.01	By MS/MS		By matching		By MS/MS
ALHFVFK	______________________________	______________________________	R	A	L	F	K	V	1	0	0	0	0	0	0	0	1	0	1	1	0	2	0	0	0	0	0	1	0	0	7	0	860.491	Q9HC38	Q9HC38	6	12	GLOD4	Glyoxalase domain-containing protein 4	yes	yes	2	0.024546	85.306
ALHSVLQAVPLNELR	LREVARLEAPLEELRALHSVLQAVPLNELR	ALHSVLQAVPLNELRQQAAELRLGPLFSLL	R	A	L	L	R	Q	2	1	1	0	0	1	1	0	1	0	4	0	0	0	1	1	0	0	0	2	0	0	15	0	1658.95	Q16401	Q16401	24	38	PSMD5	26S proteasome non-ATPase regulatory subunit 5	yes	yes	3	0.018656	38.376
ALIDQEVK	QEDESGIKQAAENIKALIDQEVKNGIPSNR	QAAENIKALIDQEVKNGIPSNRIILGGFSQ	K	A	L	V	K	N	1	0	0	1	0	1	1	0	0	1	1	1	0	0	0	0	0	0	0	1	0	0	8	0	914.507	O75608	O75608	98	105	LYPLA1	Acyl-protein thioesterase 1	yes	yes	2	0.0022269	117.16	By MS/MS	By matching	By matching	By MS/MS	By MS/MS
ALIEILATR	KQLKKAMEGAGTDEKALIEILATRTNAEIR	AGTDEKALIEILATRTNAEIRAINEAYKED	K	A	L	T	R	T	2	1	0	0	0	0	1	0	0	2	2	0	0	0	0	0	1	0	0	0	0	0	9	0	998.612	P08133	P08133	457	465	ANXA6	Annexin A6	yes	yes	2	0.0001679	155		By matching
ALIEWIR	STGEPPALDEVPEVRALIEWIRRNKFVLSG	LDEVPEVRALIEWIRRNKFVLSGNLHGGSV	R	A	L	I	R	R	1	1	0	0	0	0	1	0	0	2	1	0	0	0	0	0	0	1	0	0	0	0	7	0	899.523	O75976	O75976	240	246	CPD	Carboxypeptidase D	yes	yes	2	0.0086458	95.957		By matching			By matching
ALINSPEGAVGR	YKYLDESSGGWRDGRALINSPEGAVGRSLQ	DGRALINSPEGAVGRSLQPLYRSNTSQLAF	R	A	L	G	R	S	2	1	1	0	0	0	1	2	0	1	1	0	0	0	1	1	0	0	0	1	0	0	12	0	1182.64	O00115	O00115	66	77	DNASE2	Deoxyribonuclease-2-alpha	yes	yes	2	4.6649e-05	188.66	By MS/MS	By MS/MS	By MS/MS	By MS/MS	By MS/MS
ALLEVVQSGGK	EAIETDDLTIKLVIKALLEVVQSGGKNIEL	LVIKALLEVVQSGGKNIELAVMRRDQSLKI	K	A	L	G	K	N	1	0	0	0	0	1	1	2	0	0	2	1	0	0	0	1	0	0	0	2	0	0	11	0	1099.62	O14818;Q8TAA3	O14818	194	204	PSMA7;PSMA8	Proteasome subunit alpha type-7;Proteasome subunit alpha type-7-like	yes	no	2	0.00083791	164.96	By MS/MS	By MS/MS	By MS/MS	By MS/MS	By MS/MS
ALLFIPR	LAVKHFSVEGQLEFRALLFIPRRAPFDLFE	VEGQLEFRALLFIPRRAPFDLFENKKKKNN	R	A	L	P	R	R	1	1	0	0	0	0	0	0	0	1	2	0	0	1	1	0	0	0	0	0	0	0	7	0	828.522	P08238	P08238	331	337	HSP90AB1	Heat shock protein HSP 90-beta	yes	yes	2	0.0069415	109.88	By MS/MS	By MS/MS	By matching	By matching	By matching
ALLFVPR	LAVKHFSVEGQLEFRALLFVPRRAPFDLFE	VEGQLEFRALLFVPRRAPFDLFENRKKKNN	R	A	L	P	R	R	1	1	0	0	0	0	0	0	0	0	2	0	0	1	1	0	0	0	0	1	0	0	7	0	814.507	P07900	P07900	339	345	HSP90AA1	Heat shock protein HSP 90-alpha	yes	yes	2	0.0069415	114.67	By MS/MS	By matching	By matching	By MS/MS
ALLGYADNQCK	LLGMKIYEKDEEKQRALLGYADNQCKLELQ	EKQRALLGYADNQCKLELQGVKGGVDHAAA	R	A	L	C	K	L	2	0	1	1	1	1	0	1	0	0	2	1	0	0	0	0	0	0	1	0	0	0	11	0	1251.59	Q9HC38	Q9HC38	188	198	GLOD4	Glyoxalase domain-containing protein 4	yes	yes	2	1.8614e-05	152.47	By MS/MS	By MS/MS	By matching
ALLLLCGEDD	LYSMIKGDTSGDYKKALLLLCGEDD_____	GDYKKALLLLCGEDD_______________	K	A	L	D	D	-	1	0	0	2	1	0	1	1	0	0	4	0	0	0	0	0	0	0	0	0	0	0	10	0	1117.53	P08758	P08758	311	320	ANXA5	Annexin A5	yes	yes	2	0.0020588	93.262	By MS/MS	By matching	By matching	By matching	By matching
ALLNNSHYYHMAHGK	TLGGTCLNVGCIPSKALLNNSHYYHMAHGK	ALLNNSHYYHMAHGKDFASRGIEMSEVRLN	K	A	L	G	K	D	2	0	2	0	0	0	0	1	3	0	2	1	1	0	0	1	0	0	2	0	0	0	15	0	1754.83	P09622	P09622	90	104	DLD	Dihydrolipoyl dehydrogenase, mitochondrial	yes	yes	4	0.00045832	89.629	By MS/MS				By MS/MS
ALLNVVDNAR	APPPLCPSGRTPDLKALLNVVDNARSFIYV	TPDLKALLNVVDNARSFIYVAVMNYLPTLE	K	A	L	A	R	S	2	1	2	1	0	0	0	0	0	0	2	0	0	0	0	0	0	0	0	2	0	0	10	0	1083.6	Q8IV08	Q8IV08	310	319	PLD3	Phospholipase D3	yes	yes	2	0.0072085	85.67	By MS/MS				By matching
ALLQAILQTEDMLK	NGVTDGYLNSLCTVRALLQAILQTEDMLKV	RALLQAILQTEDMLKVYEARLTEEETVCLD	R	A	L	L	K	V	2	0	0	1	0	2	1	0	0	1	4	1	1	0	0	0	1	0	0	0	0	0	14	0	1585.87	P15924	P15924	772	785	DSP	Desmoplakin	yes	yes	2	0.018702	53.683
ALLQDKDVIAINQDPLGK	LFMSNDLRHISPQAKALLQDKDVIAINQDP	QDKDVIAINQDPLGKQGYQLRQGDNFEVWE	K	A	L	G	K	Q	2	0	1	3	0	2	0	1	0	2	3	2	0	0	1	0	0	0	0	1	0	0	18	1	1950.08	P06280	P06280	309	326	GLA	Alpha-galactosidase A	yes	yes	3	2.1699e-07	117.18	By MS/MS	By MS/MS	By matching	By MS/MS	By MS/MS
ALLQEMPLTALLR	EHLLTNHLKSKEVWKALLQEMPLTALLRNL	WKALLQEMPLTALLRNLGKMTANSVLEPGN	K	A	L	L	R	N	2	1	0	0	0	1	1	0	0	0	5	0	1	0	1	0	1	0	0	0	0	0	13	0	1467.85	P10155	P10155	271	283	TROVE2	60 kDa SS-A/Ro ribonucleoprotein	yes	yes	2	6.5323e-05	155.15		By MS/MS	By matching		By MS/MS
ALLSAPWYLNR	NYMKELELVTKAGFRALLSAPWYLNRISYG	AGFRALLSAPWYLNRISYGPDWKDFYIVEP	R	A	L	N	R	I	2	1	1	0	0	0	0	0	0	0	3	0	0	0	1	1	0	1	1	0	0	0	11	0	1302.71	P06865	P06865	414	424	HEXA	Beta-hexosaminidase subunit alpha	yes	yes	2	0.00089	124.98		By matching	By matching	By MS/MS	By MS/MS
ALLTLADGR	LGDDISSETSGDFRKALLTLADGRRDESLK	SGDFRKALLTLADGRRDESLKVDEHLAKQD	K	A	L	G	R	R	2	1	0	1	0	0	0	1	0	0	3	0	0	0	0	0	1	0	0	0	0	0	9	0	928.534	P12429	P12429	155	163	ANXA3	Annexin A3	yes	yes	2	8.8903e-15	183.26	By MS/MS
ALLTLADGRR	LGDDISSETSGDFRKALLTLADGRRDESLK	GDFRKALLTLADGRRDESLKVDEHLAKQDA	K	A	L	R	R	D	2	2	0	1	0	0	0	1	0	0	3	0	0	0	0	0	1	0	0	0	0	0	10	1	1084.64	P12429	P12429	155	164	ANXA3	Annexin A3	yes	yes	2	0.0018356	113.89
ALLTPVAIAAGR	TNVKGIYAVGDVCGKALLTPVAIAAGRKLA	CGKALLTPVAIAAGRKLAHRLFEYKEDSKL	K	A	L	G	R	K	4	1	0	0	0	0	0	1	0	1	2	0	0	0	1	0	1	0	0	1	0	0	12	0	1151.7	P00390	P00390	380	391	GSR	Glutathione reductase, mitochondrial	yes	yes	2	0.00033282	135.79	By MS/MS	By MS/MS	By MS/MS	By MS/MS	By MS/MS
ALLVTASQCQQPAENK	QKHAEMVHTGLKLERALLVTASQCQQPAEN	LLVTASQCQQPAENKLSDLLAPISEQIKEV	R	A	L	N	K	L	3	0	1	0	1	3	1	0	0	0	2	1	0	0	1	1	1	0	0	1	0	0	16	0	1756.88	Q01518	Q01518	85	100	CAP1	Adenylyl cyclase-associated protein 1	yes	yes	2	9.6441e-07	155.48	By MS/MS
ALLYLCGGDD	LYYYIQQDTKGDYQKALLYLCGGDD_____	GDYQKALLYLCGGDD_______________	K	A	L	D	D	-	1	0	0	2	1	0	0	2	0	0	3	0	0	0	0	0	0	0	1	0	0	0	10	0	1095.49	P07355;A6NMY6	P07355	330	339	ANXA2;ANXA2P2	Annexin A2;Putative annexin A2-like protein	yes	no	2	0.0056652	79.597	By MS/MS	By matching	By matching	By matching	By matching
ALMDEVVK	PVGVFEWEAFARGTKALMDEVVKATSRGCI	AFARGTKALMDEVVKATSRGCITIIGGGDT	K	A	L	V	K	A	1	0	0	1	0	0	1	0	0	0	1	1	1	0	0	0	0	0	0	2	0	0	8	0	903.474	P00558	P00558	354	361	PGK1	Phosphoglycerate kinase 1	yes	yes	2	0.010413	79.469	By MS/MS	By matching	By matching		By matching
ALMGSPQLVAAVVR	AMIVNQLSKKEASRRALMGSPQLVAAVVRT	RALMGSPQLVAAVVRTMQNTSDLDTARCTT	R	A	L	V	R	T	3	1	0	0	0	1	0	1	0	0	2	0	1	0	1	1	0	0	0	3	0	0	14	0	1410.8	P14923	P14923	178	191	JUP	Junction plakoglobin	yes	yes	2	0.0031645	83.883		By matching
ALMQVVDFLSR	GNEEQTRINLNCTQKALMQVVDFLSRNKQL	CTQKALMQVVDFLSRNKQLYQKTEILSLEK	K	A	L	S	R	N	1	1	0	1	0	1	0	0	0	0	2	0	1	1	0	1	0	0	0	2	0	0	11	0	1277.68	Q9GZT8	Q9GZT8	217	227	NIF3L1	NIF3-like protein 1	yes	yes	2	0.0014616	94.692		By matching			By MS/MS
ALNAQGLDVEKPLILTVK	IVDREETPSFLITCRALNAQGLDVEKPLIL	AQGLDVEKPLILTVKILDINDNPPVFSQQI	R	A	L	V	K	I	2	0	1	1	0	1	1	1	0	1	4	2	0	0	1	0	1	0	0	2	0	0	18	1	1921.12	P32926	P32926	129	146	DSG3	Desmoglein-3	yes	yes	3	5.8239e-05	81.317	By MS/MS	By matching			By MS/MS
ALNEACESVIQTACK	LIQETDPGADYRIDRALNEACESVIQTACK	ALNEACESVIQTACKHIRSGDPMILSCLME	R	A	L	C	K	H	3	0	1	0	2	1	2	0	0	1	1	1	0	0	0	1	1	0	0	1	0	0	15	0	1692.78	Q92896	Q92896	502	516	GLG1	Golgi apparatus protein 1	yes	yes	2	1.2904e-09	174.21	By MS/MS
ALNMWGK	TRDLPHITVDRLVSKALNMWGKEIPLHFRK	TVDRLVSKALNMWGKEIPLHFRKVVWGTAD	K	A	L	G	K	E	1	0	1	0	0	0	0	1	0	0	1	1	1	0	0	0	0	1	0	0	0	0	7	0	818.411	P09237	P09237	132	138	MMP7	Matrilysin	yes	yes	2	0.017135	75.915	By MS/MS	By matching	By matching		By matching
ALNSIIDVYHK	______________________________	ELEKALNSIIDVYHKYSLIKGNFHAVYRDD	K	A	L	H	K	Y	1	0	1	1	0	0	0	0	1	2	1	1	0	0	0	1	0	0	1	1	0	0	11	0	1271.69	P05109	P05109	8	18	S100A8	Protein S100-A8;Protein S100-A8, N-terminally processed	yes	yes	2;3	0.00061312	97.734	By MS/MS	By matching	By MS/MS	By MS/MS	By MS/MS
ALNSMGQDLERPLELR	IVDREVTPFFIIYCRALNSMGQDLERPLEL	LNSMGQDLERPLELRVRVLDINDNPPVFSM	R	A	L	L	R	V	1	2	1	1	0	1	2	1	0	0	4	0	1	0	1	1	0	0	0	0	0	0	16	1	1840.95	Q02413	Q02413	129	144	DSG1	Desmoglein-1	yes	yes	2;3	1.209e-169	353.18	By MS/MS	By MS/MS	By MS/MS	By MS/MS	By MS/MS
ALNVEPDGTGLTCSLAPNIISQL	RLKRFSMVVQDGIVKALNVEPDGTGLTCSL	TGLTCSLAPNIISQL_______________	K	A	L	Q	L	-	2	0	2	1	1	1	1	2	0	2	4	0	0	0	2	2	2	0	0	1	0	0	23	0	2382.21	P30044	P30044	192	214	PRDX5	Peroxiredoxin-5, mitochondrial	yes	yes	3	0.00026468	52.451
ALPAPIEK	DWLNGKEYKCKVSNKALPAPIEKTISKAKG	KCKVSNKALPAPIEKTISKAKGQPREPQVY	K	A	L	E	K	T	2	0	0	0	0	0	1	0	0	1	1	1	0	0	2	0	0	0	0	0	0	0	8	0	837.496	P0DOX5;P01857;P01860	P0DOX5	329	336	IGHG1;IGHG3	Ig gamma-1 chain C region;Ig gamma-3 chain C region	no	no	2	0.0041316	104.45	By MS/MS	By MS/MS	By MS/MS	By MS/MS	By MS/MS
ALPAVQQNNLDEDLIR	DAAELVALAQAVNARALPAVQQNNLDEDLI	LPAVQQNNLDEDLIRKLAYVAAGDLAPINA	R	A	L	I	R	K	2	1	2	2	0	2	1	0	0	1	3	0	0	0	1	0	0	0	0	1	0	0	16	0	1807.94	P22314	P22314	369	384	UBA1	Ubiquitin-like modifier-activating enzyme 1	yes	yes	2	2.5411e-18	229.64	By MS/MS	By matching
ALPAVQQNNLDEDLIRK	DAAELVALAQAVNARALPAVQQNNLDEDLI	PAVQQNNLDEDLIRKLAYVAAGDLAPINAF	R	A	L	R	K	L	2	1	2	2	0	2	1	0	0	1	3	1	0	0	1	0	0	0	0	1	0	0	17	1	1936.04	P22314	P22314	369	385	UBA1	Ubiquitin-like modifier-activating enzyme 1	yes	yes	3	1.4148e-07	135.45		By matching			By matching
ALPESLGQHALR	GHPAAFGRATHAVVRALPESLGQHALRSAK	VVRALPESLGQHALRSAKGEEVDVARAERQ	R	A	L	L	R	S	2	1	0	0	0	1	1	1	1	0	3	0	0	0	1	1	0	0	0	0	0	0	12	0	1290.7	O94760	O94760	20	31	DDAH1	N(G),N(G)-dimethylarginine dimethylaminohydrolase 1	yes	yes	3	0.00017309	113.69	By MS/MS	By MS/MS			By matching
ALPFWNEEIVPQIK	DQLPSCESLKDTIARALPFWNEEIVPQIKE	RALPFWNEEIVPQIKEGKRVLIAAHGNSLR	R	A	L	I	K	E	1	0	1	0	0	1	2	0	0	2	1	1	0	1	2	0	0	1	0	1	0	0	14	0	1682.9	P18669;P15259;Q8N0Y7	P18669	163	176	PGAM1;PGAM2;PGAM4	Phosphoglycerate mutase 1;Phosphoglycerate mutase 2;Probable phosphoglycerate mutase 4	yes	no	2	2.9637e-07	178.84	By MS/MS	By MS/MS	By matching	By MS/MS	By MS/MS
ALPGQLKPFETLLSQNQGGK	LIYTNYEAGKDDYVKALPGQLKPFETLLSQ	LKPFETLLSQNQGGKTFIVGDQISFADYNL	K	A	L	G	K	T	1	0	1	0	0	3	1	3	0	0	4	2	0	1	2	1	1	0	0	0	0	0	20	1	2125.15	P09211	P09211	122	141	GSTP1	Glutathione S-transferase P	yes	yes	2;3	1.8338e-09	176.56	By MS/MS	By MS/MS	By matching	By MS/MS	By MS/MS
ALPGTPVASSQPR	GIVEITSPNVGTDGRALPGTPVASSQPRFQ	GRALPGTPVASSQPRFQAFANGSLLIPDFG	R	A	L	P	R	F	2	1	0	0	0	1	0	1	0	0	1	0	0	0	3	2	1	0	0	1	0	0	13	0	1279.69	O14498	O14498	291	303	ISLR	Immunoglobulin superfamily containing leucine-rich repeat protein	yes	yes	2	0.00099236	96.957	By MS/MS		By matching
ALQASALNAWR	CPLPRPWALTFSYGRALQASALNAWRGQRD	SYGRALQASALNAWRGQRDNAGAATEEFIK	R	A	L	W	R	G	4	1	1	0	0	1	0	0	0	0	2	0	0	0	0	1	0	1	0	0	0	0	11	0	1199.64	P09972	P09972	305	315	ALDOC	Fructose-bisphosphate aldolase C	yes	yes	2	0.00083506	149.65	By MS/MS	By MS/MS	By MS/MS	By matching	By MS/MS
ALQATVGNSYK	DARDPAFKAANGSLRALQATVGNSYKCNAE	GSLRALQATVGNSYKCNAEEHVRVTKAFSV	R	A	L	Y	K	C	2	0	1	0	0	1	0	1	0	0	1	1	0	0	0	1	1	0	1	1	0	0	11	0	1150.6	P11279	P11279	327	337	LAMP1	Lysosome-associated membrane glycoprotein 1	yes	yes	1;2	3.4377e-77	280.55	By MS/MS	By MS/MS	By MS/MS	By MS/MS	By MS/MS
ALQFLEEVK	HPRIITEGFEAAKEKALQFLEEVKVSREMD	EAAKEKALQFLEEVKVSREMDRETLIDVAR	K	A	L	V	K	V	1	0	0	0	0	1	2	0	0	0	2	1	0	1	0	0	0	0	0	1	0	0	9	0	1075.59	P40227	P40227	130	138	CCT6A	T-complex protein 1 subunit zeta	yes	yes	2	0.0022192	98.458		By matching	By matching	By MS/MS	By matching
ALQLEEER	KTKKAERELSEQIQRALQLEEERKRAQEEA	LSEQIQRALQLEEERKRAQEEAERLEADRM	R	A	L	E	R	K	1	1	0	0	0	1	3	0	0	0	2	0	0	0	0	0	0	0	0	0	0	0	8	0	986.503	P15311	P15311	372	379	EZR	Ezrin	yes	yes	2	2.9453e-05	154.31	By MS/MS
ALQLPYR	LLKLARPVVLGPRVRALQLPYRCAQPGDQC	VVLGPRVRALQLPYRCAQPGDQCQVAGWGT	R	A	L	Y	R	C	1	1	0	0	0	1	0	0	0	0	2	0	0	0	1	0	0	0	1	0	0	0	7	0	859.492	O43240	O43240	155	161	KLK10	Kallikrein-10	yes	yes	2	0.0087328	94.669
ALQSNHFELSLR	PVPETLDSGALHSEKALQSNHFELSLRTEA	SEKALQSNHFELSLRTEATQGLVLWSGKAT	K	A	L	L	R	T	1	1	1	0	0	1	1	0	1	0	3	0	0	1	0	2	0	0	0	0	0	0	12	0	1413.74	O00468	O00468	1910	1921	AGRN	Agrin;Agrin N-terminal 110 kDa subunit;Agrin C-terminal 110 kDa subunit;Agrin C-terminal 90 kDa fragment;Agrin C-terminal 22 kDa fragment	yes	yes	3	0.046767	27.672
ALQSPALGLR	IDLALEQGDALALFRALQSPALGLRGLQQQ	LALFRALQSPALGLRGLQQQNSDWYLKQLL	R	A	L	L	R	G	2	1	0	0	0	1	0	1	0	0	3	0	0	0	1	1	0	0	0	0	0	0	10	0	1024.6	P46940	P46940	327	336	IQGAP1	Ras GTPase-activating-like protein IQGAP1	yes	yes	2	0.00068662	130.27		By matching	By MS/MS	By matching	By MS/MS
ALSDHHIYLEGTLLKPNMVTPGHACTQK	RCQYVTEKVLAAVYKALSDHHIYLEGTLLK	LKPNMVTPGHACTQKFSHEEIAMATVTALR	K	A	L	Q	K	F	2	0	1	1	1	1	1	2	3	1	4	2	1	0	2	1	3	0	1	1	0	0	28	1	3130.57	P04075	P04075	216	243	ALDOA	Fructose-bisphosphate aldolase A	yes	yes	4;5	2.4893e-15	96.338		By matching
ALSDHHVYLEGTLLKPNMVTPGHACPIK	RCQYVTEKVLAAVYKALSDHHVYLEGTLLK	LKPNMVTPGHACPIKYTPEEIAMATVTALR	K	A	L	I	K	Y	2	0	1	1	1	0	1	2	3	1	4	2	1	0	3	1	2	0	1	2	0	0	28	1	3097.58	P09972	P09972	216	243	ALDOC	Fructose-bisphosphate aldolase C	yes	yes	5	0.0010454	43.895
ALSEVQGWK	VKGLLKPSFSPRNYKALSEVQGWKQRMAAK	SPRNYKALSEVQGWKQRMAAKELARQNMDL	K	A	L	W	K	Q	1	0	0	0	0	1	1	1	0	0	1	1	0	0	0	1	0	1	0	1	0	0	9	0	1016.53	Q8IW75	Q8IW75	32	40	SERPINA12	Serpin A12	yes	yes	2	6.3489e-05	150.17	By MS/MS
ALSGTSVASPVVAGAVTLLVSTVQK	YGAGVRGSGVKGGCRALSGTSVASPVVAGA	VVAGAVTLLVSTVQKRELVNPASMKQALIA	R	A	L	Q	K	R	4	0	0	0	0	1	0	2	0	0	3	1	0	0	1	4	3	0	0	6	0	0	25	0	2354.34	Q14703	Q14703	409	433	MBTPS1	Membrane-bound transcription factor site-1 protease	yes	yes	3	7.6014e-09	76.21
ALSIGFETCR	KAFNSTLPTMAQMEKALSIGFETCRYGFIE	AQMEKALSIGFETCRYGFIEGHVVIPRIHP	K	A	L	C	R	Y	1	1	0	0	1	0	1	1	0	1	1	0	0	1	0	1	1	0	0	0	0	0	10	0	1152.56	P16070	P16070	69	78	CD44	CD44 antigen	yes	yes	2	0.0007196	144.12	By MS/MS	By matching	By matching	By matching	By MS/MS
ALSVGNIDDALQCYSEAIK	______________________________	GNIDDALQCYSEAIKLDPHNHVLYSNRSAA	K	A	L	I	K	L	3	0	1	2	1	1	1	1	0	2	2	1	0	0	0	2	0	0	1	1	0	0	19	0	2066	P31948	P31948	14	32	STIP1	Stress-induced-phosphoprotein 1	yes	yes	2	8.6452e-06	107.14
ALTPQCGSGEDLYILTGTVPSDYR	FQERWYVNLHSLMDRALTPQCGSGEDLYIL	EDLYILTGTVPSDYRVKDKVAVPEFVWLAA	R	A	L	Y	R	V	1	1	0	2	1	1	1	3	0	1	3	0	0	0	2	2	3	0	2	1	0	0	24	0	2612.24	O94919	O94919	185	208	ENDOD1	Endonuclease domain-containing 1 protein	yes	yes	3	4.8335e-07	85.248	By MS/MS		By matching		By matching
ALTTMGFR	DTDRSGTVDPQELQKALTTMGFRLSPQAVN	DPQELQKALTTMGFRLSPQAVNSIAKRYST	K	A	L	F	R	L	1	1	0	0	0	0	0	1	0	0	1	0	1	1	0	0	2	0	0	0	0	0	8	0	895.459	P30626	P30626	128	135	SRI	Sorcin	yes	yes	2	0.00078813	153.88	By MS/MS		By matching		By matching
ALTVPELTQQMFDAK	PGFAPLTSRGSQQYRALTVPELTQQMFDAK	ALTVPELTQQMFDAKNMMAACDPRHGRYLT	R	A	L	A	K	N	2	0	0	1	0	2	1	0	0	0	2	1	1	1	1	0	2	0	0	1	0	0	15	0	1690.86	P68371;P04350	P68371	283	297	TUBB4B;TUBB4A	Tubulin beta-4B chain;Tubulin beta-4A chain	no	no	2	9.244e-08	151.1	By MS/MS	By MS/MS			By matching
ALTVPELTQQVFDAK	PGFAPLTSRGSQQYRALTVPELTQQVFDAK	ALTVPELTQQVFDAKNMMAACDPRHGRYLT	R	A	L	A	K	N	2	0	0	1	0	2	1	0	0	0	2	1	0	1	1	0	2	0	0	2	0	0	15	0	1658.89	P07437	P07437	283	297	TUBB	Tubulin beta chain	yes	yes	2	0.0012547	86.313		By matching
ALVAYYQK	GHVAQIYAIRQSISKALVAYYQKYVDEASK	IRQSISKALVAYYQKYVDEASKKEIKDILI	K	A	L	Q	K	Y	2	0	0	0	0	1	0	0	0	0	1	1	0	0	0	0	0	0	2	1	0	0	8	0	954.517	P62249	P62249	91	98	RPS16	40S ribosomal protein S16	yes	yes	2	0.024943	62.714
ALVDHENVISCPHLGASTK	GAALDVFTEEPPRDRALVDHENVISCPHLG	HENVISCPHLGASTKEAQSRCGEEIAVQFV	R	A	L	T	K	E	2	0	1	1	1	0	1	1	2	1	2	1	0	0	1	2	1	0	0	2	0	0	19	0	2047.02	O43175	O43175	271	289	PHGDH	D-3-phosphoglycerate dehydrogenase	yes	yes	3;4	0.0019238	55.007	By MS/MS	By matching
ALVDNEQLR	ALEGELEEQRKQKQKALVDNEQLRHELAQL	RKQKQKALVDNEQLRHELAQLRAAQLEGER	K	A	L	L	R	H	1	1	1	1	0	1	1	0	0	0	2	0	0	0	0	0	0	0	0	1	0	0	9	0	1056.56	O75146	O75146	405	413	HIP1R	Huntingtin-interacting protein 1-related protein	yes	yes	2	0.00017087	157.33	By MS/MS
ALVFVDNHDNQR	LKNWGEGWGFMPSDRALVFVDNHDNQRGHG	SDRALVFVDNHDNQRGHGAGGASILTFWDA	R	A	L	Q	R	G	1	1	2	2	0	1	0	0	1	0	1	0	0	1	0	0	0	0	0	2	0	0	12	0	1426.7	P04745;P19961;P04746;CON__Q3MHH8	P04745	307	318	AMY1A;AMY2B;AMY2A	Alpha-amylase 1;Alpha-amylase 2B;Pancreatic alpha-amylase	yes	no	2;3	6.5156e-06	202.36				By matching
ALVLTEIGPK	NGQRLRVSGETDLSKALVLTEIGPKRDPAT	TDLSKALVLTEIGPKRDPATLKLFLSNMER	K	A	L	P	K	R	1	0	0	0	0	0	1	1	0	1	2	1	0	0	1	0	1	0	0	1	0	0	10	0	1039.63	O14732	O14732	168	177	IMPA2	Inositol monophosphatase 2	yes	yes	2	0.0004551	133.55	By MS/MS	By matching	By matching	By MS/MS	By matching
ALVSEWK	QITSASVRLVSQEPKALVSEWKEPQAKNIS	RLVSQEPKALVSEWKEPQAKNISVASCNSS	K	A	L	W	K	E	1	0	0	0	0	0	1	0	0	0	1	1	0	0	0	1	0	1	0	1	0	0	7	0	831.449	Q16531	Q16531	485	491	DDB1	DNA damage-binding protein 1	yes	yes	2	0.020922	71.715
ALVSEWKEPQAK	QITSASVRLVSQEPKALVSEWKEPQAKNIS	EPKALVSEWKEPQAKNISVASCNSSQVVVA	K	A	L	A	K	N	2	0	0	0	0	1	2	0	0	0	1	2	0	0	1	1	0	1	0	1	0	0	12	1	1384.74	Q16531	Q16531	485	496	DDB1	DNA damage-binding protein 1	yes	yes	3	0.0002982	110.08	By MS/MS	By matching	By matching	By matching	By MS/MS
ALVTVHVR	APFARDIPRVTALNRALVTVHVRDLDEGPE	RVTALNRALVTVHVRDLDEGPECTPAAQYV	R	A	L	V	R	D	1	1	0	0	0	0	0	0	1	0	1	0	0	0	0	0	1	0	0	3	0	0	8	0	893.545	Q14574	Q14574	456	463	DSC3	Desmocollin-3	yes	yes	2	6.21e-06	157.99	By MS/MS
ALYYLQIHPQELR	VASCNSSQVVVAVGRALYYLQIHPQELRQI	GRALYYLQIHPQELRQISHTEMEHEVACLD	R	A	L	L	R	Q	1	1	0	0	0	2	1	0	1	1	3	0	0	0	1	0	0	0	2	0	0	0	13	0	1642.88	Q16531	Q16531	515	527	DDB1	DNA damage-binding protein 1	yes	yes	3	0.010711	54.343					By MS/MS
AMADPEVQQIMSDPAMR	AQYNRHDSPEDVKRRAMADPEVQQIMSDPA	ADPEVQQIMSDPAMRLILEQMQKDPQALSE	R	A	M	M	R	L	3	1	0	2	0	2	1	0	0	1	0	0	3	0	2	1	0	0	0	1	0	0	17	0	1888.85	P31948	P31948	489	505	STIP1	Stress-induced-phosphoprotein 1	yes	yes	2	0.00048656	120.53	By MS/MS
AMAGLGQPLPQEELDAMIR	DQDGDGHITVDELRRAMAGLGQPLPQEELD	LGQPLPQEELDAMIREADVDQDGRVNYEEF	R	A	M	I	R	E	3	1	0	1	0	2	2	2	0	1	3	0	2	0	2	0	0	0	0	0	0	0	19	0	2039.02	Q9NZT1	Q9NZT1	106	124	CALML5	Calmodulin-like protein 5	yes	yes	2;3	5.6744e-30	226.73	By MS/MS	By MS/MS	By MS/MS		By MS/MS
AMEAEAAGLR	QEETRAKLALGSRVRAMEAEAAGLREQLEE	GSRVRAMEAEAAGLREQLEEEAAARERAGR	R	A	M	L	R	E	4	1	0	0	0	0	2	1	0	0	1	0	1	0	0	0	0	0	0	0	0	0	10	0	1017.49	Q7Z406	Q7Z406	1357	1366	MYH14	Myosin-14	yes	yes	2	0.00081475	136.27			By matching		By matching
AMGAAQVVVTDLSATR	CGAGPIGMVTLLVAKAMGAAQVVVTDLSAT	MGAAQVVVTDLSATRLSKAKEIGADLVLQI	K	A	M	T	R	L	4	1	0	1	0	1	0	1	0	0	1	0	1	0	0	1	2	0	0	3	0	0	16	0	1588.82	Q00796	Q00796	194	209	SORD	Sorbitol dehydrogenase	yes	yes	2;3	1.4272e-06	158.42	By MS/MS	By matching
AMGIMNSFVNDIFER	KVLKQVHPDTGISSKAMGIMNSFVNDIFER	AMGIMNSFVNDIFERIASEASRLAHYNKRS	K	A	M	E	R	I	1	1	2	1	0	0	1	1	0	2	0	0	2	2	0	1	0	0	0	1	0	0	15	0	1742.81	Q99880;Q99879;Q99877;Q93079;Q8N257;Q5QNW6;Q16778;P62807;P58876;P57053;P33778;P23527;P06899;O60814	Q99880	59	73	HIST1H2BL;HIST1H2BM;HIST1H2BN;HIST1H2BH;HIST3H2BB;HIST2H2BF;HIST2H2BE;HIST1H2BC;HIST1H2BD;H2BFS;HIST1H2BB;HIST1H2BO;HIST1H2BJ;HIST1H2BK	Histone H2B type 1-L;Histone H2B type 1-M;Histone H2B type 1-N;Histone H2B type 1-H;Histone H2B type 3-B;Histone H2B type 2-F;Histone H2B type 2-E;Histone H2B type 1-C/E/F/G/I;Histone H2B type 1-D;Histone H2B type F-S;Histone H2B type 1-B;Histone H2B type 1-O;Histone H2B type 1-J;Histone H2B type 1-K	yes	no	2	0.01107	66.262
AMLSIDVAE	QLLADFSCNKFPAIKAMLSIDVAE______	KFPAIKAMLSIDVAE_______________	K	A	M	A	E	-	2	0	0	1	0	0	1	0	0	1	1	0	1	0	0	1	0	0	0	1	0	0	9	0	947.463	Q08188	Q08188	685	693	TGM3	Protein-glutamine gamma-glutamyltransferase E;Protein-glutamine gamma-glutamyltransferase E 50 kDa catalytic chain;Protein-glutamine gamma-glutamyltransferase E 27 kDa non-catalytic chain	yes	yes	2	0.022059	60.358		By matching	By matching		By matching
AMLVFAEHR	CNNTGFMWDVAEELKAMLVFAEHRYYGESL	VAEELKAMLVFAEHRYYGESLPFGDNSFKD	K	A	M	H	R	Y	2	1	0	0	0	0	1	0	1	0	1	0	1	1	0	0	0	0	0	1	0	0	9	0	1072.55	P42785	P42785	115	123	PRCP	Lysosomal Pro-X carboxypeptidase	yes	yes	2	2.5179e-05	182.13	By MS/MS	By matching			By MS/MS
AMSFCTSQSR	EAVHVTVPDAITEWKAMSFCTSQSRGFGLS	ITEWKAMSFCTSQSRGFGLSPTVGLTAFKP	K	A	M	S	R	G	1	1	0	0	1	1	0	0	0	0	0	0	1	1	0	3	1	0	0	0	0	0	10	0	1173.49	A8K2U0	A8K2U0	765	774	A2ML1	Alpha-2-macroglobulin-like protein 1	yes	yes	2	0.00075648	141.48			By MS/MS		By MS/MS
AMVLDLR	ALVHERDEAAYGELRAMVLDLRAFYAELYH	EAAYGELRAMVLDLRAFYAELYHIISSNLE	R	A	M	L	R	A	1	1	0	1	0	0	0	0	0	0	2	0	1	0	0	0	0	0	0	1	0	0	7	0	816.453	Q9UL46	Q9UL46	204	210	PSME2	Proteasome activator complex subunit 2	yes	yes	2	0.0028171	126.24			By matching
AMVVDKDFPEDR	FTLEEEDITGTWYVKAMVVDKDFPEDRRPR	YVKAMVVDKDFPEDRRPRKVSPVKVTALGG	K	A	M	D	R	R	1	1	0	3	0	0	1	0	0	0	0	1	1	1	1	0	0	0	0	2	0	0	12	1	1420.67	Q9NPH6;Q9NY56	Q9NPH6	33	44	OBP2B;OBP2A	Odorant-binding protein 2b;Odorant-binding protein 2a	yes	no	2;3	8.6088e-05	188.99	By MS/MS	By MS/MS	By MS/MS	By matching	By MS/MS
ANDDIIVNWVNR	RYTLNVLEDLGDGQKANDDIIVNWVNRTLS	GQKANDDIIVNWVNRTLSEAGKSTSIQSFK	K	A	N	N	R	T	1	1	3	2	0	0	0	0	0	2	0	0	0	0	0	0	0	1	0	2	0	0	12	0	1427.72	P13797	P13797	519	530	PLS3	Plastin-3	yes	yes	2	0.00047016	142.43		By matching	By matching		By MS/MS
ANDQYLTAAALHNLDEAVK	YEFILNDALNQSIIRANDQYLTAAALHNLD	YLTAAALHNLDEAVKFDMGAYKSSKDDAKI	R	A	N	V	K	F	5	0	2	2	0	1	1	0	1	0	3	1	0	0	0	0	1	0	1	1	0	0	19	0	2056.02	P01583	P01583	147	165	IL1A	Interleukin-1 alpha	yes	yes	3	6.5081e-05	89.507		By matching	By MS/MS		By MS/MS
ANDTTFGLAAGVFTR	MSILSFDTEAEVLERANDTTFGLAAGVFTR	ANDTTFGLAAGVFTRDIQRAHRVVAELQAG	R	A	N	T	R	D	3	1	1	1	0	0	0	2	0	0	1	0	0	2	0	0	3	0	0	1	0	0	15	0	1539.77	P49189	P49189	412	426	ALDH9A1	4-trimethylaminobutyraldehyde dehydrogenase	yes	yes	2;3	2.7492e-07	163.45		By MS/MS
ANELLINVK	HGKLEYKDIPVPKPKANELLINVKYSGVCH	PVPKPKANELLINVKYSGVCHTDLHAWHGD	K	A	N	V	K	Y	1	0	2	0	0	0	1	0	0	1	2	1	0	0	0	0	0	0	0	1	0	0	9	0	1012.59	P00330	P00330	31	39	ADH1	Alcohol dehydrogenase 1	yes	yes	1;2	5.1131e-05	149.4	By MS/MS	By MS/MS	By MS/MS	By MS/MS	By MS/MS
ANGTTVLVGMPAGAK	SVSEAAIEASTRYVRANGTTVLVGMPAGAK	ANGTTVLVGMPAGAKCCSDVFNQVVKSISI	R	A	N	A	K	C	3	0	1	0	0	0	0	3	0	0	1	1	1	0	1	0	2	0	0	2	0	0	15	0	1385.73	P00330	P00330	262	276	ADH1	Alcohol dehydrogenase 1	yes	yes	2	6.8733e-05	128.01	By MS/MS	By MS/MS	By MS/MS	By MS/MS	By MS/MS
ANIGDAQAMGQRPITFLR	ELRQGVKKPFTEVIRANIGDAQAMGQRPIT	GDAQAMGQRPITFLRQVLALCVNPDLLSSP	R	A	N	L	R	Q	3	2	1	1	0	2	0	2	0	2	1	0	1	1	1	0	1	0	0	0	0	0	18	1	1958.02	P24298	P24298	66	83	GPT	Alanine aminotransferase 1	yes	yes	3	4.5377e-05	87.287		By MS/MS	By MS/MS		By MS/MS
ANILYAWAR	TGSYWFCDEGTCTDKANILYAWARNAPPTR	GTCTDKANILYAWARNAPPTRLPKGVGFRV	K	A	N	A	R	N	3	1	1	0	0	0	0	0	0	1	1	0	0	0	0	0	0	1	1	0	0	0	9	0	1076.58	P19021	P19021	130	138	PAM	Peptidyl-glycine alpha-amidating monooxygenase;Peptidylglycine alpha-hydroxylating monooxygenase;Peptidyl-alpha-hydroxyglycine alpha-amidating lyase	yes	yes	2	0.02537	58.917		By matching	By matching		By matching
ANNWEGGIR	GEIHGGSNGIYKGGKANNWEGGIRVPGILR	IYKGGKANNWEGGIRVPGILRWPRVIQAGQ	K	A	N	I	R	V	1	1	2	0	0	0	1	2	0	1	0	0	0	0	0	0	0	1	0	0	0	0	9	0	1015.48	P08842	P08842	369	377	STS	Steryl-sulfatase	yes	yes	2	0.016476	86.953
ANTFVAELK	NPNKIFGVTTLDIVRANTFVAELKGLDPAR	TLDIVRANTFVAELKGLDPARVNVPVIGGH	R	A	N	L	K	G	2	0	1	0	0	0	1	0	0	0	1	1	0	1	0	0	1	0	0	1	0	0	9	0	991.534	P40926	P40926	177	185	MDH2	Malate dehydrogenase, mitochondrial	yes	yes	2	0.00041395	122.52	By MS/MS		By matching	By MS/MS
ANTTAFLTPLEIK	PKPSVYLSTPSSASKANTTAFLTPLEIKAK	SKANTTAFLTPLEIKAKVETDDVKKNSLDE	K	A	N	I	K	A	2	0	1	0	0	0	1	0	0	1	2	1	0	1	1	0	3	0	0	0	0	0	13	0	1417.78	Q9Y5K6	Q9Y5K6	558	570	CD2AP	CD2-associated protein	yes	yes	2	0.035722	49.5		By matching	By matching
ANVAVVSGAPLQGQLVAR	LSQYMGLSLNEEEIRANVAVVSGAPLQGQL	AVVSGAPLQGQLVARPSSINYMVAPVTGND	R	A	N	A	R	P	4	1	1	0	0	2	0	2	0	0	2	0	0	0	1	1	0	0	0	4	0	0	18	0	1748.99	O00560	O00560	68	85	SDCBP	Syntenin-1	yes	yes	2;3	3.0814e-17	219.43	By MS/MS	By MS/MS	By MS/MS
ANVEVKNEEQK	SPMDDKSMAGLEDSKANVEVKNEEQKPTKE	EDSKANVEVKNEEQKPTKEPLEVSEWNKNS	K	A	N	Q	K	P	1	0	2	0	0	1	3	0	0	0	0	2	0	0	0	0	0	0	0	2	0	0	11	1	1286.65	Q86UP3	Q86UP3	1294	1304	ZFHX4	Zinc finger homeobox protein 4	yes	yes	2	0.025548	80.239
ANYWWLR	GQQSRIHCTRLAGDKANYWWLRHHPQVLSM	CTRLAGDKANYWWLRHHPQVLSMKFKTGVK	K	A	N	L	R	H	1	1	1	0	0	0	0	0	0	0	1	0	0	0	0	0	0	2	1	0	0	0	7	0	1007.5	P31939	P31939	462	468	ATIC	Bifunctional purine biosynthesis protein PURH;Phosphoribosylaminoimidazolecarboxamide formyltransferase;IMP cyclohydrolase	yes	yes	2	0.0055993	132.72	By MS/MS
APDAEELDKVAR	YSQLLMYPYGYSVKKAPDAEELDKVARLAA	VKKAPDAEELDKVARLAAKALASVSGTEYQ	K	A	P	A	R	L	3	1	0	2	0	0	2	0	0	0	1	1	0	0	1	0	0	0	0	1	0	0	12	1	1312.66	Q9UI42	Q9UI42	325	336	CPA4	Carboxypeptidase A4	yes	yes	3	0.0010794	91.914	By MS/MS	By matching		By matching	By MS/MS
APDFVFYAPR	SFNDKKFVIKPIDKKAPDFVFYAPRLRINK	PIDKKAPDFVFYAPRLRINKRILQLCMGNH	K	A	P	P	R	L	2	1	0	1	0	0	0	0	0	0	0	0	0	2	2	0	0	0	1	1	0	0	10	0	1181.59	P15311;P35241;P26038	P15311	264	273	EZR;RDX;MSN	Ezrin;Radixin;Moesin	no	no	2	0.0044968	82.452		By matching	By matching		By matching
APDVTTLPR	ASFVTQLAAAEALQKAPDVTTLPRNVMFVF	AEALQKAPDVTTLPRNVMFVFFQGETFDYI	K	A	P	P	R	N	1	1	0	1	0	0	0	0	0	0	1	0	0	0	2	0	2	0	0	1	0	0	9	0	968.529	Q92542	Q92542	315	323	NCSTN	Nicastrin	yes	yes	2	0.00017803	131.06	By MS/MS		By matching		By MS/MS
APEDAGPQPGSYEIR	AEDAAAQAVETPGWKAPEDAGPQPGSYEIR	APEDAGPQPGSYEIRHYGPAKWVSTSVESM	K	A	P	I	R	H	2	1	0	1	0	1	2	2	0	1	0	0	0	0	3	1	0	0	1	0	0	0	15	0	1585.74	Q9Y5Z4	Q9Y5Z4	27	41	HEBP2	Heme-binding protein 2	yes	yes	2	1.1944e-128	266.93				By MS/MS	By MS/MS
APEGFAVR	PEPYGKGQESSTDIKAPEGFAVRLVFQDFD	ESSTDIKAPEGFAVRLVFQDFDLEPSQDCA	K	A	P	V	R	L	2	1	0	0	0	0	1	1	0	0	0	0	0	1	1	0	0	0	0	1	0	0	8	0	845.44	Q9NZP8	Q9NZP8	73	80	C1RL	Complement C1r subcomponent-like protein	yes	yes	2	0.0065243	91.906
APEPHVEEDDDDELDSK	______________________________	EPHVEEDDDDELDSKLNYKPPPQKSLKELQ	K	A	P	S	K	L	1	0	0	5	0	0	4	0	1	0	1	1	0	0	2	1	0	0	0	1	0	0	17	0	1938.8	P52566	P52566	5	21	ARHGDIB	Rho GDP-dissociation inhibitor 2	yes	yes	3	0.00019787	72.583		By matching
APFDLFENKK	EGQLEFRALLFIPRRAPFDLFENKKKKNNI	FIPRRAPFDLFENKKKKNNIKLYVRRVFIM	R	A	P	K	K	K	1	0	1	1	0	0	1	0	0	0	1	2	0	2	1	0	0	0	0	0	0	0	10	1	1207.62	P08238;Q58FF7	P08238	339	348	HSP90AB1;HSP90AB3P	Heat shock protein HSP 90-beta;Putative heat shock protein HSP 90-beta-3	yes	no	3	0.0055238	74.944	By MS/MS	By matching
APFDLFENR	EGQLEFRALLFVPRRAPFDLFENRKKKNNI	LFVPRRAPFDLFENRKKKNNIKLYVRRVFI	R	A	P	N	R	K	1	1	1	1	0	0	1	0	0	0	1	0	0	2	1	0	0	0	0	0	0	0	9	0	1107.53	P07900	P07900	347	355	HSP90AA1	Heat shock protein HSP 90-alpha	yes	yes	2	0.00020639	127.02	By MS/MS	By matching	By matching	By matching	By matching
APFQIIR	QLGCPVIIHPGRSSRAPFQIIRILQEAGAD	IHPGRSSRAPFQIIRILQEAGADISKTVMS	R	A	P	I	R	I	1	1	0	0	0	1	0	0	0	2	0	0	0	1	1	0	0	0	0	0	0	0	7	0	843.497	Q96BW5	Q96BW5	208	214	PTER	Phosphotriesterase-related protein	yes	yes	2	0.0015463	109.88	By MS/MS
APGAIGPYSQAVLVDR	______________________________	PGAIGPYSQAVLVDRTIYISGQIGMDPSSG	K	A	P	D	R	T	3	1	0	1	0	1	0	2	0	1	1	0	0	0	2	1	0	0	1	2	0	0	16	0	1612.86	P52758	P52758	14	29	HRSP12	Ribonuclease UK114	yes	yes	2	8.0614e-08	187.11	By MS/MS	By MS/MS	By MS/MS	By matching	By MS/MS
APGQLALFSVSDK	______________________________	______________________________	M	A	P	D	K	T	2	0	0	1	0	1	0	1	0	0	2	1	0	1	1	2	0	0	0	1	0	0	13	0	1331.71	P31939	P31939	2	14	ATIC	Bifunctional purine biosynthesis protein PURH;Phosphoribosylaminoimidazolecarboxamide formyltransferase;IMP cyclohydrolase	yes	yes	2	0.0055404	75.819		By matching
APGVQGQMAPPLPDSER	VPEENKPPSRHAGGKAPGVQGQMAPPLPDS	GVQGQMAPPLPDSEREKQEPEQGEVGKRPG	K	A	P	E	R	E	2	1	0	1	0	2	1	2	0	0	1	0	1	0	4	1	0	0	0	1	0	0	17	0	1748.85	Q9HBR0	Q9HBR0	531	547	SLC38A10	Putative sodium-coupled neutral amino acid transporter 10	yes	yes	2	0.0064519	52.555		By matching
APIIAVTR	KSGRSAHQVARYRPRAPIIAVTRNPQTARQ	VARYRPRAPIIAVTRNPQTARQAHLYRGIF	R	A	P	T	R	N	2	1	0	0	0	0	0	0	0	2	0	0	0	0	1	0	1	0	0	1	0	0	8	0	839.523	P14618	P14618	448	455	PKM	Pyruvate kinase PKM	yes	yes	2	0.00026546	155.51	By MS/MS	By MS/MS	By MS/MS		By matching
APLDIPIPDPPPKDDEMETDK	LQEDSLNVADLTSLRAPLDIPIPDPPPKDD	IPDPPPKDDEMETDKQEKKEVHKCGFLPGN	R	A	P	D	K	Q	1	0	0	5	0	0	2	0	0	2	1	2	1	0	6	0	1	0	0	0	0	0	21	1	2332.11	Q9UL46	Q9UL46	62	82	PSME2	Proteasome activator complex subunit 2	yes	yes	3	0.00014931	63.056	By MS/MS	By matching
APLDIPVPDPVK	LKEPALNEANLSNLKAPLDIPVPDPVKEKE	NLKAPLDIPVPDPVKEKEKEERKKQQEKED	K	A	P	V	K	E	1	0	0	2	0	0	0	0	0	1	1	1	0	0	4	0	0	0	0	2	0	0	12	0	1259.71	Q06323	Q06323	59	70	PSME1	Proteasome activator complex subunit 1	yes	yes	2	0.00045979	121.83	By MS/MS	By MS/MS	By matching	By matching
APLDIPVPDPVKEK	LKEPALNEANLSNLKAPLDIPVPDPVKEKE	KAPLDIPVPDPVKEKEKEERKKQQEKEDKD	K	A	P	E	K	E	1	0	0	2	0	0	1	0	0	1	1	2	0	0	4	0	0	0	0	2	0	0	14	1	1516.85	Q06323	Q06323	59	72	PSME1	Proteasome activator complex subunit 1	yes	yes	3	0.013555	47.622	By MS/MS	By matching	By matching	By matching	By matching
APLGLLDWK	FPGLTQDPENPGKLKAPLGLLDWKTVNQKM	NPGKLKAPLGLLDWKTVNQKMPWNIVLLLG	K	A	P	W	K	T	1	0	0	1	0	0	0	1	0	0	3	1	0	0	1	0	0	1	0	0	0	0	9	0	1011.58	Q13183	Q13183	403	411	SLC13A2	Solute carrier family 13 member 2	yes	yes	2	0.0031021	91.853	By MS/MS	By matching	By matching	By matching	By matching
APLNVQFNSPLPGDAVK	GKPTHFTVYTKGAGKAPLNVQFNSPLPGDA	LNVQFNSPLPGDAVKDLDIIDNYDYSHTVK	K	A	P	V	K	D	2	0	2	1	0	1	0	1	0	0	2	1	0	1	3	1	0	0	0	2	0	0	17	0	1765.94	O75369	O75369	878	894	FLNB	Filamin-B	yes	yes	2	0.01863	47.991	By MS/MS	By matching			By matching
APLVCLPVFVSR	SDEEVNKWLHFYEMKAPLVCLPVFVSRDPG	EMKAPLVCLPVFVSRDPGFDLRLEHTHFFS	K	A	P	S	R	D	1	1	0	0	1	0	0	0	0	0	2	0	0	1	2	1	0	0	0	3	0	0	12	0	1356.76	Q9H0W9	Q9H0W9	245	256	C11orf54	Ester hydrolase C11orf54	yes	yes	2;3	2.587e-13	234.2	By MS/MS	By MS/MS	By MS/MS	By MS/MS	By MS/MS
APNDFNLK	YRNNVVNTMRLWSAKAPNDFNLKDFNVGGY	MRLWSAKAPNDFNLKDFNVGGYIQAVLDRN	K	A	P	L	K	D	1	0	2	1	0	0	0	0	0	0	1	1	0	1	1	0	0	0	0	0	0	0	8	0	917.461	P00489;P11217	P00489	249	256	PYGM	Glycogen phosphorylase, muscle form	yes	no	1;2	3.52e-13	223.06	By MS/MS	By MS/MS	By MS/MS	By MS/MS	By MS/MS
APPSVFAEVPQAQPVLVFK	______________________________	VFAEVPQAQPVLVFKLTADFREDPDPRKVN	M	A	P	F	K	L	3	0	0	0	0	2	1	0	0	0	1	1	0	2	4	1	0	0	0	4	0	0	19	0	2023.11	P17174	P17174	2	20	GOT1	Aspartate aminotransferase, cytoplasmic	yes	yes	2;3	2.0223e-10	134.08	By MS/MS	By MS/MS	By MS/MS	By matching	By MS/MS
APSDLYQIILK	EDFTGGVTEWYELRKAPSDLYQIILKALER	ELRKAPSDLYQIILKALERGSLLGCSIDIS	K	A	P	L	K	A	1	0	0	1	0	1	0	0	0	2	2	1	0	0	1	1	0	0	1	0	0	0	11	0	1259.71	P07384	P07384	230	240	CAPN1	Calpain-1 catalytic subunit	yes	yes	2	0.00082578	163.91	By MS/MS	By matching	By matching	By MS/MS	By MS/MS
APSVSAKPGPALWPLPLSVK	LTQVALVVQVAEAARAPSVSAKPGPALWPL	AKPGPALWPLPLSVKMTPNLLHLAPENFYI	R	A	P	V	K	M	3	0	0	0	0	0	0	1	0	0	3	2	0	0	5	3	0	1	0	2	0	0	20	1	2014.16	P07686	P07686	45	64	HEXB	Beta-hexosaminidase subunit beta;Beta-hexosaminidase subunit beta chain B;Beta-hexosaminidase subunit beta chain A	yes	yes	3	0.027076	32.156		By matching	By matching	By matching	By matching
APSWFDTGLSEMR	TSLSPFYLRPPSFLRAPSWFDTGLSEMRLE	LRAPSWFDTGLSEMRLEKDRFSVNLDVKHF	R	A	P	M	R	L	1	1	0	1	0	0	1	1	0	0	1	0	1	1	1	2	1	1	0	0	0	0	13	0	1495.68	P02511	P02511	57	69	CRYAB	Alpha-crystallin B chain	yes	yes	2	0.0036591	81.865	By MS/MS
APVAGTCYQAEWDDYVPK	GKFKVASFRKKYELRAPVAGTCYQAEWDDY	AGTCYQAEWDDYVPKLYEQLSGK_______	R	A	P	P	K	L	3	0	0	2	1	1	1	1	0	0	0	1	0	0	2	0	1	1	2	2	0	0	18	0	2068.92	P30086	P30086	162	179	PEBP1	Phosphatidylethanolamine-binding protein 1;Hippocampal cholinergic neurostimulating peptide	yes	yes	2;3	5.0375e-48	271.73	By MS/MS	By MS/MS	By MS/MS	By MS/MS	By MS/MS
APVGSAPGTSFLGSEPAR	IPGSHTSGVSRRMVRAPVGSAPGTSFLGSE	GSAPGTSFLGSEPARDNSLFVPTPVQRGAL	R	A	P	A	R	D	3	1	0	0	0	0	1	3	0	0	1	0	0	1	3	3	1	0	0	1	0	0	18	0	1699.85	Q5SRE7	Q5SRE7	205	222	PHYHD1	Phytanoyl-CoA dioxygenase domain-containing protein 1	yes	yes	2	2.3955e-19	160.69	By MS/MS	By matching
APVILGSPDDVLEFLK	KEAVLDVIPTDIHQRAPVILGSPDDVLEFL	PVILGSPDDVLEFLKVYEKHSAQ_______	R	A	P	L	K	V	1	0	0	2	0	0	1	1	0	1	3	1	0	1	2	1	0	0	0	2	0	0	16	0	1711.94	P09467	P09467	315	330	FBP1	Fructose-1,6-bisphosphatase 1	yes	yes	2	1.9901e-06	161.99		By MS/MS		By matching	By MS/MS
APWVEQEGPEYWDR	VRFDSDAASPRGEPRAPWVEQEGPEYWDRE	RAPWVEQEGPEYWDRETQKYKRQAQTDRVS	R	A	P	D	R	E	1	1	0	1	0	1	3	1	0	0	0	0	0	0	2	0	0	2	1	1	0	0	14	0	1760.78	Q29960;Q9TNN7;Q07000;P30508;P30505;P04222;Q95604;P30492;Q29963;Q29865;P30510;P30499;P10321	Q29960	73	86	HLA-C;HLA-B	HLA class I histocompatibility antigen, Cw-16 alpha chain;HLA class I histocompatibility antigen, Cw-5 alpha chain;HLA class I histocompatibility antigen, Cw-15 alpha chain;HLA class I histocompatibility antigen, Cw-12 alpha chain;HLA class I histocompatibility antigen, Cw-8 alpha chain;HLA class I histocompatibility antigen, Cw-3 alpha chain;HLA class I histocompatibility antigen, Cw-17 alpha ch…	yes	no	2	1.3805e-11	215.5	By MS/MS	By matching	By MS/MS		By matching
APYEWKNLDGISHAPNAVK	GYKYPVYGVQWHPEKAPYEWKNLDGISHAP	WKNLDGISHAPNAVKTAFYLAEFFVNEARK	K	A	P	V	K	T	3	0	2	1	0	0	1	1	1	1	1	2	0	0	2	1	0	1	1	1	0	0	19	1	2109.06	Q92820	Q92820	248	266	GGH	Gamma-glutamyl hydrolase	yes	yes	3;4	3.8777e-05	90.654		By matching	By matching	By matching	By MS/MS
APYPNYDR	RHPPSPTRDECFARRAPYPNYDRDILTIDI	DECFARRAPYPNYDRDILTIDIGRVTPNLM	R	A	P	D	R	D	1	1	1	1	0	0	0	0	0	0	0	0	0	0	2	0	0	0	2	0	0	0	8	0	994.451	Q16610	Q16610	400	407	ECM1	Extracellular matrix protein 1	yes	yes	2	0.00078912	132.09	By MS/MS		By matching
APYYNYK	INSSISGNLWDKDQRAPYYNYKDPAGHFHQ	NLWDKDQRAPYYNYKDPAGHFHQVWYDNPQ	R	A	P	Y	K	D	1	0	1	0	0	0	0	0	0	0	0	1	0	0	1	0	0	0	3	0	0	0	7	0	917.428	Q01459	Q01459	313	319	CTBS	Di-N-acetylchitobiase	yes	yes	2	0.0080089	102.12	By MS/MS
AQAELENVSGALNEAESK	DGERARAEAAEKLQRAQAELENVSGALNEA	ELENVSGALNEAESKTIRLSKELSSTEAQL	R	A	Q	S	K	T	4	0	2	0	0	1	4	1	0	0	2	1	0	0	0	2	0	0	0	1	0	0	18	0	1858.89	Q7Z406	Q7Z406	1302	1319	MYH14	Myosin-14	yes	yes	2	0.0072265	50.563	By MS/MS		By MS/MS		By matching
AQAGEGVRPSPMQLELR	STLHHVLQRTIQCAKAQAGEGVRPSPMQLE	AGEGVRPSPMQLELRMVQSKRDIEDPEIVV	K	A	Q	L	R	M	2	2	0	0	0	2	2	2	0	0	2	0	1	0	2	1	0	0	0	1	0	0	17	1	1837.95	O00764	O00764	276	292	PDXK	Pyridoxal kinase	yes	yes	3	8.834e-07	124.43	By MS/MS	By MS/MS	By matching		By matching
AQDWAAIR	MLFLGDFNADCSYVRAQDWAAIRLRSSEVF	ADCSYVRAQDWAAIRLRSSEVFKWLIPDSA	R	A	Q	I	R	L	3	1	0	1	0	1	0	0	0	1	0	0	0	0	0	0	0	1	0	0	0	0	8	0	929.472	Q92874	Q92874	214	221	DNASE1L2	Deoxyribonuclease-1-like 2	yes	yes	2	0.00020757	142.64	By MS/MS		By matching	By MS/MS
AQEENTWFSYLK	RYRIAVIADLDTESRAQEENTWFSYLKKGY	ESRAQEENTWFSYLKKGYLTLSDSGDKVAV	R	A	Q	L	K	K	1	0	1	0	0	1	2	0	0	0	1	1	0	1	0	1	1	1	1	0	0	0	12	0	1514.7	Q8WVQ1	Q8WVQ1	119	130	CANT1	Soluble calcium-activated nucleotidase 1	yes	yes	2	6.9825e-05	175.73	By MS/MS	By MS/MS	By MS/MS	By MS/MS	By MS/MS
AQEILSQLPIK	KVVVFIKPTCPYCRRAQEILSQLPIKQGLL	YCRRAQEILSQLPIKQGLLEFVDITATNHT	R	A	Q	I	K	Q	1	0	0	0	0	2	1	0	0	2	2	1	0	0	1	1	0	0	0	0	0	0	11	0	1238.72	P35754	P35754	29	39	GLRX	Glutaredoxin-1	yes	yes	2	0.00079995	149.72	By MS/MS	By MS/MS	By MS/MS	By MS/MS	By MS/MS
AQHVFQHAVPQEGKPITNQK	HDLLDICLKRATVQRAQHVFQHAVPQEGKP	QHAVPQEGKPITNQKSSGRCWIFSCLNVMR	R	A	Q	Q	K	S	2	0	1	0	0	4	1	1	2	1	0	2	0	1	2	0	1	0	0	2	0	0	20	1	2256.18	Q13867	Q13867	49	68	BLMH	Bleomycin hydrolase	yes	yes	3;4;5	1.7565e-09	158.45	By MS/MS	By MS/MS	By MS/MS	By MS/MS	By MS/MS
AQIHDLVLVGGSTR	LEPVEKALRDAKLDKAQIHDLVLVGGSTRI	KAQIHDLVLVGGSTRIPKVQKLLQDFFNGR	K	A	Q	T	R	I	1	1	0	1	0	1	0	2	1	1	2	0	0	0	0	1	1	0	0	2	0	0	14	0	1464.8	P0DMV9;P0DMV8	P0DMV9	329	342	HSPA1B;HSPA1A	Heat shock 70 kDa protein 1B;Heat shock 70 kDa protein 1A	yes	no	2;3	8.8595e-12	218.94	By MS/MS
AQIINDAFNLASAHK	TQLQRDHSAIPVINRAQIINDAFNLASAHK	AQIINDAFNLASAHKVPVTLALNNTLFLIE	R	A	Q	H	K	V	4	0	2	1	0	1	0	0	1	2	1	1	0	1	0	1	0	0	0	0	0	0	15	0	1611.84	P15144	P15144	659	673	ANPEP	Aminopeptidase N	yes	yes	3	0.02168	36.029		By matching		By matching
AQILEMR	TQKGLYRIGFIEEVKAQILEMRYTKGKLSM	IGFIEEVKAQILEMRYTKGKLSMFVLLPSH	K	A	Q	M	R	Y	1	1	0	0	0	1	1	0	0	1	1	0	1	0	0	0	0	0	0	0	0	0	7	0	859.459	Q96P63	Q96P63	240	246	SERPINB12	Serpin B12	yes	yes	2	5.2638e-17	220.17	By MS/MS	By MS/MS	By MS/MS		By MS/MS
AQIPILR	LTTKNMEVSVATTTKAQIPILRMNFKQELN	VSVATTTKAQIPILRMNFKQELNGNTKSKP	K	A	Q	L	R	M	1	1	0	0	0	1	0	0	0	2	1	0	0	0	1	0	0	0	0	0	0	0	7	0	809.512	P04114	P04114	3431	3437	APOB	Apolipoprotein B-100;Apolipoprotein B-48	yes	yes	2	0.042909	59.609
AQLLELPYAR	YQEATFKLAHVGEVRAQLLELPYARKELSL	VGEVRAQLLELPYARKELSLLVLLPDDGVE	R	A	Q	A	R	K	2	1	0	0	0	1	1	0	0	0	3	0	0	0	1	0	0	0	1	0	0	0	10	0	1172.66	P50453	P50453	214	223	SERPINB9	Serpin B9	yes	yes	2	0.012517	69.423		By MS/MS	By matching		By matching
AQLVEEWANSVK	SRQEVPLATLEPLVKAQLVEEWANSVKKQK	LVKAQLVEEWANSVKKQKVEVYLPRFTVEQ	K	A	Q	V	K	K	2	0	1	0	0	1	2	0	0	0	1	1	0	0	0	1	0	1	0	2	0	0	12	0	1372.7	Q99574	Q99574	273	284	SERPINI1	Neuroserpin	yes	yes	2	0.00037552	152.97	By MS/MS
AQLVEEWANSVKK	SRQEVPLATLEPLVKAQLVEEWANSVKKQK	VKAQLVEEWANSVKKQKVEVYLPRFTVEQE	K	A	Q	K	K	Q	2	0	1	0	0	1	2	0	0	0	1	2	0	0	0	1	0	1	0	2	0	0	13	1	1500.79	Q99574	Q99574	273	285	SERPINI1	Neuroserpin	yes	yes	3	0.00059751	91.202	By MS/MS	By matching	By matching
AQQEQELAADAFK	EQHQKLWEEQLAAAKAQQEQELAADAFKEL	AKAQQEQELAADAFKELDDDMDGTVSVTEL	K	A	Q	F	K	E	4	0	0	1	0	3	2	0	0	0	1	1	0	1	0	0	0	0	0	0	0	0	13	0	1447.69	P14314	P14314	207	219	PRKCSH	Glucosidase 2 subunit beta	yes	yes	2	1.2065e-05	178.08	By MS/MS	By MS/MS	By MS/MS		By MS/MS
AQQVSQGLDVLTAK	LRARGQGSSPVAMQKAQQVSQGLDVLTAKV	KAQQVSQGLDVLTAKVENAARKLEAMTNSK	K	A	Q	A	K	V	2	0	0	1	0	3	0	1	0	0	2	1	0	0	0	1	1	0	0	2	0	0	14	0	1456.79	P18206	P18206	353	366	VCL	Vinculin	yes	yes	2;3	1.3861e-11	215.46	By MS/MS	By MS/MS	By MS/MS		By MS/MS
AQSQLVAGIK	GSNSIYYFRDTHIIKAQSQLVAGIKYFLTM	THIIKAQSQLVAGIKYFLTMEMGSTDCRKT	K	A	Q	I	K	Y	2	0	0	0	0	2	0	1	0	1	1	1	0	0	0	1	0	0	0	1	0	0	10	0	1013.59	Q15828	Q15828	77	86	CST6	Cystatin-M	yes	yes	2	0.00075416	117.4	By MS/MS	By MS/MS	By MS/MS	By MS/MS	By MS/MS
AQVARPGGDTIFGK	______________________________	KAQVARPGGDTIFGKIIRKEIPAKIIFEDD	K	A	Q	G	K	I	2	1	0	1	0	1	0	3	0	1	0	1	0	1	1	0	1	0	0	1	0	0	14	1	1415.75	P49773	P49773	8	21	HINT1	Histidine triad nucleotide-binding protein 1	yes	yes	2;3	0.000153	136.96	By MS/MS	By matching	By matching
AQVTELEDELTAAEDAK	ERACRVAEQAANDLRAQVTELEDELTAAED	VTELEDELTAAEDAKLRLEVTVQALKTQHE	R	A	Q	A	K	L	4	0	0	2	0	1	4	0	0	0	2	1	0	0	0	0	2	0	0	1	0	0	17	0	1831.87	Q7Z406	Q7Z406	1563	1579	MYH14	Myosin-14	yes	yes	2	3.0216e-06	116.84		By matching	By MS/MS		By matching
ARDDLITDLLNEAK	QMSNLMNQARLKVLRARDDLITDLLNEAKQ	RARDDLITDLLNEAKQRLSKVVKDTTRYQV	R	A	R	A	K	Q	2	1	1	3	0	0	1	0	0	1	3	1	0	0	0	0	1	0	0	0	0	0	14	1	1585.83	P36543	P36543	86	99	ATP6V1E1	V-type proton ATPase subunit E 1	yes	yes	3	0.0014193	79.771		By matching			By matching
AREDIFMETLK	VEGMEDWKQDSQLQKAREDIFMETLKDIVE	QLQKAREDIFMETLKDIVEYYNDSNGSHVL	K	A	R	L	K	D	1	1	0	1	0	0	2	0	0	1	1	1	1	1	0	0	1	0	0	0	0	0	11	1	1351.68	P25311	P25311	92	102	AZGP1	Zinc-alpha-2-glycoprotein	yes	yes	2;3	3.3102e-28	232.46	By MS/MS	By MS/MS	By MS/MS	By MS/MS	By MS/MS
AREGSEEDLDALEHMFR	DMSGARLALILCVTKAREGSEEDLDALEHM	EGSEEDLDALEHMFRQLRFESTMKRDPTAE	K	A	R	F	R	Q	2	2	0	2	0	0	4	1	1	0	2	0	1	1	0	1	0	0	0	0	0	0	17	1	2003.9	P31944	P31944	28	44	CASP14	Caspase-14;Caspase-14 subunit p17, mature form;Caspase-14 subunit p10, mature form;Caspase-14 subunit p20, intermediate form;Caspase-14 subunit p8, intermediate form	yes	yes	2;3;4	1.3575e-12	216.77		By MS/MS	By MS/MS		By MS/MS
ARETVENLPPLPLDPVLR	PGAAVPRGQEAPEGKARETVENLPPLPLDP	TVENLPPLPLDPVLRAPGGRPAPSQDLNQR	K	A	R	L	R	A	1	2	1	1	0	0	2	0	0	0	4	0	0	0	4	0	1	0	0	2	0	0	18	1	2028.14	Q9HBR0	Q9HBR0	769	786	SLC38A10	Putative sodium-coupled neutral amino acid transporter 10	yes	yes	3	0.025115	34.274		By MS/MS		By matching	By MS/MS
ARFEELCSDLFR	DSLFEGIDFYTSITRARFEELCSDLFRSTL	ITRARFEELCSDLFRSTLEPVEKALRDAKL	R	A	R	F	R	S	1	2	0	1	1	0	2	0	0	0	2	0	0	2	0	1	0	0	0	0	0	0	12	1	1541.73	P0DMV9;P0DMV8	P0DMV9	300	311	HSPA1B;HSPA1A	Heat shock 70 kDa protein 1B;Heat shock 70 kDa protein 1A	no	no	2;3	0.00020554	186.46	By MS/MS	By MS/MS	By matching
ARFEELNADLFR	DSLYEGIDFYTSITRARFEELNADLFRGTL	ITRARFEELNADLFRGTLDPVEKALRDAKL	R	A	R	F	R	G	2	2	1	1	0	0	2	0	0	0	2	0	0	2	0	0	0	0	0	0	0	0	12	1	1479.75	P11142;P54652	P11142	300	311	HSPA8;HSPA2	Heat shock cognate 71 kDa protein;Heat shock-related 70 kDa protein 2	no	no	2;3	3.3475e-05	175.74	By MS/MS	By MS/MS	By matching	By MS/MS	By matching
ARNSMQLLEEANLQK	KCNELENERYEAIVRARNSMQLLEEANLQK	ARNSMQLLEEANLQKSQALLEEKQKEEDIE	R	A	R	Q	K	S	2	1	2	0	0	2	2	0	0	0	3	1	1	0	0	1	0	0	0	0	0	0	15	1	1743.89	Q96NL6	Q96NL6	333	347	SCLT1	Sodium channel and clathrin linker 1	yes	yes	2	0.0022738	93.556	By MS/MS	By matching	By matching	By matching	By matching
ARPEDVISEGR	DVPIYDGSWVEWYMRARPEDVISEGRGKTH	WYMRARPEDVISEGRGKTH___________	R	A	R	G	R	G	1	2	0	1	0	0	2	1	0	1	0	0	0	0	1	1	0	0	0	1	0	0	11	1	1227.62	P25325	P25325	283	293	MPST	3-mercaptopyruvate sulfurtransferase	yes	yes	3	0.031704	43.502	By MS/MS
ARPEFTLPVHFYGR	EEADDWLRYGNPWEKARPEFTLPVHFYGRV	KARPEFTLPVHFYGRVEHTSQGAKWVDTQV	K	A	R	G	R	V	1	2	0	0	0	0	1	1	1	0	1	0	0	2	2	0	1	0	1	1	0	0	14	1	1688.88	P00489	P00489	193	206			yes	yes	2;3;4	1.8343e-15	228.61	By MS/MS	By MS/MS	By MS/MS	By MS/MS	By MS/MS
ARPEYMLPVHFYGR	EEADDWLRYGNPWEKARPEYMLPVHFYGRV	KARPEYMLPVHFYGRVEHTPDGVKWLDTQV	K	A	R	G	R	V	1	2	0	0	0	0	1	1	1	0	1	0	1	1	2	0	0	0	2	1	0	0	14	1	1734.87	P11216	P11216	193	206	PYGB	Glycogen phosphorylase, brain form	yes	yes	2;3;4	1.4994e-05	153.63	By MS/MS	By MS/MS			By matching
ASAAFSSVGSVITK	AYKKTSETLSQAGQKASAAFSSVGSVITKK	KASAAFSSVGSVITKKLEDVKNSPTFKSFE	K	A	S	T	K	K	3	0	0	0	0	0	0	1	0	1	0	1	0	1	0	4	1	0	0	2	0	0	14	0	1323.7	P55327	P55327	150	163	TPD52	Tumor protein D52	yes	yes	2	0.015023	65.563
ASAETVDPASLWEY	VGGRYLKGDHAGVLKASAETVDPASLWEY_	KASAETVDPASLWEY_______________	K	A	S	E	Y	-	3	0	0	1	0	0	2	0	0	0	1	0	0	0	1	2	1	1	1	1	0	0	14	0	1537.69	Q16658	Q16658	480	493	FSCN1	Fascin	yes	yes	2	0.00011177	111.46	By MS/MS	By matching
ASAGSYISALR	AFKFQHGVIAAVDSRASAGSYISALRVNKV	VDSRASAGSYISALRVNKVIEINPYLLGTM	R	A	S	L	R	V	3	1	0	0	0	0	0	1	0	1	1	0	0	0	0	3	0	0	1	0	0	0	11	0	1094.57	P28062	P28062	92	102	PSMB8	Proteasome subunit beta type-8	yes	yes	2	2.671e-05	144.77	By MS/MS	By matching	By matching	By matching	By matching
ASALLYAGESMFTR	GFYTSRSSLKGLARRASALLYAGESMFTRY	RASALLYAGESMFTRYLWPAPRGHLDPTWA	R	A	S	T	R	Y	3	1	0	0	0	0	1	1	0	0	2	0	1	1	0	2	1	0	1	0	0	0	14	0	1515.74	Q9Y2E5	Q9Y2E5	375	388	MAN2B2	Epididymis-specific alpha-mannosidase	yes	yes	2	0.00010454	114.86					By matching
ASALVFFSCR	EKSLIEVYMRPLSNKASALVFFSCRTDMPY	PLSNKASALVFFSCRTDMPYRYHSSLGQLN	K	A	S	C	R	T	2	1	0	0	1	0	0	0	0	0	1	0	0	2	0	2	0	0	0	1	0	0	10	0	1156.57	P17050	P17050	335	344	NAGA	Alpha-N-acetylgalactosaminidase	yes	yes	2	0.0016859	96.331		By matching	By matching		By matching
ASANMDLMR	VGKGITFDSGGISIKASANMDLMRADMGGA	GGISIKASANMDLMRADMGGAATICSAIVS	K	A	S	M	R	A	2	1	1	1	0	0	0	0	0	0	1	0	2	0	0	1	0	0	0	0	0	0	9	0	1007.45	P28838	P28838	295	303	LAP3	Cytosol aminopeptidase	yes	yes	2	0.00013127	176.09	By MS/MS	By matching
ASCLYGQLPK	EEVVTVETWQEGSLKASCLYGQLPKFQDGD	EGSLKASCLYGQLPKFQDGDLTLYQSNTIL	K	A	S	P	K	F	1	0	0	0	1	1	0	1	0	0	2	1	0	0	1	1	0	0	1	0	0	0	10	0	1135.57	P09211	P09211	46	55	GSTP1	Glutathione S-transferase P	yes	yes	2	0.00049624	156.75	By MS/MS	By MS/MS	By MS/MS	By MS/MS	By MS/MS
ASDESVLSMHK	ELEQNLSRTFKSLFRASDESVLSMHKVCEA	SLFRASDESVLSMHKVCEAGGLFVNSPEEP	R	A	S	H	K	V	1	0	0	1	0	0	1	0	1	0	1	1	1	0	0	3	0	0	0	1	0	0	11	0	1202.56	P34913	P34913	411	421	EPHX2	Bifunctional epoxide hydrolase 2;Cytosolic epoxide hydrolase 2;Lipid-phosphate phosphatase	yes	yes	3	0.0059235	72.652	By MS/MS
ASEWVQQVSGLMDGK	CLCQVPQNAANRGLKASEWVQQVSGLMDGK	ASEWVQQVSGLMDGKGGGKDVSAQATGKNV	K	A	S	G	K	G	1	0	0	1	0	2	1	2	0	0	1	1	1	0	0	2	0	1	0	2	0	0	15	0	1633.78	P49588	P49588	916	930	AARS	Alanine--tRNA ligase, cytoplasmic	yes	yes	2	0.0036802	69.451
ASFENNCEIGCFAK	______________________________	RASFENNCEIGCFAKLTNTYCLVAIGGSEN	R	A	S	A	K	L	2	0	2	0	2	0	2	1	0	1	0	1	0	2	0	1	0	0	0	0	0	0	14	0	1645.69	P56537	P56537	5	18	EIF6	Eukaryotic translation initiation factor 6	yes	yes	2	2.4231e-06	149.96	By MS/MS	By MS/MS	By matching	By MS/MS	By matching
ASFPQGPIGGANR	KLAGVTALSCWLPLRASFPQGPIGGANRDI	LRASFPQGPIGGANRDISILQCHGDCDPLV	R	A	S	N	R	D	2	1	1	0	0	1	0	3	0	1	0	0	0	1	2	1	0	0	0	0	0	0	13	0	1270.64	O75608	O75608	150	162	LYPLA1	Acyl-protein thioesterase 1	yes	yes	2	0.00014218	128.57	By MS/MS	By matching	By MS/MS	By MS/MS	By MS/MS
ASGGTSEFITGK	IGEGTSTSLIKGIARASGGTSEFITGKDRM	IARASGGTSEFITGKDRMQSKALRTLKRSL	R	A	S	G	K	D	1	0	0	0	0	0	1	3	0	1	0	1	0	1	0	2	2	0	0	0	0	0	12	0	1153.56	O00534	O00534	436	447	VWA5A	von Willebrand factor A domain-containing protein 5A	yes	yes	2	0.027599	56.359			By matching		By matching
ASGPGLNTTGVPASLPVEFTIDAK	FKVKVLPTHDASKVKASGPGLNTTGVPASL	GVPASLPVEFTIDAKDAGEGLLAVQITDPE	K	A	S	A	K	D	3	0	1	1	0	0	1	3	0	1	2	1	0	1	3	2	3	0	0	2	0	0	24	0	2341.22	P21333	P21333	1550	1573	FLNA	Filamin-A	yes	yes	2;3	2.5122e-14	144.41		By MS/MS	By matching	By MS/MS	By MS/MS
ASGVPDRFSGSGSGTDFTLK	PGQSPQLLIYLGSNRASGVPDRFSGSGSGT	DRFSGSGSGTDFTLKISRVEAEDVGVYYCM	R	A	S	L	K	I	1	1	0	2	0	0	0	4	0	0	1	1	0	2	1	4	2	0	0	1	0	0	20	1	1984.95	A0A075B6P5;A0A087WW87;P01615;P01614	A0A075B6P5	80	99	IGKV2D-28;IGKV2-40	Ig kappa chain V-II region FR;Ig kappa chain V-II region Cum	yes	no	3	0.0010743	54.875
ASHEEVEGLVEK	LALLKAVDTWSWGERASHEEVEGLVEKIRF	GERASHEEVEGLVEKIRFPMMLPEELFELQ	R	A	S	E	K	I	1	0	0	0	0	0	4	1	1	0	1	1	0	0	0	1	0	0	0	2	0	0	12	0	1325.65	Q08380	Q08380	334	345	LGALS3BP	Galectin-3-binding protein	yes	yes	2;3	5.0829e-37	271.62	By MS/MS	By MS/MS	By MS/MS	By MS/MS	By MS/MS
ASHPEDPASVVEAR	IAVTIQGGAHHLDLRASHPEDPASVVEARK	RASHPEDPASVVEARKLEATIIGEWVKAAR	R	A	S	A	R	K	3	1	0	1	0	0	2	0	1	0	0	0	0	0	2	2	0	0	0	2	0	0	14	0	1463.7	Q9UHL4	Q9UHL4	449	462	DPP7	Dipeptidyl peptidase 2	yes	yes	2;3	1.0874e-05	135.94	By MS/MS	By MS/MS	By MS/MS	By MS/MS	By MS/MS
ASIHEAWTDGK	RLERLDHLAEKFRQKASIHEAWTDGKEAML	FRQKASIHEAWTDGKEAMLKHRDYETATLS	K	A	S	G	K	E	2	0	0	1	0	0	1	1	1	1	0	1	0	0	0	1	1	1	0	0	0	0	11	0	1213.57	O43707;P12814	O43707	422	432	ACTN4;ACTN1	Alpha-actinin-4;Alpha-actinin-1	no	no	3	0.00043107	97.633	By MS/MS	By MS/MS
ASINMLR	RLRQIFNGTFVKLNKASINMLRIVEPYIAW	GTFVKLNKASINMLRIVEPYIAWGYPNLKS	K	A	S	L	R	I	1	1	1	0	0	0	0	0	0	1	1	0	1	0	0	1	0	0	0	0	0	0	7	0	803.432	P18124	P18124	128	134	RPL7	60S ribosomal protein L7	yes	yes	2	0.0016972	141.98
ASLIEYIK	YPREEKLPSFWNNNKASLIEYIKQVHLGVK	SFWNNNKASLIEYIKQVHLGVKGQVFDQNG	K	A	S	I	K	Q	1	0	0	0	0	0	1	0	0	2	1	1	0	0	0	1	0	0	1	0	0	0	8	0	935.533	P14384	P14384	302	309	CPM	Carboxypeptidase M	yes	yes	2	0.0055916	98.997	By MS/MS	By MS/MS	By MS/MS	By MS/MS	By MS/MS
ASLIEYIKQVHLGVK	YPREEKLPSFWNNNKASLIEYIKQVHLGVK	ASLIEYIKQVHLGVKGQVFDQNGNPLPNVI	K	A	S	V	K	G	1	0	0	0	0	1	1	1	1	2	2	2	0	0	0	1	0	0	1	2	0	0	15	1	1696.99	P14384	P14384	302	316	CPM	Carboxypeptidase M	yes	yes	4	0.017426	39.509
ASLISAVSDK	VGPSRDGTISEDTIRASLISAVSDKLRWRM	EDTIRASLISAVSDKLRWRMKEEMDRAQAE	R	A	S	D	K	L	2	0	0	1	0	0	0	0	0	1	1	1	0	0	0	3	0	0	0	1	0	0	10	0	989.539	Q99816	Q99816	228	237	TSG101	Tumor susceptibility gene 101 protein	yes	yes	2	0.012605	69.338
ASMHPVTAMLVGK	DKSHDQAVRTYQEHKASMHPVTAMLVGKDL	HKASMHPVTAMLVGKDLKVD__________	K	A	S	G	K	D	2	0	0	0	0	0	0	1	1	0	1	1	2	0	1	1	1	0	0	2	0	0	13	0	1340.69	P09960	P09960	594	606	LTA4H	Leukotriene A-4 hydrolase	yes	yes	3	0.0015104	83.53	By MS/MS
ASPSEVVFLDDIGANLKPAR	KPEPQIYKFLLDTLKASPSEVVFLDDIGAN	VVFLDDIGANLKPARDLGMVTILVQDTDTA	K	A	S	A	R	D	3	1	1	2	0	0	1	1	0	1	2	1	0	1	2	2	0	0	0	2	0	0	20	1	2098.11	P34913	P34913	175	194	EPHX2	Bifunctional epoxide hydrolase 2;Cytosolic epoxide hydrolase 2;Lipid-phosphate phosphatase	yes	yes	3	0.00013907	69.125
ASRLGSSAMNIQMLLEK	QKAPEEEVTFDFYHKASRLGSSAMNIQMLL	RLGSSAMNIQMLLEKLKGIPQLEGQKDMIT	K	A	S	E	K	L	2	1	1	0	0	1	1	1	0	1	3	1	2	0	0	3	0	0	0	0	0	0	17	1	1847.96	Q8IWV7	Q8IWV7	945	961	UBR1	E3 ubiquitin-protein ligase UBR1	yes	yes	2	0.0057297	79.82				By matching	By matching
ASSIIDELFQDR	QQTHMLDVMQDHFSRASSIIDELFQDRFFT	FSRASSIIDELFQDRFFTREPQDTYHYLPF	R	A	S	D	R	F	1	1	0	2	0	1	1	0	0	2	1	0	0	1	0	2	0	0	0	0	0	0	12	0	1392.69	P10909	P10909	183	194	CLU	Clusterin;Clusterin beta chain;Clusterin alpha chain	yes	yes	2;3	7.0108e-13	228.2	By MS/MS	By MS/MS	By MS/MS	By MS/MS	By MS/MS
ASSPVPLPPVTHLDLTPSPDVPLTIMK	ISTMKVMQFQGMKRKASSPVPLPPVTHLDL	LDLTPSPDVPLTIMKRKLMNTNDLEESRQL	K	A	S	M	K	R	1	0	0	2	0	0	0	0	1	1	4	1	1	0	7	3	3	0	0	3	0	0	27	0	2821.53	Q99538	Q99538	290	316	LGMN	Legumain	yes	yes	3	0.019847	30.749		By matching			By matching
ASSVVVSGTPIR	LMPNWLHLPVGYHGRASSVVVSGTPIRRPM	HGRASSVVVSGTPIRRPMGQMKPDDSKPPV	R	A	S	I	R	R	1	1	0	0	0	0	0	1	0	1	0	0	0	0	1	3	1	0	0	3	0	0	12	0	1171.66	P16930	P16930	163	174	FAH	Fumarylacetoacetase	yes	yes	2	9.8654e-05	172.98	By MS/MS	By matching			By matching
ASVCAPCHASCATCQGPALTDCLSCPSHASLDPVEQTCSR	LDTHYSTENDVETIRASVCAPCHASCATCQ	PSHASLDPVEQTCSRQSQSSRESPPQQQPP	R	A	S	S	R	Q	6	1	0	2	7	2	1	1	2	0	3	0	0	0	4	6	3	0	0	2	0	0	40	0	4417.84	P09958	P09958	638	677	FURIN	Furin	yes	yes	4	4.7086e-47	115.17		By MS/MS	By MS/MS		By MS/MS
ASVTVGGEQISAIGR	______________________________	ASVTVGGEQISAIGRGICVLLGISLEDTQK	R	A	S	G	R	G	2	1	0	0	0	1	1	3	0	2	0	0	0	0	0	2	1	0	0	2	0	0	15	0	1443.77	Q8TEA8	Q8TEA8	11	25	DTD1	D-tyrosyl-tRNA(Tyr) deacylase 1	yes	yes	2;3	1.806e-26	243.13	By MS/MS	By MS/MS	By MS/MS	By MS/MS	By MS/MS
ASYILMEK	EMVQALKQLKDSEERASYILMEKIEPEPFE	LKDSEERASYILMEKIEPEPFENCLLRPGS	R	A	S	E	K	I	1	0	0	0	0	0	1	0	0	1	1	1	1	0	0	1	0	0	1	0	0	0	8	0	953.489	P48637	P48637	393	400	GSS	Glutathione synthetase	yes	yes	2	0.0082161	94.114	By MS/MS
ATAAFSNVGTAISK	AYKKTHETLSHAGQKATAAFSNVGTAISKK	KATAAFSNVGTAISKKFGDMSYSIRHSISM	K	A	T	S	K	K	4	0	1	0	0	0	0	1	0	1	0	1	0	1	0	2	2	0	0	1	0	0	14	0	1336.7	Q16890	Q16890	110	123	TPD52L1	Tumor protein D53	yes	yes	2	0.0027607	81.709	By MS/MS
ATAGAYIASQTVK	AFKFRHGVIVAADSRATAGAYIASQTVKKV	SRATAGAYIASQTVKKVIEINPYLLGTMAG	R	A	T	V	K	K	4	0	0	0	0	1	0	1	0	1	0	1	0	0	0	1	2	0	1	1	0	0	13	0	1279.68	P28074	P28074	79	91	PSMB5	Proteasome subunit beta type-5	yes	yes	2	2.8654e-20	242.49	By MS/MS	By MS/MS	By matching		By MS/MS
ATAGDTHLGGEDFDNR	DVSILTIDDGIFEVKATAGDTHLGGEDFDN	TAGDTHLGGEDFDNRLVNHFVEEFKRKHKK	K	A	T	N	R	L	2	1	1	3	0	0	1	3	1	0	1	0	0	1	0	0	2	0	0	0	0	0	16	0	1674.72	P0DMV9;P0DMV8	P0DMV9	221	236	HSPA1B;HSPA1A	Heat shock 70 kDa protein 1B;Heat shock 70 kDa protein 1A	no	no	2;3	3.4041e-107	318.88	By MS/MS	By MS/MS	By matching	By matching	By matching
ATAPTELNCDDFK	AKSQKRARHLARAPKATAPTELNCDDFKKG	PKATAPTELNCDDFKKGERDGDFICPDYYE	K	A	T	F	K	K	2	0	1	2	1	0	1	0	0	0	1	1	0	1	1	0	2	0	0	0	0	0	13	0	1480.65	Q9NQ38	Q9NQ38	89	101	SPINK5	Serine protease inhibitor Kazal-type 5;Hemofiltrate peptide HF6478;Hemofiltrate peptide HF7665	yes	yes	2;3	3.7077e-05	176.6	By MS/MS	By MS/MS	By MS/MS	By MS/MS	By MS/MS
ATAPTELNCDDFKK	AKSQKRARHLARAPKATAPTELNCDDFKKG	KATAPTELNCDDFKKGERDGDFICPDYYEA	K	A	T	K	K	G	2	0	1	2	1	0	1	0	0	0	1	2	0	1	1	0	2	0	0	0	0	0	14	1	1608.75	Q9NQ38	Q9NQ38	89	102	SPINK5	Serine protease inhibitor Kazal-type 5;Hemofiltrate peptide HF6478;Hemofiltrate peptide HF7665	yes	yes	3	0.00076895	86.944		By matching	By matching		By matching
ATAVMPDGQFK	SSGNAKIGHPAPNFKATAVMPDGQFKDISL	PNFKATAVMPDGQFKDISLSDYKGKYVVFF	K	A	T	F	K	D	2	0	0	1	0	1	0	1	0	0	0	1	1	1	1	0	1	0	0	1	0	0	11	0	1163.56	Q06830	Q06830	17	27	PRDX1	Peroxiredoxin-1	yes	yes	2	0.00084875	161.92	By MS/MS	By matching	By matching	By matching	By matching
ATAVVDGAFK	ASGNARIGKPAPDFKATAVVDGAFKEVKLS	APDFKATAVVDGAFKEVKLSDYKGKYVVLF	K	A	T	F	K	E	3	0	0	1	0	0	0	1	0	0	0	1	0	1	0	0	1	0	0	2	0	0	10	0	977.518	P32119	P32119	17	26	PRDX2	Peroxiredoxin-2	yes	yes	1;2	0.00068851	144.09	By MS/MS	By MS/MS	By MS/MS	By MS/MS	By MS/MS
ATAVVDGAFKEVK	ASGNARIGKPAPDFKATAVVDGAFKEVKLS	FKATAVVDGAFKEVKLSDYKGKYVVLFFYP	K	A	T	V	K	L	3	0	0	1	0	0	1	1	0	0	0	2	0	1	0	0	1	0	0	3	0	0	13	1	1333.72	P32119	P32119	17	29	PRDX2	Peroxiredoxin-2	yes	yes	2;3	0.00021277	169.21	By MS/MS	By MS/MS	By matching	By MS/MS	By MS/MS
ATCIGNNSAAAVSMLK	QLYQSDPSGNYGGWKATCIGNNSAAAVSML	TCIGNNSAAAVSMLKQDYKEGEMTLKSALA	K	A	T	L	K	Q	4	0	2	0	1	0	0	1	0	1	1	1	1	0	0	2	1	0	0	1	0	0	16	0	1606.78	P25789	P25789	161	176	PSMA4	Proteasome subunit alpha type-4	yes	yes	2	2.3126e-05	122.46	By MS/MS
ATCNNYTPQFQLR	YQGSYSSCGPQFQSRATCNNYTPQFQLRPS	SRATCNNYTPQFQLRPSYSSCFPQYRSRTS	R	A	T	L	R	P	1	1	2	0	1	2	0	0	0	0	1	0	0	1	1	0	2	0	1	0	0	0	13	0	1611.75	Q5T749	Q5T749	199	211	KPRP	Keratinocyte proline-rich protein	yes	yes	2	4.7121e-06	194.74
ATDFVVPGPGK	KPIIIGRHAYGDQYRATDFVVPGPGKVEIT	DQYRATDFVVPGPGKVEITYTPSDGTQKVT	R	A	T	G	K	V	1	0	0	1	0	0	0	2	0	0	0	1	0	1	2	0	1	0	0	2	0	0	11	0	1086.57	O75874	O75874	141	151	IDH1	Isocitrate dehydrogenase [NADP] cytoplasmic	yes	yes	2	0.00083506	111.39	By MS/MS				By matching
ATDGGAHGVINVSVSEAAIEASTR	IDFTKEKDIVGAVLKATDGGAHGVINVSVS	INVSVSEAAIEASTRYVRANGTTVLVGMPA	K	A	T	T	R	Y	5	1	1	1	0	0	2	3	1	2	0	0	0	0	0	3	2	0	0	3	0	0	24	0	2311.14	P00330	P00330	235	258	ADH1	Alcohol dehydrogenase 1	yes	yes	3	5.2799e-15	126.45					By matching
ATEPVIAFYEK	DNEETIKKRLETYYKATEPVIAFYEKRGIV	TYYKATEPVIAFYEKRGIVRKVNAEGSVDS	K	A	T	E	K	R	2	0	0	0	0	0	2	0	0	1	0	1	0	1	1	0	1	0	1	1	0	0	11	0	1266.65	P00568	P00568	156	166	AK1	Adenylate kinase isoenzyme 1	yes	yes	2	0.017573	61.353			By matching	By matching
ATESGAQSAPLPMEGVDISPK	______________________________	QSAPLPMEGVDISPKQDEGVLKVIKREGTG	K	A	T	P	K	Q	3	0	0	1	0	1	2	2	0	1	1	1	1	0	3	3	1	0	0	1	0	0	21	0	2084.01	Q02790	Q02790	8	28	FKBP4	Peptidyl-prolyl cis-trans isomerase FKBP4;Peptidyl-prolyl cis-trans isomerase FKBP4, N-terminally processed	yes	yes	2;3	4.2085e-10	124.09	By MS/MS	By matching		By matching
ATEVPLSWDSFNK	TAKRLLHVKGRRVVRATEVPLSWDSFNKGD	VRATEVPLSWDSFNKGDCFIIDLGTEIYQW	R	A	T	N	K	G	1	0	1	1	0	0	1	0	0	0	1	1	0	1	1	2	1	1	0	1	0	0	13	0	1492.72	Q9Y6U3	Q9Y6U3	150	162	SCIN	Adseverin	yes	yes	2	8.7145e-05	145.99				By matching
ATFMVGSYGPRPEEYEFLTPVEEAPK	KYVQHTYRTGVKVDKATFMVGSYGPRPEEY	PEEYEFLTPVEEAPKGMLARGTYHNKSFFT	K	A	T	P	K	G	2	1	0	0	0	0	5	2	0	0	1	1	1	2	4	1	2	0	2	2	0	0	26	1	2943.4	P52566	P52566	139	164	ARHGDIB	Rho GDP-dissociation inhibitor 2	yes	yes	3	0.00026818	49.25
ATFYGEQVDYYK	ELVKLQQTYAALNSKATFYGEQVDYYKSYI	NSKATFYGEQVDYYKSYIKTCLDNLASKGK	K	A	T	Y	K	S	1	0	0	1	0	1	1	1	0	0	0	1	0	1	0	0	1	0	3	1	0	0	12	0	1482.67	P46940	P46940	1517	1528	IQGAP1	Ras GTPase-activating-like protein IQGAP1	yes	yes	2	0.0049268	83
ATGGGLSSVGGGSSTIK	SGLGVGGGFSSSSGRATGGGLSSVGGGSST	GGGLSSVGGGSSTIKYTTTSSSSRKSYKH_	R	A	T	I	K	Y	1	0	0	0	0	0	0	6	0	1	1	1	0	0	0	4	2	0	0	1	0	0	17	0	1434.73	P04259	P04259	534	550	KRT6B	Keratin, type II cytoskeletal 6B	no	no	2	2.6347e-07	174.46		By matching	By MS/MS	By MS/MS	By matching
ATLLNPEGLVDQVTSIGR	LPHTRYTLQVNTIARATLLNPEGLVDQVTS	LNPEGLVDQVTSIGRQGLIYLMSTGLAHFT	R	A	T	G	R	Q	1	1	1	1	0	1	1	2	0	1	3	0	0	0	1	1	2	0	0	2	0	0	18	0	1882.02	Q9BYJ1	Q9BYJ1	453	470	ALOXE3	Hydroperoxide isomerase ALOXE3	yes	yes	2	0.010061	47.915
ATLPSPDKLPGFK	SANASVDDSRLEELKATLPSPDKLPGFKMY	LKATLPSPDKLPGFKMYPIDFEKDDDSNFH	K	A	T	F	K	M	1	0	0	1	0	0	0	1	0	0	2	2	0	1	3	1	1	0	0	0	0	0	13	1	1369.76	P22314	P22314	831	843	UBA1	Ubiquitin-like modifier-activating enzyme 1	yes	yes	3	0.0042191	75.088	By MS/MS	By matching	By matching		By matching
[truncated: 6,612 more rows]
[truncated: 123 more columns]

## Sheet: PGO-Slim MF All proteins
Supplementary Table S3 - Mapping of all identified sweat proteins to PANTHER GO-Slim Molecular Function annotation dataset
[truncated: 107 more rows]

## Sheet: PGO-Slim BP All proteins
Supplementary Table S4 - Mapping of all identified sweat proteins to PANTHER GO-Slim Biological Process annotation dataset
[truncated: 208 more rows]

[truncated: 19 more sheets: PGO-Slim CC All proteins, P PC All proteins, PGO-Slim MF Sweat only, PGO-Slim BP Sweat only, PGO-Slim CC Sweat only, P PC Sweat only, PG-Slim MF Plasma origin, PGO-Slim BP Plasma origin, PGO-Slim CC Plasma origin, P PC Plasma origin, PGO-Slim MF EG origin, PGO-Slim BP EG origin, PGO-Slim CC EG origin, P PC EG origin, PGO-Slim MF Plasma_EG origin, PGO-Slim BP Plasma_EG origin, PGO-Slim CC Plasma_EG origin, P PC Plasma_EG origin, Clinical data clustering]
